# Supplementary material for: Listeria monocytogenes Biofilm Adaptation to Different Temperatures Seen Through Shotgun Proteomics
Source: Front Nutr. 2019 Jun 14;6:89. doi: 10.3389/fnut.2019.00089 (PMC6587611; doi:10.3389/fnut.2019.00089)
Supplement: Supplementary file 1 [file Table_1.XLSX]

## Sheet: Sheet1
Biofilm
Early stage			Mature
Time of incubation	Temperature of incubation		Time of incubation	Temperature of incubation
24H of growth	10 °C		72H of growth	10 °C
8H of growth	25 °C		16H of growth	25 °C
4H of growth	37 °C		12H of growth	37 °C
