# Supplementary material for: Listeria monocytogenes Biofilm Adaptation to Different Temperatures Seen Through Shotgun Proteomics
Source: Front Nutr. 2019 Jun 14;6:89. doi: 10.3389/fnut.2019.00089 (PMC6587611; doi:10.3389/fnut.2019.00089)
Supplement: Supplementary file 2 [file Table_2.XLSX]

## Sheet: Sheet1
Uniprot Accession	Gene Name	Subcellular Localization	COG (EggNOG orthologs)	COG Description	Description	GO:Molecular Function	COG letter	Protein Extraction	Peptide count	Unique peptides	Confidence score	Anova (p)	q Value	Fold change	Power	Highest mean condition	Lowest mean condition	Mass	10C Biofilm early 1	10C Biofilm early 2	10C Biofilm early 3	10C Biofilm mature 1	10C Biofilm mature 2	10C Biofilm mature 3	37C Biofilm early 1	37C Biofilm early 2	37C Biofilm early 3	37C Biofilm mature 1	37C Biofilm mature 2	AgrA regulon	CodY regulon	SigB Regulon	PrfA regulon	Prfa, sigB regulon	Sigma H regulon	SigmaL regulon
DNAA_LISMO	Lmo0001	Cytoplasmic	Replication, recombination and repair		Chromosomal replication initiator protein DnaA OS=Listeria monocytogenes serovar 1/2a (strain ATCC BAA-679 / EGD-e) GN=dnaA PE=3 SV=1	GO:0005524 (binding, carbohydrate derivative binding) GO:0003688 (binding, heterocyclic compound binding)	L	Intracel	9	9	801.43	0.021368184	0.166512576	1.689510817	0.701008271	10C	37C	51350	245147.2044	347277.2379	306586.037	396025.4744	175960.1685	238155.9191	214978.3863	241018.8668	133850.0002	103205.44	149968.4663
Q8YAW1_LISMO	lmo0002	Cytoplasmic	Replication, recombination and repair	DNA polymerase processivity factor activity	DNA polymerase III subunit beta OS=Listeria monocytogenes serovar 1/2a (strain ATCC BAA-679 / EGD-e) GN=dnaN PE=4 SV=1	GO:0003677 (binding, heterocyclic compound binding) GO:0008408 (catalytic activity, hydrolase activity) GO:0003887 (catalytic activity, transferase activity)	L	Wall	10	10	571.98	0.003089838	0.025709286	1.136029685	0.93594952	10C	37C	42403	70585.31094	74844.29592	74258.9896	69327.68912	73593.97406	66171.31763	65579.64869	57239.31137	60896.33572	61255.06288	69192.04919			sigmaB
Q8YAV0_LISMO	lmo0013	Membrane	Energy production and conversion	Subunits I and II form the functional core of the enzyme complex. Electrons originating in cytochrome c are transferred via heme a and Cu(A) to the binuclear center formed by heme a3 and Cu(B) (By similarity)	Quinol oxidase subunit 2 OS=Listeria monocytogenes serovar 1/2a (strain ATCC BAA-679 / EGD-e) GN=qoxA PE=3 SV=1	GO:0016682 (catalytic activity, oxidoreductase activity) GO:0005507 (binding, ion binding) GO:0009486 (catalytic activity, oxidoreductase activity) GO:0004129 (catalytic activity, oxidoreductase activity)	C	Membrane	6	6	392.04	0.005948985	0.049844377	3.419774162	0.878783554	10C	37C	41558	77882.96853	66698.02316	66152.12039	33705.22533	16646.63735	40052.06108	27641.50968	22918.21682	12714.18654	4046.922933	12502.09258
Q8YAU9_LISMO	lmo0014	Membrane	Energy production and conversion	Cytochrome C oxidase subunit I	AA3-600 quinol oxidase subunit I OS=Listeria monocytogenes serovar 1/2a (strain ATCC BAA-679 / EGD-e) GN=qoxB PE=3 SV=1	GO:0005507 (binding, ion binding) GO:0005506 (binding, ion binding) GO:0020037 (binding, heterocyclic compound binding) GO:0016682 (catalytic activity, oxidoreductase activity) GO:0009486 (catalytic activity, oxidoreductase activity) GO:0009055 (electron carrier activity)	C	Membrane	5	5	383.37	0.021713482	0.101070229	2.324758183	0.687784567	10C	37C	74864	43470.75034	32063.59095	42061.67164	23355.65668	12268.94371	25189.38837	21287.05373	19611.42574	12180.89499	3403.192518	13474.37218
RS6_LISMO	Lmo0044	Cytoplasmic	Translation, ribosomal structure and biogenesis		30S ribosomal protein S6 OS=Listeria monocytogenes serovar 1/2a (strain ATCC BAA-679 / EGD-e) GN=rpsF PE=3 SV=1	GO:0070181 (binding, heterocyclic compound binding) GO:0003735 (structural molecule activity, structural constituent of ribosome)	J	Shaving	3	3	214.02	0.001930114	0.006391361	2.566223169	0.962540508	37C	10C	11500	15278.515	28638.18822	70090.4133	33752.6997	37843.24901	66133.82931	77189.41922	119693.6783	81174.52635	134764.0326	128511.3072
Q8YAR7_LISMO	lmo0047	Membrane	Function unknown		Lmo0047 protein OS=Listeria monocytogenes serovar 1/2a (strain ATCC BAA-679 / EGD-e) GN=lmo0047 PE=4 SV=1		S	Biotin	5	5	333.53	0.023931903	0.155608002	2.814169791	0.669629016	37C	10C	22694	31.66395714	726.369816	187.8596639	1637.782639	36.67731866	293.8821148	1065.724247	484.9195414	1317.151257	1794.791009	1782.909411	agrA
PURA_LISMO	Lmo0055	Cytoplasmic	Translation, ribosomal structure and biogenesis	GTP + IMP + L-aspartate = GDP + phosphate + N(6)-(1,2-dicarboxyethyl)-AMP.	Adenylosuccinate synthetase OS=Listeria monocytogenes serovar 1/2a (strain ATCC BAA-679 / EGD-e) GN=purA PE=3 SV=1	GO:0004019 (catalytic activity, ligase activity) GO:0005525 (binding, carbohydrate derivative binding) GO:0046872 (binding, ion binding)	J	Wall	5	5	210.34	0.001476283	0.016907157	1.57435363	0.973279611	10C	37C	47576	51664.89714	46601.98476	53684.56039	47404.58834	62531.14995	40040.18456	30778.84859	27726.61809	23017.38323	36716.21383	30968.08127
Q8YAM2_LISMO	lmo0096	Cytoplasmic	Carbohydrate transport and metabolism		Lmo0096 protein OS=Listeria monocytogenes serovar 1/2a (strain ATCC BAA-679 / EGD-e) GN=lmo0096 PE=4 SV=1	GO:0008982 (catalytic activity, transferase activity)	G	Shaving	3	3	95.78	0.002915178	0.008617257	3.047807932	0.93983673	37C	10C	34972	3338.175517	6436.675794	16536.95009	13043.13001	5396.904	7563.093457	18823.8009	19833.32078	22324.1096	36038.14129	47639.62645
Q8YAM0_LISMO	lmo0098	Membrane	Carbohydrate transport and metabolism	PTS system mannose fructose sorbose family iid component	Lmo0098 protein OS=Listeria monocytogenes serovar 1/2a (strain ATCC BAA-679 / EGD-e) GN=lmo0098 PE=4 SV=1	GO:0051119 (transporter, carbohydrate transporter activity)	G	Intracel	8	8	1077.65	0.004626874	0.090092332	1.542618239	0.915102592	37C	10C	33390	879266.7558	929741.6356	1272366.79	931811.78	928325.7655	780564.5504	1348659.444	1743875.627	1508994.799	1028626.652	1725660.788
Q8YAL9_LISMO	lmo0099	Cytoplasmic	Function unknown		Lmo0099 protein OS=Listeria monocytogenes serovar 1/2a (strain ATCC BAA-679 / EGD-e) GN=lmo0099 PE=4 SV=1		S	Membrane	2	2	207.15	0.01027621	0.062783134	1.985326807	0.81063133	10C	37C	15020	7044.183001	5624.48404	6440.060274	4267.308384	2900.784431	6872.303705	5049.525184	3558.169565	1902.754289	2181.22561	2536.053496
Q7AP94_LISMO	Lmo0117	Cytoplasmic	Function unknown		Antigen B OS=Listeria monocytogenes serovar 1/2a (strain ATCC BAA-679 / EGD-e) GN=lmaB PE=4 SV=1		S	Intracel	2	2	199.38	0.000674517	0.055535584	5.566088836	0.994359322	37C	10C	14956	20884.28185	22692.40554	36403.01381	30811.13021	35892.63692	32040.66853	303345.1647	272504.5542	66274.82216	78916.47133	107954.3401		codY
Q7AP93_LISMO	Lmo0118	Cytoplasmic	Function unknown		Antigen A OS=Listeria monocytogenes serovar 1/2a (strain ATCC BAA-679 / EGD-e) GN=lmaA PE=4 SV=1		S	Intracel	2	2	158.26	0.022966318	0.16892582	6.391530937	0.6873212	37C	10C	17983	29817.20671	40095.88279	20811.39766	19366.9835	54958.14994	44763.17426	124060.7484	165778.7321	78522.98876	30724.60954	718433.7289		codY
Q7AP92_LISMO	Lmo0119	Cytoplasmic	Function unknown		Lmo0119 protein OS=Listeria monocytogenes serovar 1/2a (strain ATCC BAA-679 / EGD-e) GN=lmo0119 PE=4 SV=1		S	Intracel	3	3	171.43	0.012221836	0.135308096	1.995501027	0.79709723	37C	10C	11214	110217.8313	173490.1989	196223.2355	143594.2052	325024.0742	125991.8097	570914.991	325827.9693	258811.0541	234892.6609	396426.9722
Q8YAK2_LISMO	Lmo0122	Cytoplasmic	Function unknown		Lmo0122 protein OS=Listeria monocytogenes serovar 1/2a (strain ATCC BAA-679 / EGD-e) GN=lmo0122 PE=4 SV=1		S	Wall	4	4	206.18	0.004645251	0.031525819	1.790068885	0.9033903	37C	10C	31308	15299.68343	17095.56169	13481.15377	21405.38267	13557.77184	18440.09506	41022.56044	30987.92741	18420.04324	19842.29867	30405.02816		codY
Q8YAJ7_LISMO	lmo0127	Extracellular	Function unknown		Lmo0127 protein OS=Listeria monocytogenes serovar 1/2a (strain ATCC BAA-679 / EGD-e) GN=lmo0127 PE=4 SV=1		S	Wall	2	2	113.63	0.029102978	0.099387988	2.337451681	0.631886303	37C	10C	19749	11922.58744	19451.42681	14587.64924	15793.31969	4170.76196	15581.36446	45821.82563	48314.25476	14064.53705	15997.96951	21787.40129
Q8YAJ0_LISMO	lmo0135	Membrane	Nucleotide transport and metabolism		Lmo0135 protein OS=Listeria monocytogenes serovar 1/2a (strain ATCC BAA-679 / EGD-e) GN=lmo0135 PE=1 SV=1	GO:0003938 (catalytic activity, oxidoreductase activity)	F	Shaving	2	2	175.24	0.015180918	0.013892148	2.507931838	0.750517472	37C	10C	58251	7754.099721	16269.09706	26505.49219	6014.308451	14273.84239	10732.22963	64662.39462	34485.98779	13870.2262	28551.72198	19732.99601	agrA
Q8YAH4_LISMO	lmo0152	Membrane	Amino acid transport and metabolism		Lmo0152 protein OS=Listeria monocytogenes serovar 1/2a (strain ATCC BAA-679 / EGD-e) GN=lmo0152 PE=4 SV=1	GO:0015197 (transporter, substrate-specific transporter activity)	E	Intracel	8	8	548.93	0.045489028	0.215432991	1.401274072	0.547244612	37C	10C	62032	179876.1881	161693.8082	197253.6384	124036.5616	180846.9124	244359.4769	226420.0893	191006.1117	371762.4017	255319.175	226058.468
Q8YAE4_LISMO	lmo0186	Membrane	Function unknown		Lmo0186 protein OS=Listeria monocytogenes serovar 1/2a (strain ATCC BAA-679 / EGD-e) GN=lmo0186 PE=4 SV=1	GO:0004553 (catalytic activity, hydrolase activity)	S	Shaving	2	2	136.62	0.034873979	0.021044861	2.493916713	0.595718519	37C	10C	44448	3237.603783	7775.157958	19661.52385	8984.496678	61331.49686	70746.23685	27816.41928	49052.96959	50970.62976	106853.8624	132279.8839
Q8YAD8_LISMO	lmo0193	Extracellular	Cell wall/membrane/envelope biogenesis	Efflux transporter rnd family, mfp subunit	Lmo0193 protein OS=Listeria monocytogenes serovar 1/2a (strain ATCC BAA-679 / EGD-e) GN=lmo0193 PE=4 SV=1	GO:0005215 (transporter)	M	Wall	3	3	126.19	0.003884645	0.028562156	1.468082202	0.918852011	10C	37C	24454	38371.23545	56113.65498	41194.77183	45369.80253	52753.1073	40327.08248	30968.22115	37142.4309	34647.81817	20775.35005	32794.3547
Q8YAD6_LISMO	lmo0195	Membrane	Defense mechanisms and virulence		Lmo0195 protein OS=Listeria monocytogenes serovar 1/2a (strain ATCC BAA-679 / EGD-e) GN=lmo0195 PE=4 SV=1		V	Membrane	2	2	176.22	0.014966553	0.080009186	1.747881161	0.752867018	10C	37C	42948	98945.51103	89054.06894	90392.25311	79591.63488	52127.19392	75847.36407	81120.54006	61762.21774	38309.16317	20487.20457	39440.24707
SP5G2_LISMO	Lmo0197	Cytoplasmic	Cell wall/membrane/envelope biogenesis	Could be involved in septation (By similarity)	Putative septation protein SpoVG 2 OS=Listeria monocytogenes serovar 1/2a (strain ATCC BAA-679 / EGD-e) GN=spoVG2 PE=3 SV=1		M	Shaving	4	4	195.23	0.021448866	0.016711898	2.070427048	0.690041794	37C	10C	11397	40846.56091	175178.0134	472464.9957	145916.4185	241992.8575	225363.9381	365809.8468	345715.9896	491285.8791	543284.7805	564484.1253
LDH1_LISMO	lmo0210	Cytoplasmic	Energy production and conversion	(S)-lactate + NAD(+) = pyruvate + NADH.	L-lactate dehydrogenase 1 OS=Listeria monocytogenes serovar 1/2a (strain ATCC BAA-679 / EGD-e) GN=ldh1 PE=3 SV=2	GO:0004459 (catalytic activity, oxidoreductase activity)	C	Intracel	19	19	1688.44	0.003213244	0.076088544	2.307862655	0.943222102	37C	10C	34170	1356598.858	1728478.736	1702120.144	1811907.203	2803903.197	2676556.817	2813018.15	4500670.24	3814443.268	3994548.044	8108967.672
RL25_LISMO	Lmo0211	Cytoplasmic	Translation, ribosomal structure and biogenesis	This is one of the proteins that binds to the 5S RNA in the ribosome where it forms part of the central protuberance (By similarity)	50S ribosomal protein L25 OS=Listeria monocytogenes serovar 1/2a (strain ATCC BAA-679 / EGD-e) GN=rplY PE=3 SV=1	GO:0008097 (binding, heterocyclic compound binding) GO:0003735 (structural molecule activity, structural constituent of ribosome)	J	Wall	7	7	536.67	0.044353751	0.125180565	1.718982368	0.546181604	10C	37C	22641	212774.4319	192584.2169	232566.1781	359780.1322	195379.2686	84114.62475	139272.9485	134824.3703	96196.88273	106839.9132	124687.0417
Q8YAC6_LISMO	lmo0220	Membrane	Post-translational modification, protein turnover, and chaperones		ATP-dependent zinc metalloprotease FtsH OS=Listeria monocytogenes serovar 1/2a (strain ATCC BAA-679 / EGD-e) GN=ftsH PE=3 SV=1	GO:0005524 (binding, carbohydrate derivative binding) GO:0004176 (catalytic activity, hydrolase activity) GO:0004222 (catalytic activity, hydrolase activity) GO:0008237 (catalytic activity, hydrolase activity) GO:0008270 (binding, ion binding)	O	Membrane	49	49	3783.68	0.011038634	0.0643757	2.131657686	0.800300527	10C	37C	76191	386424.6605	282980.3165	301067.9992	262943.5796	164855.2067	295920.8279	250006.0198	214804.8807	97960.22776	42920.52608	95785.05353			sigmaB	prfA	prfA,sigmaB	sigmaH
HSLO_LISMO	Lmo0222	Cytoplasmic	Post-translational modification, protein turnover, and chaperones		33 kDa chaperonin OS=Listeria monocytogenes serovar 1/2a (strain ATCC BAA-679 / EGD-e) GN=hslO PE=3 SV=1	GO:0051082 (binding, protein binding)	O	Intracel	6	6	406.21	0.024529237	0.170003157	1.711516722	0.674605917	10C	37C	31895	213215.9268	129598.7941	257284.0924	117240.8848	103550.818	150873.4499	123769.211	109616.1166	66456.72797	88662.11957	84645.33871
SYK_LISMO	Lmo0228	Cytoplasmic	Translation, ribosomal structure and biogenesis	ATP + L-lysine + tRNA(Lys) = AMP + diphosphate + L-lysyl-tRNA(Lys).	Lysine--tRNA ligase OS=Listeria monocytogenes serovar 1/2a (strain ATCC BAA-679 / EGD-e) GN=lysS PE=3 SV=1	GO:0004824 (catalytic activity, ligase activity) GO:0003676 (binding, heterocyclic compound binding) GO:0046872 (binding, ion binding) GO:0005524 (binding, carbohydrate derivative binding)	J	Shaving	2	2	47.02	0.000501267	0.004426377	3.756772111	0.994772672	37C	10C	57402	5159.529147	1690.809163	4390.349638	6408.479119	5776.542002	3172.504943	13460.152	11782.07667	24158.04512	24660.31658	17406.568
Q7AP89_LISMO	Lmo0229	Cytoplasmic	Transcription		Transcriptional regulator CtsR OS=Listeria monocytogenes serovar 1/2a (strain ATCC BAA-679 / EGD-e) GN=lmo0229 PE=3 SV=1	GO:0003677 (binding, heterocyclic compound binding)	K	Intracel	5	5	365.63	0.02902755	0.180620847	2.756530278	0.641202799	10C	37C	17473	154784.753	234131.417	264103.7834	365358.1147	138742.8185	133596.8518	147645.473	179618.5392	42420.23413	5444.266354	15071.48766
MCSB_LISMO	Lmo0231	Cytoplasmic	Amino acid transport and metabolism	ATP + a [protein]-L-arginine = ADP + a [protein]-N(omega)-phospho-L-arginine.	Protein-arginine kinase OS=Listeria monocytogenes serovar 1/2a (strain ATCC BAA-679 / EGD-e) GN=mcsB PE=3 SV=1	GO:0005524 (binding, carbohydrate derivative binding) GO:0016301 (catalytic activity, transferase activity) GO:0016775 (catalytic activity, transferase activity)	E	Intracel	3	3	303.55	0.001236185	0.059402724	2.502709012	0.984338112	10C	37C	38830	50068.26451	40455.85182	74021.16143	33248.4006	65569.4425	82418.31665	28292.54362	23458.32848	15323.64742	28333.87053	19727.32748
Q8YAA6_LISMO	lmo0246	Cytoplasmic	Transcription		Transcription termination/antitermination protein NusG OS=Listeria monocytogenes serovar 1/2a (strain ATCC BAA-679 / EGD-e) GN=nusG PE=3 SV=1		K	Wall	4	4	184.49	0.014227385	0.066280428	1.291120478	0.761140607	10C	37C	19928	88458.36377	71268.41974	71930.36578	96343.53242	64126.77552	59595.24958	63388.78885	60347.12868	56646.64323	56094.35872	62251.3215
RL11_LISMO	Lmo0248	Cytoplasmic	Translation, ribosomal structure and biogenesis		50S ribosomal protein L11 OS=Listeria monocytogenes serovar 1/2a (strain ATCC BAA-679 / EGD-e) GN=rplK PE=3 SV=1	GO:0003735 (structural molecule activity, structural constituent of ribosome) GO:0019843 (binding, heterocyclic compound binding)	J	Shaving	3	3	172.58	0.036966223	0.021476674	1.975094093	0.583850689	37C	10C	14851	73611.16982	104725.7429	191778.9865	56577.68137	49109.37089	44511.43334	120008.9551	113450.5906	114874.3993	273392.7843	299674.1858
RL10_LISMO	Lmo0250	Cytoplasmic	Translation, ribosomal structure and biogenesis		50S ribosomal protein L10 OS=Listeria monocytogenes serovar 1/2a (strain ATCC BAA-679 / EGD-e) GN=rplJ PE=3 SV=1	GO:0003735 (structural molecule activity, structural constituent of ribosome) GO:0019843 (binding, heterocyclic compound binding)	J	Shaving	5	5	336.64	0.013957465	0.013209691	3.082249572	0.764230688	37C	10C	17682	77124.72483	231178.7497	1132501.425	176077.2702	384533.5206	656671.1514	763067.5346	1989142.152	514758.9957	1406963.316	1227097.043
RL7_LISMO	lmo0251	Cytoplasmic	Translation, ribosomal structure and biogenesis		50S ribosomal protein L7/L12 OS=Listeria monocytogenes serovar 1/2a (strain ATCC BAA-679 / EGD-e) GN=rplL PE=3 SV=1	GO:0003735 (structural molecule activity, structural constituent of ribosome)	J	Shaving	10	10	591.14	0.001443222	0.005881933	3.470910599	0.974060952	37C	10C	12462	423029.5658	473555.0544	1367032.765	382340.991	536358.3108	1122272.573	909996.2505	2382941.349	3423388.972	2142747.068	3330920.693
RPOB_LISMO	lmo0258	Cytoplasmic	Transcription	Nucleoside triphosphate + RNA(n) = diphosphate + RNA(n+1).	DNA-directed RNA polymerase subunit beta OS=Listeria monocytogenes serovar 1/2a (strain ATCC BAA-679 / EGD-e) GN=rpoB PE=3 SV=1	GO:0003677 (binding, heterocyclic compound binding) GO:0003899 (catalytic activity, transferase activity) GO:0032549 (binding, carbohydrate derivative binding)	K	Biotin	18	18	850.72	0.034412624	0.155608002	2.485072974	0.598417297	37C	10C	132521	586.913396	733.1841968	514.14091	1607.341064	250.6263258	661.971618	4256.839107	940.1055872	1259.344723	975.614961	912.8445341
RPOC_LISMO	lmo0259	Cytoplasmic	Transcription	Nucleoside triphosphate + RNA(n) = diphosphate + RNA(n+1).	DNA-directed RNA polymerase subunit beta' OS=Listeria monocytogenes serovar 1/2a (strain ATCC BAA-679 / EGD-e) GN=rpoC PE=3 SV=1	GO:0003677 (binding, heterocyclic compound binding) GO:0003899 (catalytic activity, transferase activity)	K	Shaving	8	8	414.81	0.006938835	0.010212084	2.154897778	0.86152787	37C	10C	134713	26358.02984	57479.37359	149544.3176	48127.11065	59418.21277	109869.7306	127057.2637	164317.0991	116143.3111	179450.3997	186965.7758
Q8YA91_LISMO	Lmo0268	Cytoplasmic	Carbohydrate transport and metabolism		Lmo0268 protein OS=Listeria monocytogenes serovar 1/2a (strain ATCC BAA-679 / EGD-e) GN=lmo0268 PE=4 SV=1		G	Intracel	2	2	74.27	0.039161197	0.207479028	2.22717804	0.579193798	10C	37C	23645	11208.65426	9783.981229	11831.74651	4983.147174	6601.524407	6465.334861	10278.85629	5530.034727	2013.225721	853.718683	359.608955
Q8YA88_LISMO	Lmo0271	Cytoplasmic	Carbohydrate transport and metabolism		Lmo0271 protein OS=Listeria monocytogenes serovar 1/2a (strain ATCC BAA-679 / EGD-e) GN=lmo0271 PE=3 SV=1	GO:0008422 (catalytic activity, hydrolase activity)	G	Wall	4	4	330.37	0.041198112	0.121109421	1.238874988	0.561533173	10C	37C	54547	33233.38402	37573.85727	34294.31204	44185.78823	47137.61267	31440.11697	27728.44549	24393.34931	28470.49743	36248.88276	32398.52777
Q8YA80_LISMO	Lmo0279	Cytoplasmic	Nucleotide transport and metabolism	Anaerobic ribonucleoside-triphosphate reductase	Lmo0279 protein OS=Listeria monocytogenes serovar 1/2a (strain ATCC BAA-679 / EGD-e) GN=lmo0279 PE=4 SV=1	GO:0008998 (catalytic activity, oxidoreductase activity) GO:0005524 (binding, carbohydrate derivative binding)	F	Wall	7	7	386.56	0.003948775	0.028562156	1.829044376	0.917514882	37C	10C	81429	1759.818619	2194.659799	1749.449144	1818.727335	1554.126158	1012.75461	1965.545106	3105.064831	3346.921146	2242.111982	4275.291927	agrA
Q8YA74_LISMO	lmo0285	Membrane	Inorganic ion transport and metabolism	(Lipo)protein	Lipoprotein OS=Listeria monocytogenes serovar 1/2a (strain ATCC BAA-679 / EGD-e) GN=lmo0285 PE=3 SV=1		P	Membrane	4	4	237.54	0.037897586	0.133694277	1.612206779	0.578753549	10C	37C	29792	38684.61014	25041.21995	22998.0783	20347.93561	19201.50643	24543.71848	24681.00409	23038.14779	11862.04403	6360.175157	11679.45311	agrA
Q8YA67_LISMO	lmo0292	Membrane	Post-translational modification, protein turnover, and chaperones	Serine protease	Lmo0292 protein OS=Listeria monocytogenes serovar 1/2a (strain ATCC BAA-679 / EGD-e) GN=lmo0292 PE=4 SV=1	GO:0004252 (catalytic activity, hydrolase activity)	O	Membrane	22	22	1526.59	0.042974464	0.140401076	2.264695581	0.552766503	10C	37C	52809	157795.444	108665.1032	112516.9659	66536.72503	40136.77863	130515.2749	91292.81782	85542.40495	48410.90942	6094.676787	18853.13307
Q8YA11_LISMO	lmo0355	Membrane	Energy production and conversion	Succinate DeHydrogenase	Lmo0355 protein OS=Listeria monocytogenes serovar 1/2a (strain ATCC BAA-679 / EGD-e) GN=lmo0355 PE=4 SV=1	GO:0000104 (catalytic activity, oxidoreductase activity)	C	Intracel	27	27	2212.82	0.016401332	0.151097545	2.077500449	0.74882806	37C	10C	54429	196121.0179	200441.7065	185090.5801	200852.7511	159233.4091	322991.4576	327766.7687	618079.3573	301802.3236	228784.622	713132.8107
Y369_LISMO	Lmo0369	Cytoplasmic	Transcription	transcriptional regulatory protein	Probable transcriptional regulatory protein lmo0369 OS=Listeria monocytogenes serovar 1/2a (strain ATCC BAA-679 / EGD-e) GN=lmo0369 PE=3 SV=1	GO:0003677 (binding, heterocyclic compound binding)	K	Wall	7	7	569.54	0.020691992	0.084257925	1.652388774	0.696613669	37C	10C	26695	33622.03261	37106.76014	34644.81697	37292.076	42071.31019	54479.21233	51464.60364	37196.10582	99001.73194	84588.25549	73204.01035
Y392_LISMO	lmo0392	Membrane	Function unknown		UPF0365 protein lmo0392 OS=Listeria monocytogenes serovar 1/2a (strain ATCC BAA-679 / EGD-e) GN=lmo0392 PE=3 SV=1		S	Membrane	28	28	2631.02	0.030127591	0.117133135	1.821334771	0.625055094	10C	37C	33645	188094.0284	122666.1136	148740.8041	121110.7018	64656.5692	148233.601	124229.134	107653.9562	53370.66684	28786.76935	58322.07255
Q8Y9W2_LISMO	Lmo0407	Cytoplasmic	Function unknown		Lmo0407 protein OS=Listeria monocytogenes serovar 1/2a (strain ATCC BAA-679 / EGD-e) GN=lmo0407 PE=4 SV=1		S	Wall	2	2	227.52	0.008214204	0.04607673	2.275001565	0.840867976	37C	10C	14975	9902.381915	7903.628002	7687.608192	12425.07697	15958.07971	20112.55941	18013.59888	14819.9731	25534.80939	54543.9425	26442.85715
Q8Y9V5_LISMO	lmo0415	Extracellular	Carbohydrate transport and metabolism		Lmo0415 protein OS=Listeria monocytogenes serovar 1/2a (strain ATCC BAA-679 / EGD-e) GN=lmo0415 PE=4 SV=1	GO:0016810 (catalytic activity, hydrolase activity) GO:0046872 (binding, ion binding)	G	Biotin	12	12	683	0.020245234	0.155608002	2.646195183	0.700575922	37C	10C	52463	1852.438278	2262.836968	1791.047743	9379.862923	1985.550218	8105.317403	9523.784015	4486.955582	14271.33491	8185.945751	23955.81707
Q8Y9T2_LISMO	lmo0441	Membrane	Cell wall/membrane/envelope biogenesis		Lmo0441 protein OS=Listeria monocytogenes serovar 1/2a (strain ATCC BAA-679 / EGD-e) GN=lmo0441 PE=4 SV=1		M	Membrane	4	4	248.57	0.001960866	0.033544088	1.671086084	0.961815577	10C	37C	74561	8763.621191	6429.294063	7042.705479	8915.822311	6309.326398	9442.579048	5836.848976	5123.693534	4485.032188	2900.040957	4245.282526
Q8Y9T0_LISMO	lmo0443	Membrane	Transcription		Lmo0443 protein OS=Listeria monocytogenes serovar 1/2a (strain ATCC BAA-679 / EGD-e) GN=lmo0443 PE=4 SV=1		K	Biotin	16	16	874.21	0.01224671	0.155608002	2.44358926	0.78474488	37C	10C	34124	6911.521607	9024.706751	5924.297762	26712.16142	5965.433131	16055.31343	22464.1492	13885.86552	41675.48529	34408.72415	43377.37127
Q8Y9R9_LISMO	Lmo0454	Cytoplasmic	Function unknown		Lmo0454 protein OS=Listeria monocytogenes serovar 1/2a (strain ATCC BAA-679 / EGD-e) GN=lmo0454 PE=4 SV=1	GO:0016887 (catalytic activity, hydrolase activity) GO:0005524 (binding, carbohydrate derivative binding)	S	Intracel	3	3	201.46	0.022826454	0.16892582	1.635580499	0.688490423	10C	37C	35106	73903.98534	90150.34729	73935.23199	90317.12467	54375.35531	87101.48147	63198.22018	78083.93431	31653.81548	40070.64523	26349.54731
Q8Y9P5_LISMO	lmo0479	Membrane	Function unknown		Putative secreted protein OS=Listeria monocytogenes serovar 1/2a (strain ATCC BAA-679 / EGD-e) GN=lmo0479 PE=4 SV=1		S	Wall	2	2	73.23	0.000906052	0.015093203	1.960721161	0.986474925	37C	10C	14128	10165.12607	13619.21727	8882.158334	10774.26529	19406.75861	23350.86618	27046.31261	28834.06052	30613.44339	28121.61855	27655.26896
Q8Y9P3_LISMO	Lmo0481	Cytoplasmic	Function unknown		Lmo0481 protein OS=Listeria monocytogenes serovar 1/2a (strain ATCC BAA-679 / EGD-e) GN=lmo0481 PE=4 SV=1	GO:0071949 (binding, cofactor binding) GO:0050151 (catalytic activity, lyase activity)	S	Membrane	4	4	193	0.006021692	0.049844377	4.512593394	0.877476448	10C	37C	64347	2829.101694	3690.624274	2224.755664	7702.252798	6582.298833	11259.08814	1393.621486	1322.081527	3237.269574	263.2359205	222.8556471
Q8Y9K3_LISMO	lmo0524	Membrane	Inorganic ion transport and metabolism		Lmo0524 protein OS=Listeria monocytogenes serovar 1/2a (strain ATCC BAA-679 / EGD-e) GN=lmo0524 PE=3 SV=1	GO:0015138 (transporter, substrate-specific transporter activity) GO:0015183 (transporter, substrate-specific transporter activity) GO:0008271 (transporter, substrate-specific transporter activity) GO:0015141 (transporter, substrate-specific transporter activity) GO:0015116 (transporter, substrate-specific transporter activity)	P	Membrane	2	2	105.42	0.012785805	0.071322987	2.288516839	0.778099434	10C	37C	59417	6343.147876	4179.692793	6865.209463	3163.132913	1574.115064	4392.830476	2584.948663	2563.715356	1244.698622	2037.160418	1734.164022
Q8Y9K2_LISMO	Lmo0525	Cytoplasmic	Function unknown		Lmo0525 protein OS=Listeria monocytogenes serovar 1/2a (strain ATCC BAA-679 / EGD-e) GN=lmo0525 PE=4 SV=1		S	Intracel	3	3	142.09	0.037900961	0.204477458	1.616212462	0.586101005	10C	37C	49620	153625.0897	149407.9185	147058.4753	114467.689	152622.9114	83043.12787	88900.157	87454.01757	114038.7041	87692.37734	34517.88796
Q8Y9J0_LISMO	Lmo0538	Cytoplasmic	Amino acid transport and metabolism		Lmo0538 protein OS=Listeria monocytogenes serovar 1/2a (strain ATCC BAA-679 / EGD-e) GN=lmo0538 PE=4 SV=1	GO:0016787 (catalytic activity, hydrolase activity)	E	Intracel	3	3	238.84	0.006584032	0.102048656	2.128017436	0.879739361	10C	37C	43462	106329.7416	87387.95989	109561.6806	76867.62381	65858.34368	130492.9974	45403.59759	36923.31872	29077.29344	22861.51335	91491.49164
LACD_LISMO	Lmo0539	Cytoplasmic	Carbohydrate transport and metabolism	D-tagatose 1,6-bisphosphate = glycerone phosphate + D-glyceraldehyde 3-phosphate.	Tagatose 1,6-diphosphate aldolase OS=Listeria monocytogenes serovar 1/2a (strain ATCC BAA-679 / EGD-e) GN=lacD PE=3 SV=1	GO:0061595 (catalytic activity, lyase activity) GO:0009024 (catalytic activity, transferase activity) GO:0009025 (catalytic activity, lyase activity)	G	Intracel	16	16	1048.38	0.027092318	0.175748764	1.523360945	0.655036006	10C	37C	37660	499008.888	428308.1839	532327.5111	560404.2682	525749.0204	336958.1559	320930.2213	283464.4641	164232.0244	374663.9421	433680.7797
Q8Y9H5_LISMO	Lmo0553	Cytoplasmic	Function unknown		Lmo0553 protein OS=Listeria monocytogenes serovar 1/2a (strain ATCC BAA-679 / EGD-e) GN=lmo0553 PE=4 SV=1		S	Membrane	12	12	898.59	0.028388247	0.115626482	1.953441578	0.636768113	10C	37C	23547	76424.86052	42606.4937	62740.04303	137203.2883	54049.03238	142406.3339	57064.22765	52772.36797	33660.32761	27152.75652	47956.55175
Q8Y9H2_LISMO	Lmo0556	Cytoplasmic	Carbohydrate transport and metabolism		Lmo0556 protein OS=Listeria monocytogenes serovar 1/2a (strain ATCC BAA-679 / EGD-e) GN=lmo0556 PE=4 SV=1		G	Intracel	2	2	172.97	0.001476676	0.059402724	7.53090598	0.979530304	10C	37C	25859	64255.51581	84947.69668	96886.26597	22385.21043	20797.98222	28328.27152	19561.13427	3089.060451	3214.952044	1835.50584	7443.519014
Q8Y9H0_LISMO	Lmo0558	Cytoplasmic	Carbohydrate transport and metabolism	6-phosphogluconolactonase	Lmo0558 protein OS=Listeria monocytogenes serovar 1/2a (strain ATCC BAA-679 / EGD-e) GN=lmo0558 PE=4 SV=1	GO:0017057 (catalytic activity, hydrolase activity)	G	Intracel	11	11	670.49	0.033279471	0.194312894	1.276235226	0.613258754	10C	37C	37362	892359.0148	916955.084	1011684.627	987883.7244	717184.9385	750113.6471	760628.252	532621.4614	600653.1624	855854.0949	695389.6916
P60_LISMO	lmo0582	Cell Wall	Cell wall/membrane/envelope biogenesis		Probable endopeptidase p60 OS=Listeria monocytogenes serovar 1/2a (strain ATCC BAA-679 / EGD-e) GN=iap PE=1 SV=2	GO:0008234 (catalytic activity, hydrolase activity)	M	Biotin	13	13	754.97	0.035489177	0.155608002	2.193871876	0.592166823	37C	10C	50556	35286.61942	61045.43513	38518.93901	81079.36131	8141.230468	47914.44101	116550.6476	38087.97124	112883.2089	110690.0394	130190.5323
Q8Y9E6_LISMO	lmo0584	Membrane	Function unknown		Lmo0584 protein OS=Listeria monocytogenes serovar 1/2a (strain ATCC BAA-679 / EGD-e) GN=lmo0584 PE=4 SV=1	GO:0005215 (transporter)	S	Intracel	3	3	112.87	0.007429095	0.109190786	2.563065001	0.865683674	37C	10C	43367	8227.353775	9810.529008	5285.27447	8577.607574	9790.266357	19252.76869	10521.69041	30126.14107	37069.72613	23610.69632	28840.84646
Q8Y9D8_LISMO	Lmo0592	Membrane	Function unknown		Lmo0592 protein OS=Listeria monocytogenes serovar 1/2a (strain ATCC BAA-679 / EGD-e) GN=lmo0592 PE=4 SV=1		S	Wall	11	11	834.81	0.040814975	0.121109421	1.478637159	0.563468244	10C	37C	19958	246591.8809	381757.0771	342161.9714	429514.9233	562397.8395	418432.4677	226707.3192	170636.9573	313724.7064	322368.65	381395.0882		codY
Q8Y9D1_LISMO	lmo0601	Extracellular	Function unknown		Lmo0601 protein OS=Listeria monocytogenes serovar 1/2a (strain ATCC BAA-679 / EGD-e) GN=lmo0601 PE=4 SV=1	Unknown	S	Wall	2	2	69.52	0.04753659	0.129380698	1.335922643	0.531671064	10C	37C	39059	18011.10234	27555.21437	25762.94149	25002.48963	17002.07269	15569.81182	13996.9859	18424.50367	16216.00345	12479.00279	19862.47501
Q8Y9C3_LISMO	Lmo0609	Cytoplasmic	Inorganic ion transport and metabolism		Lmo0609 protein OS=Listeria monocytogenes serovar 1/2a (strain ATCC BAA-679 / EGD-e) GN=lmo0609 PE=4 SV=1		P	Intracel	2	2	208.25	0.028491478	0.179207635	2.231965268	0.644959103	10C	37C	10787	240981.3867	223660.1367	351771.8174	461635.3385	192183.8469	274484.8603	225201.8182	233987.0673	120554.5818	30417.78564	41251.73098
AZOR1_LISMO	Lmo0611	Cytoplasmic	Lipid transport and metabolism		FMN-dependent NADH-azoreductase 1 OS=Listeria monocytogenes serovar 1/2a (strain ATCC BAA-679 / EGD-e) GN=azoR1 PE=3 SV=1	GO:0016661 (catalytic activity, oxidoreductase activity)	I	Intracel	7	7	415.15	0.018403667	0.16342225	2.25528981	0.728486928	10C	37C	23011	363669.4465	377972.4348	338155.9626	662421.4409	1016967.013	947323.1645	246443.6132	346813.9735	290358.1508	327223.978	158721.691
Q8Y9B9_LISMO	Lmo0613	Cytoplasmic	Energy production and conversion	alcohol dehydrogenase	Lmo0613 protein OS=Listeria monocytogenes serovar 1/2a (strain ATCC BAA-679 / EGD-e) GN=lmo0613 PE=4 SV=1	GO:0016491 (catalytic activity, oxidoreductase activity) GO:0008270 (binding, ion binding)	C	Wall	4	4	133.54	0.01203674	0.059078994	1.310066218	0.787381027	37C	10C	33919	79201.93929	70590.34328	78438.69422	103055.9552	84318.90614	62592.47629	108184.6033	95367.32212	86260.76717	106195.5716	99789.10076
Q8Y9A8_LISMO	Lmo0624	Cytoplasmic	Transcription		Lmo0624 protein OS=Listeria monocytogenes serovar 1/2a (strain ATCC BAA-679 / EGD-e) GN=lmo0624 PE=4 SV=1	GO:0008080 (catalytic activity, transferase activity)	K	Intracel	2	2	168.6	1.55E-06	0.001324024	9.265624425	1	10C	37C	16648	100402.5358	98023.13215	169933.3622	163488.9807	111313.2466	119426.8352	19271.14967	17765.41447	13568.46544	11467.50525	6513.245051
Q8Y9A7_LISMO	Lmo0625	Cytoplasmic	Function unknown		Lmo0625 protein OS=Listeria monocytogenes serovar 1/2a (strain ATCC BAA-679 / EGD-e) GN=lmo0625 PE=4 SV=1		S	Intracel	8	8	547.44	0.014141133	0.145239305	2.813374432	0.773843102	10C	37C	26613	177535.8945	160282.0508	365194.7229	175162.7711	118547.5785	59033.64287	79100.61366	89725.48758	54712.332	31722.74423	57458.38351
Q8Y993_LISMO	Lmo0640	Cytoplasmic	Energy production and conversion		Lmo0640 protein OS=Listeria monocytogenes serovar 1/2a (strain ATCC BAA-679 / EGD-e) GN=lmo0640 PE=4 SV=1	GO:0016491 (catalytic activity, oxidoreductase activity)	C	Intracel	5	5	377.51	7.38E-05	0.030481047	1.993991172	0.999978164	10C	37C	34023	372700.7999	299063.7947	401473.7328	380942.2078	324291.9074	428065.3882	160451.9404	255451.3429	180511.296	173722.2862	152024.4516
Q8Y992_LISMO	lmo0641	Membrane	Inorganic ion transport and metabolism	p-type ATPase	Lmo0641 protein OS=Listeria monocytogenes serovar 1/2a (strain ATCC BAA-679 / EGD-e) GN=lmo0641 PE=3 SV=1	GO:0019829 (catalytic activity, hydrolase activity) GO:0005524 (binding, carbohydrate derivative binding)	P	Intracel	11	11	829.57	0.003536658	0.077632403	2.731929401	0.936607131	37C	10C	67663	149618.3293	171867.1437	95398.17291	162349.0932	204105.5669	249120.5375	261745.5724	760160.4309	557060.8687	256391.1616	515145.858
Q8Y980_LISMO	Lmo0653	Membrane	Function unknown		Lmo0653 protein OS=Listeria monocytogenes serovar 1/2a (strain ATCC BAA-679 / EGD-e) GN=lmo0653 PE=4 SV=1		S	Wall	3	3	224.54	0.010946324	0.056647917	1.580020997	0.801529247	10C	37C	33268	161734.7615	214643.2537	203668.5881	189007.7656	138596.1787	96613.16534	103887.4619	138240.7889	110985.2654	103339.4951	84384.43796
Q8Y966_LISMO	lmo0667	Cytoplasmic	DEfense mechanisms and virulence		Lmo0667 protein OS=Listeria monocytogenes serovar 1/2a (strain ATCC BAA-679 / EGD-e) GN=lmo0667 PE=4 SV=1		V	Membrane	2	2	109.72	0.014928705	0.080009186	2.045566017	0.753284142	10C	37C	35535	21597.12199	15758.90316	15723.48308	12916.38515	8589.960117	16272.01621	9621.643467	13017.39848	6843.394752	2771.62022	8735.851737
Q8Y954_LISMO	lmo0680	Membrane	Cell motility		Lmo0680 protein OS=Listeria monocytogenes serovar 1/2a (strain ATCC BAA-679 / EGD-e) GN=lmo0680 PE=4 SV=1		N	Membrane	2	2	65.36	0.004172267	0.048664102	4.781744236	0.912903755	10C	37C	76185	4375.790398	2290.799012	2798.233421	1500.469918	376.8612246	1903.967956	756.1855583	593.1788596	280.437757	256.5101896	442.8449532
Q7AP82_LISMO	Lmo0685	Membrane	Cell motility		Lmo0685 protein OS=Listeria monocytogenes serovar 1/2a (strain ATCC BAA-679 / EGD-e) GN=lmo0685 PE=3 SV=1		N	Wall	3	3	134.22	0.044632855	0.125180565	1.852908883	0.544871738	10C	37C	31262	21781.16885	22741.4905	25116.11188	18406.53841	9605.231782	7927.050213	12337.36258	13197.9854	5080.226186	7978.038815	6382.20183
Q8Y949_LISMO	Lmo0688	Cytoplasmic	Cell wall/membrane/envelope biogenesis	Glycosyl transferase, family 2	Lmo0688 protein OS=Listeria monocytogenes serovar 1/2a (strain ATCC BAA-679 / EGD-e) GN=lmo0688 PE=4 SV=1		M	Wall	7	7	423.07	0.004603393	0.031525819	1.872597989	0.904219037	10C	37C	73683	8906.04281	10448.33416	10038.3078	4931.702845	4569.38571	7368.418335	4628.903069	5136.133426	3834.52947	3443.396218	4331.823525
Q8Y948_LISMO	Lmo0689	Cytoplasmic	Signal transduction mechanisms	response regulator	Lmo0689 protein OS=Listeria monocytogenes serovar 1/2a (strain ATCC BAA-679 / EGD-e) GN=lmo0689 PE=4 SV=1	GO:0004871 (signal transducer activity)	T	Membrane	2	2	210.09	0.021045425	0.10000535	1.968162883	0.693523204	10C	37C	34226	11572.71242	7004.499047	8922.134648	4127.928804	4484.602274	7103.52305	3233.466699	2985.992469	4497.024496	3709.376518	6104.975639
FLAA_LISMO	lmo0690	Extracellular	Cell motility		Flagellin OS=Listeria monocytogenes serovar 1/2a (strain ATCC BAA-679 / EGD-e) GN=flaA PE=3 SV=2	GO:0005198 (structural molecule activity)	N	Wall	21	21	2559.64	0.031369139	0.103609332	2.217844396	0.617028355	10C	37C	30425	464872.1488	450490.0283	650687.7446	291439.1009	119933.8424	219288.0372	176423.2043	227666.3729	115105.2514	110444.7592	179058.326
Q92DV7_LISMO	lmo0697	Extracellular	Cell motility		Flagellar hook protein FlgE OS=Listeria monocytogenes serovar 1/2a (strain ATCC BAA-679 / EGD-e) GN=lmo0697 PE=3 SV=1		N	Membrane	11	11	662.36	0.023066771	0.101070229	2.753457043	0.676551569	10C	37C	42810	35983.4066	22633.42703	28150.54116	14228.37363	5509.178747	17976.62181	14654.56687	12955.37692	4172.044715	2235.8748	4884.340143	agrA
Q8Y936_LISMO	lmo0705	Extracellular	Cell motility		Flagellar hook-associated protein 1 OS=Listeria monocytogenes serovar 1/2a (strain ATCC BAA-679 / EGD-e) GN=flgK PE=3 SV=1	GO:0005198 (structural molecule activity)	N	Membrane	3	3	213.22	0.029460915	0.116624463	1.957501902	0.629477925	10C	37C	54174	2134.166004	1917.749241	1804.080907	1164.20503	794.7683493	1278.36464	912.164383	1735.49718	224.0448167	581.4167189	671.9707656
Q8Y919_LISMO	lmo0723	Membrane	Function unknown		Lmo0723 protein OS=Listeria monocytogenes serovar 1/2a (strain ATCC BAA-679 / EGD-e) GN=lmo0723 PE=4 SV=1	GO:0004871 (signal transducer activity)	S	Membrane	40	40	3607.36	0.045124034	0.141206068	2.375497537	0.542584571	10C	37C	65837	150625.7678	137552.5735	121175.7696	49348.19861	28574.73245	60186.32985	68832.39811	65247.14187	26682.95413	13004.19542	27283.24859
Q8Y8Y6_LISMO	lmo0756	Cytoplasmic	Defense mechanisms and virulence		Lmo0756 protein OS=Listeria monocytogenes serovar 1/2a (strain ATCC BAA-679 / EGD-e) GN=lmo0756 PE=4 SV=1	GO:0005524 (binding, carbohydrate derivative binding) GO:0016887 (catalytic activity, hydrolase activity)	V	Membrane	2	2	142.64	0.000675662	0.019263986	2.353792568	0.991402752	10C	37C	33586	10956.55882	7030.141015	9010.360985	7666.515492	4433.713276	7545.163673	4763.551349	4081.561652	2987.278784	2678.383367	3325.9326
Q8Y8W8_LISMO	Lmo0774	Cytoplasmic	Lipid transport and metabolism	diacylglycerol kinase	Lmo0774 protein OS=Listeria monocytogenes serovar 1/2a (strain ATCC BAA-679 / EGD-e) GN=lmo0774 PE=4 SV=1	GO:0003951 (catalytic activity, transferase activity)	I	Intracel	9	9	595.67	0.037811071	0.204477458	2.154662102	0.586601323	37C	10C	33403	718626.8927	675404.2823	1017762.481	729644.7189	322743.9207	404472.1957	928588.5349	1036204.868	2750400.73	1568401.075	662774.1417
Q8Y8V7_LISMO	Lmo0785	Cytoplasmic	Transcription		Lmo0785 protein OS=Listeria monocytogenes serovar 1/2a (strain ATCC BAA-679 / EGD-e) GN=lmo0785 PE=4 SV=1	GO:0005524 (binding, carbohydrate derivative binding) GO:0003677 (binding, heterocyclic compound binding) GO:0008134 (binding, protein binding)	K	Intracel	2	2	114.78	0.04796014	0.217045152	1.99281254	0.535856795	10C	37C	106395	70109.35076	68572.89026	88799.75722	96672.35295	38165.26978	30801.97669	51603.06912	62252.09108	21349.81154	15751.46674	13435.00567
AZOR2_LISMO	Lmo0786	Cytoplasmic	Lipid transport and metabolism		FMN-dependent NADH-azoreductase 2 OS=Listeria monocytogenes serovar 1/2a (strain ATCC BAA-679 / EGD-e) GN=azoR2 PE=3 SV=1	GO:0016661 (catalytic activity, oxidoreductase activity)	I	Intracel	7	7	701.73	0.021834266	0.167684791	1.406703396	0.696940965	37C	10C	23081	287141.5948	329769.9948	413194.753	313070.1778	358172.2279	465207.439	502746.8249	578903.3218	459712.7598	358960.9112	639427.8046
Q8Y8V1_LISMO	lmo0791	Membrane	Function unknown		Lmo0791 protein OS=Listeria monocytogenes serovar 1/2a (strain ATCC BAA-679 / EGD-e) GN=lmo0791 PE=4 SV=1		S	Wall	5	5	549.92	0.022083061	0.08671085	1.394747611	0.684665967	37C	10C	23968	62428.50577	84879.31228	68944.16423	60585.59596	49453.32235	108987.0993	105201.7612	124581.0571	89953.39342	79041.26756	111191.5567
Q8Y8U1_LISMO	Lmo0802	Cytoplasmic	Function unknown		Lmo0802 protein OS=Listeria monocytogenes serovar 1/2a (strain ATCC BAA-679 / EGD-e) GN=lmo0802 PE=4 SV=1	GO:0008728 (catalytic activity, transferase activity) GO:0008893 (catalytic activity, hydrolase activity)	S	Intracel	2	2	175.88	0.023243931	0.16892582	1.565102	0.685016076	10C	37C	24973	90331.62078	100597.6044	72400.06353	100654.6	97449.94052	100839.2382	60652.09741	85107.03259	81105.91817	42651.77215	29863.59665
Q8Y8T3_LISMO	Lmo0811	Cytoplasmic	Inorganic ion transport and metabolism	Carbonic anhydrase	Lmo0811 protein OS=Listeria monocytogenes serovar 1/2a (strain ATCC BAA-679 / EGD-e) GN=lmo0811 PE=4 SV=1		P	Wall	3	3	233.89	0.018514132	0.080745591	1.438254804	0.716552378	37C	10C	27232	45282.72456	56761.25607	56811.62688	31599.62649	30305.06926	32743.46014	52176.58079	51694.2518	79707.86689	55803.21106	66695.8488
Q8Y8T0_LISMO	Lmo0814	Cytoplasmic	Function unknown		Lmo0814 protein OS=Listeria monocytogenes serovar 1/2a (strain ATCC BAA-679 / EGD-e) GN=lmo0814 PE=4 SV=1	GO:0018580 (catalytic activity, oxidoreductase activity)	S	Intracel	5	5	243.84	0.019715952	0.166512576	2.453469082	0.715963964	37C	10C	32413	22037.67827	27060.80476	20476.3847	11355.39211	36770.35307	71550.9964	39802.93127	81410.70409	57387.40921	62306.75951	146028.006
Q8Y8S1_LISMO	Lmo0823	Cytoplasmic	Function unknown		Lmo0823 protein OS=Listeria monocytogenes serovar 1/2a (strain ATCC BAA-679 / EGD-e) GN=lmo0823 PE=4 SV=1	GO:0016491 (catalytic activity, oxidoreductase activity)	S	Intracel	12	12	896.46	0.00486147	0.090092332	2.928085623	0.910645047	10C	37C	31057	584218.8997	609835.3653	688090.6634	1824676.322	1214720.456	913861.3958	462870.3126	333248.7965	385460.6483	353748.2667	125428.0276
Q8Y8Q2_LISMO	Lmo0844	Cytoplasmic	Translation, ribosomal structure and biogenesis		Lmo0844 protein OS=Listeria monocytogenes serovar 1/2a (strain ATCC BAA-679 / EGD-e) GN=lmo0844 PE=4 SV=1		J	Intracel	2	2	207.25	0.009361561	0.119110901	1.187686608	0.835947196	10C	37C	13258	573540.2276	583946.321	604111.0399	693680.1157	576373.9916	601224.9368	474278.5103	599863.4468	509267.2546	456750.8921	508826.4492
Q8Y8P9_LISMO	lmo0847	Membrane	Amino acid transport and metabolism	amino acid AbC transporter	Lmo0847 protein OS=Listeria monocytogenes serovar 1/2a (strain ATCC BAA-679 / EGD-e) GN=lmo0847 PE=3 SV=1	GO:0004970 (molecular transducer activity, receptor activity) GO:0015171 (transporter, substrate-specific transporter activity)	E	Biotin	10	10	415.77	0.046636003	0.155608002	2.125513973	0.535684184	37C	10C	53262	1289.809613	2054.537652	1180.034572	4161.378917	365.9278428	898.2192061	6073.200077	1216.168338	4192.810661	2947.095981	2750.77608	agrA
Q8Y8P8_LISMO	lmo0848	Cytoplasmic	Amino acid transport and metabolism	ABC transporter, (ATP-binding protein)	Lmo0848 protein OS=Listeria monocytogenes serovar 1/2a (strain ATCC BAA-679 / EGD-e) GN=lmo0848 PE=4 SV=1	GO:0015424 (catalytic activity, hydrolase activity) GO:0005524 (binding, carbohydrate derivative binding)	E	Wall	4	4	236.52	0.026471153	0.095735163	1.313829074	0.650367631	37C	10C	26658	24087.9054	37524.06222	32036.03065	31872.29279	24557.2156	46331.5901	42955.27845	48203.02776	45893.38287	34821.68297	45832.81492
DDL_LISMO	Lmo0855	Cytoplasmic	Cell wall/membrane/envelope biogenesis	ATP + 2 D-alanine = ADP + phosphate + D-alanyl-D-alanine.	D-alanine--D-alanine ligase OS=Listeria monocytogenes serovar 1/2a (strain ATCC BAA-679 / EGD-e) GN=ddl PE=3 SV=1	GO:0005524 (binding, carbohydrate derivative binding) GO:0008716 (catalytic activity, ligase activity) GO:0046872 (binding, ion binding)	M	Wall	3	3	137.84	0.000213363	0.008656869	1.494075199	0.998994729	37C	10C	40644	18420.11568	19407.07497	17065.48603	19723.54982	18108.16697	15125.03808	24744.76417	21909.51552	29296.17242	26981.28972	32936.23521
CSHA_LISMO	Lmo0866	Cytoplasmic	Replication, recombination and repair	purine NTP-dependent helicase activity	ATP-dependent RNA helicase CshA OS=Listeria monocytogenes serovar 1/2a (strain ATCC BAA-679 / EGD-e) GN=cshA PE=2 SV=1	GO:0004004 (catalytic activity, hydrolase activity) GO:0003723 (binding, heterocyclic compound binding) GO:0005524 (binding, carbohydrate derivative binding)	L	Intracel	32	32	2778.14	0.011737065	0.134815468	1.851290368	0.803303089	10C	37C	57274	1653588.396	1925638.886	2019828.774	1695769.459	1122563.388	1463143.334	1499196.269	1093050.512	847979.1995	558899.0489	448462.9913
Q8Y8H5_LISMO	lmo0929	Membrane	Cell wall/membrane/envelope biogenesis		Lmo0929 protein OS=Listeria monocytogenes serovar 1/2a (strain ATCC BAA-679 / EGD-e) GN=lmo0929 PE=1 SV=1		M	Wall	4	4	528.91	0.032735543	0.107115542	1.244278572	0.608493341	10C	37C	24696	115520.2826	167483.5391	157183.546	189855.3021	141169.6382	158059.3234	124031.6218	143986.1085	115231.5391	100409.9142	136067.8756
Q8Y8H4_LISMO	Lmo0930	Cytoplasmic	Function unknown		Lmo0930 protein OS=Listeria monocytogenes serovar 1/2a (strain ATCC BAA-679 / EGD-e) GN=lmo0930 PE=4 SV=1	GO:0042781 (catalytic activity, hydrolase activity)	S	Wall	2	2	148.91	0.022695266	0.086950172	1.503277585	0.679584846	37C	10C	26777	39944.73427	39325.16954	39669.02992	45089.69806	47742.23185	31692.94378	37540.87459	48771.06973	60026.67405	63279.92616	60404.70622
Q8Y8G9_LISMO	Lmo0935	Cytoplasmic	Translation, ribosomal structure and biogenesis	S-adenosyl-L-methionine + cytidine(34) in tRNA = S-adenosyl-L-homocysteine + 2'-O-methylcytidine(34) in tRNA.	Putative tRNA (cytidine(34)-2'-O)-methyltransferase OS=Listeria monocytogenes serovar 1/2a (strain ATCC BAA-679 / EGD-e) GN=lmo0935 PE=3 SV=1	GO:0003723 (binding, heterocyclic compound binding) GO:0008757 (catalytic activity, transferase activity) GO:0008175 (catalytic activity, transferase activity)	J	Intracel	5	5	348.67	0.047217529	0.217045152	1.692663748	0.539220913	37C	10C	19594	89844.11042	66301.97618	50654.6287	44677.15244	94573.88587	105152.7896	104313.1705	106937.3319	218375.6255	130076.0512	76745.79875
DPS_LISMO	lmo0943	Cytoplasmic	Inorganic ion transport and metabolism	2 Fe(2+) + H(2)O(2) + 2 H(+) = 2 Fe(3+) + 2 H(2)O.	DNA protection during starvation protein OS=Listeria monocytogenes serovar 1/2a (strain ATCC BAA-679 / EGD-e) GN=dps PE=1 SV=1	GO:0008199 (binding, ion binding) GO:0016722 (catalytic activity, oxidoreductase activity)	P	Membrane	5	5	467.06	0.002309665	0.037041483	1.851187884	0.953652882	10C	37C	18036	14496.54599	11985.42287	14238.92805	22820.38134	12574.30358	25275.78346	9717.870291	9798.952882	9636.534027	7855.564325	10641.71978		codY
Q8Y8F4_LISMO	lmo0950	Extracellular	Function unknown		Lmo0950 protein OS=Listeria monocytogenes serovar 1/2a (strain ATCC BAA-679 / EGD-e) GN=lmo0950 PE=4 SV=1	GO:0004176 (catalytic activity, hydrolase activity)	S	Biotin	2	2	78.74	0.023006497	0.155608002	2.467503701	0.677041171	37C	10C	32455	634.2150583	751.4345232	234.6078842	1123.461751	177.7344394	188.5522523	1725.327455	558.4688681	1914.860336	1546.020194	621.4144181
Q8Y8E9_LISMO	Lmo0955	Cytoplasmic	Function unknown		Lmo0955 protein OS=Listeria monocytogenes serovar 1/2a (strain ATCC BAA-679 / EGD-e) GN=lmo0955 PE=4 SV=1		S	Intracel	8	8	660.48	0.047000486	0.217045152	1.584893642	0.540213402	10C	37C	33657	710556.648	700999.7625	623126.5139	1429495.48	714115.453	653418.265	477127.4738	593397.059	288609.5219	420221.9896	761146.7765
Q92D54_LISMO	Lmo0967	Cytoplasmic	Function unknown		Lmo0967 protein OS=Listeria monocytogenes serovar 1/2a (strain ATCC BAA-679 / EGD-e) GN=lmo0967 PE=4 SV=1	GO:0008728 (catalytic activity, transferase activity) GO:0008893 (catalytic activity, hydrolase activity)	S	Intracel	2	2	105.11	0.021181174	0.166512576	1.574185674	0.702658384	37C	10C	26121	18819.85293	17829.03521	21465.3804	45025.05833	22329.72891	16399.72653	38671.99143	30535.7316	41425.45205	30046.81873	45426.51014
DLTC_LISMO	Lmo0972	Cytoplasmic	Lipid transport and metabolism		D-alanine--poly(phosphoribitol) ligase subunit 2 OS=Listeria monocytogenes serovar 1/2a (strain ATCC BAA-679 / EGD-e) GN=dltC PE=3 SV=1	GO:0036370 (d-alanyl carrier activity)	I	Wall	4	4	440.7	0.00209718	0.019540062	1.565764695	0.95861133	37C	10C	9005	157541.3804	153832.7956	158481.043	206527.9532	194223.3366	234796.3235	312047.9433	266596.4869	244051.95	277668.4794	230689.7189
Q8Y8D1_LISMO	Lmo0977	Cytoplasmic	Inorganic ion transport and metabolism		Lmo0977 protein OS=Listeria monocytogenes serovar 1/2a (strain ATCC BAA-679 / EGD-e) GN=lmo0977 PE=4 SV=1		P	Intracel	3	3	187.64	0.040441697	0.210486192	1.798762972	0.572373098	10C	37C	28886	150772.9207	103759.3154	174463.1557	103415.8764	66480.17972	84860.52842	81726.71648	76225.82872	46317.14594	26267.27822	86232.5675		codY
Q8Y8C5_LISMO	Lmo0983	Cytoplasmic	Post-translational modification, protein turnover, and chaperones		Glutathione peroxidase OS=Listeria monocytogenes serovar 1/2a (strain ATCC BAA-679 / EGD-e) GN=lmo0983 PE=3 SV=1	GO:0004602 (antioxidant activity, peroxidase activity)	O	Intracel	6	6	250.1	0.013614264	0.143274856	2.093911396	0.780028387	10C	37C	17996	146711.3449	155002.9788	362477.4004	241754.7784	156843.6316	111382.5211	106327.3548	78992.07821	141982.2087	63890.88706	76103.84993
RF3_LISMO	Lmo0988	Cytoplasmic	Translation, ribosomal structure and biogenesis		Peptide chain release factor 3 OS=Listeria monocytogenes serovar 1/2a (strain ATCC BAA-679 / EGD-e) GN=prfC PE=3 SV=1	GO:0016150 (binding, heterocyclic compound binding) GO:0003924 (catalytic activity, hydrolase activity) GO:0005525 (binding, carbohydrate derivative binding)	J	Wall	3	3	237.58	0.044472199	0.125180565	1.438091435	0.545624801	37C	10C	59362	22875.53474	28033.28279	24501.01055	29633.74258	25353.82481	37529.18503	27424.7129	38892.5555	51622.58973	41626.32621	55678.182
PTHP_LISMO	Lmo1002	Cytoplasmic	Carbohydrate transport and metabolism		Phosphocarrier protein HPr OS=Listeria monocytogenes serovar 1/2a (strain ATCC BAA-679 / EGD-e) GN=ptsH PE=3 SV=1		G	Intracel	7	7	640.13	0.044131021	0.213920199	1.596911501	0.553747162	37C	10C	9398	1016804.77	1287509.268	1249280.019	1059107.49	1670263.245	2282935.788	1601466.224	1416557.767	3065894.921	2394338.035	2920897.345
PT1_LISMO	Lmo1003	Cytoplasmic	Carbohydrate transport and metabolism	Phosphoenolpyruvate + protein L-histidine = pyruvate + protein N(pi)-phospho-L-histidine.	Phosphoenolpyruvate-protein phosphotransferase OS=Listeria monocytogenes serovar 1/2a (strain ATCC BAA-679 / EGD-e) GN=ptsI PE=3 SV=2	GO:0016301 (catalytic activity, transferase activity) GO:0046872 (binding, ion binding) GO:0008965 (catalytic activity, transferase activity)	G	Shaving	8	8	610.74	0.030817578	0.01979555	2.002282056	0.620561313	37C	10C	63172	35970.60075	26262.91129	69006.79033	18151.29841	67554.01197	53465.91874	68437.18645	57607.55014	60011.81222	158826.9275	132714.6988
Q7AP75_LISMO	lmo1015	Membrane	Amino acid transport and metabolism	Glycine betaine	GbuB protein OS=Listeria monocytogenes serovar 1/2a (strain ATCC BAA-679 / EGD-e) GN=gbuB PE=3 SV=1	GO:0005215 (transporter)	E	Membrane	3	3	119.45	0.048234425	0.14185628	1.811668233	0.528609428	10C	37C	30899	32859.74459	25081.16727	32466.06847	22506.88287	12037.96462	22356.47353	25068.97636	21438.36262	9035.970731	3600.230052	11767.71109			sigmaB
Q92CZ5_LISMO	Lmo1027	Cytoplasmic	Function unknown		Ribonuclease J OS=Listeria monocytogenes serovar 1/2a (strain ATCC BAA-679 / EGD-e) GN=rnj PE=3 SV=1	GO:0004534 (catalytic activity, hydrolase activity) GO:0004521 (catalytic activity, hydrolase activity) GO:0003723 (binding, heterocyclic compound binding) GO:0008270 (binding, ion binding)	S	Wall	9	9	604.6	0.000769861	0.014360183	1.689700751	0.989438056	10C	37C	61521	93249.27387	90126.07827	106601.3167	101061.4666	71059.98964	58248.72566	61388.25707	50829.95555	42137.92059	53149.33767	52163.24827
DEF_LISMO	Lmo1051	Cytoplasmic	Translation, ribosomal structure and biogenesis	Formyl-L-methionyl peptide + H(2)O = formate + methionyl peptide.	Peptide deformylase OS=Listeria monocytogenes serovar 1/2a (strain ATCC BAA-679 / EGD-e) GN=def PE=3 SV=1	GO:0046872 (binding, ion binding) GO:0042586 (catalytic activity, hydrolase activity)	J	Intracel	6	6	419.92	0.001760061	0.059402724	1.96335916	0.973684796	37C	10C	20630	102190.815	99867.62968	116824.8777	81343.09297	113477.3334	134416.9387	139458.3745	183504.6735	330157.9308	202531.5509	204758.8772
Q8Y865_LISMO	lmo1052	Cytoplasmic	Energy production and conversion	Dehydrogenase	PdhA protein OS=Listeria monocytogenes serovar 1/2a (strain ATCC BAA-679 / EGD-e) GN=pdhA PE=4 SV=1	GO:0016624 (catalytic activity, oxidoreductase activity)	C	Intracel	25	25	2468.53	0.038138579	0.204477458	1.727416748	0.584783425	10C	37C	41241	2546168.777	2293013.976	4666045.976	2111383.138	1566616.685	1991278.996	1826849.516	1577255.433	1389447.109	1742095.913	784775.9928
Q8Y865_LISMO	lmo1052	Cytoplasmic	Energy production and conversion	Dehydrogenase	PdhA protein OS=Listeria monocytogenes serovar 1/2a (strain ATCC BAA-679 / EGD-e) GN=pdhA PE=4 SV=1	GO:0016624 (catalytic activity, oxidoreductase activity)	C	Wall	33	33	2950.78	0.000316541	0.011600631	1.520241472	0.997751331	10C	37C	41241	904016.42	1118740.512	1018388.944	933650.95	888732.2604	995641.1245	706703.3415	563965.9635	562593.8782	599030.7687	863534.3944
Q8Y864_LISMO	lmo1053	Cytoplasmic	Energy production and conversion		PdhB protein OS=Listeria monocytogenes serovar 1/2a (strain ATCC BAA-679 / EGD-e) GN=PdhB PE=4 SV=1	GO:0003824 (catalytic activity)	C	Wall	21	21	2021.22	0.003939675	0.028562156	1.385461052	0.917704231	10C	37C	35288	1140997.638	1375960.626	1288752.692	986590.7858	1075386.496	1106574.655	941835.721	753429.0794	721234.1115	722426.8628	1131354.581
Q8Y863_LISMO	lmo1054	Cytoplasmic	Energy production and conversion	Dehydrogenase	Dihydrolipoamide acetyltransferase component of pyruvate dehydrogenase complex OS=Listeria monocytogenes serovar 1/2a (strain ATCC BAA-679 / EGD-e) GN=pdhC PE=3 SV=1	GO:0016746 (catalytic activity, transferase activity)	C	Wall	24	24	2473.15	0.001168011	0.01566049	1.35438618	0.980513961	10C	37C	58159	1101332.365	1334539.95	1273800.297	1413267.772	1269472.15	1533524.371	1095716.453	997893.4909	833561.1532	907727.1685	1132400.947
Q8Y862_LISMO	lmo1055	Cytoplasmic	Energy production and conversion	Protein N(6)-(dihydrolipoyl)lysine + NAD(+) = protein N(6)-(lipoyl)lysine + NADH.	Dihydrolipoyl dehydrogenase OS=Listeria monocytogenes serovar 1/2a (strain ATCC BAA-679 / EGD-e) GN=PdhD PE=3 SV=1	GO:0009055 (electron carrier activity) GO:0004148 (catalytic activity, oxidoreductase activity) GO:0050660 (binding, cofactor binding)	C	Wall	27	27	2447.36	0.002631262	0.022705895	1.43461707	0.946251864	10C	37C	49457	1255287.384	1427999.922	1311637.758	1499975.268	1604155.251	1155241.035	1025867.667	842301.4075	780871.9992	1022912.166	1287041.631
Q8Y860_LISMO	Lmo1057	Cytoplasmic	Energy production and conversion		Lmo1057 protein OS=Listeria monocytogenes serovar 1/2a (strain ATCC BAA-679 / EGD-e) GN=lmo1057 PE=4 SV=1	GO:0016616 (catalytic activity, oxidoreductase activity)	C	Intracel	5	5	253	0.005692185	0.09756608	1.487407196	0.895346742	10C	37C	35242	419252.1783	434748.7903	358412.5126	417158.4507	361436.9347	312271.0753	238836.5236	339258.2854	251075.521	286644.5023	174618.5855
Q8Y859_LISMO	Lmo1059	Cytoplasmic	Post-translational modification, protein turnover, and chaperones	Thiol disulfide interchange protein	Lmo1059 protein OS=Listeria monocytogenes serovar 1/2a (strain ATCC BAA-679 / EGD-e) GN=lmo1059 PE=4 SV=1		O	Wall	8	8	451.4	0.014426272	0.066642207	1.924060971	0.758887664	37C	10C	19915	95450.06456	96368.65521	102347.9693	95784.47446	93700.74045	63952.25561	226425.2359	223711.7221	106878.7979	104292.4505	112257.8994
Q8Y851_LISMO	lmo1067	Cytoplasmic	Signal transduction mechanisms	gtp-binding protein typa	Lmo1067 protein OS=Listeria monocytogenes serovar 1/2a (strain ATCC BAA-679 / EGD-e) GN=lmo1067 PE=4 SV=1	GO:0003924 (catalytic activity, hydrolase activity) GO:0005525 (binding, carbohydrate derivative binding)	T	Intracel	29	29	2423.6	0.013040461	0.140716135	1.738367398	0.786931358	10C	37C	68685	1253625.341	1218206.276	713030.3516	1075952.481	1126535.493	955411.2946	714010.8288	982508.1693	518849.129	310591.7614	514613.9117
Q8Y850_LISMO	lmo1068	Membrane	Function unknown		Lmo1068 protein OS=Listeria monocytogenes serovar 1/2a (strain ATCC BAA-679 / EGD-e) GN=lmo1068 PE=1 SV=1		S	Intracel	3	3	239.09	0.025713905	0.173970475	1.521860034	0.665372856	37C	10C	30768	143088.1592	166414.0361	163974.4129	253511.5658	98772.73625	129417.489	176146.8783	294055.0005	252434.6786	206462.7796	282273.8553
Q8Y846_LISMO	lmo1072	Cytoplasmic	Energy production and conversion	Catalyzes a 2-step reaction, involving the ATP-dependent carboxylation of the covalently attached biotin in the first step and the transfer of the carboxyl group to pyruvate in the second (By similarity)	Pyruvate carboxylase OS=Listeria monocytogenes serovar 1/2a (strain ATCC BAA-679 / EGD-e) GN=pycA PE=4 SV=1	GO:0004736 (catalytic activity, ligase activity) GO:0004075 (catalytic activity, ligase activity) GO:0009374 (binding, amide binding) GO:0046872 (binding, ion binding) GO:0005524 (binding, carbohydrate derivative binding)	C	Shaving	2	2	106.07	0.01258332	0.013209691	5.251510212	0.780575099	37C	10C	127969	7055.865945	17266.9157	60538.98409	40073.44142	60235.08452	151976.2681	62794.61914	138328.6174	285279.53	707353.0712	457262.3746
Q8Y845_LISMO	lmo1073	Extracellular	Inorganic ion transport and metabolism	Periplasmic binding protein	Lmo1073 protein OS=Listeria monocytogenes serovar 1/2a (strain ATCC BAA-679 / EGD-e) GN=lmo1073 PE=4 SV=1		P	Membrane	2	2	145.6	0.041225892	0.139192477	1.514429795	0.561393492	10C	37C	32678	6874.938655	6693.580094	9272.702345	5137.165129	4844.957109	8156.32326	6123.541043	6966.355192	2296.154888	4124.113566	3435.353717	agrA
Q8Y840_LISMO	Lmo1078	Cytoplasmic	Cell wall/membrane/envelope biogenesis	utp--glucose-1-phosphate uridylyltransferase	UTP--glucose-1-phosphate uridylyltransferase OS=Listeria monocytogenes serovar 1/2a (strain ATCC BAA-679 / EGD-e) GN=lmo1078 PE=3 SV=1	GO:0003983 (catalytic activity, transferase activity)	M	Wall	2	2	121.29	0.038033871	0.118124364	1.646701677	0.57801686	37C	10C	32453	11467.64501	12421.6457	14653.33551	16102.93384	18488.47108	41158.91615	28194.41523	18364.13182	34398.69588	45309.56047	38779.83827
Q8Y839_LISMO	lmo1079	Membrane	Function unknown		Lmo1079 protein OS=Listeria monocytogenes serovar 1/2a (strain ATCC BAA-679 / EGD-e) GN=lmo1079 PE=4 SV=1		S	Biotin	9	9	436.37	0.049438245	0.155608002	1.986013664	0.523423188	37C	10C	108824	1630.35678	2058.442053	1772.670321	3945.412625	305.4174818	1560.743662	4333.060014	1697.464232	5431.690419	4102.77232	3610.470872
Q8Y835_LISMO	Lmo1083	Cytoplasmic	Cell wall/membrane/envelope biogenesis	dTDP-alpha-D-glucose = dTDP-4-dehydro-6-deoxy-alpha-D-glucose + H(2)O.	dTDP-glucose 4,6-dehydratase OS=Listeria monocytogenes serovar 1/2a (strain ATCC BAA-679 / EGD-e) GN=lmo1083 PE=3 SV=1	GO:0008460 (catalytic activity, lyase activity)	M	Intracel	10	10	840.67	0.023420223	0.16892582	1.339223814	0.68356294	10C	37C	36879	405920.1094	432124.6609	492366.3564	377934.7843	464712.1632	464526.4123	266672.4595	474520.5027	339870.4252	324141.8206	236034.329
Q8Y834_LISMO	Lmo1084	Cytoplasmic	Cell wall/membrane/envelope biogenesis	dTDP-beta-L-rhamnose + NADP(+) = dTDP-4-dehydro-beta-L-rhamnose + NADPH.	Lmo1084 protein OS=Listeria monocytogenes serovar 1/2a (strain ATCC BAA-679 / EGD-e) GN=lmo1084 PE=4 SV=1	GO:0008831 (catalytic activity, oxidoreductase activity)	M	Wall	3	3	388.93	0.048773505	0.130789333	1.382442403	0.526272279	10C	37C	31151	39523.76865	46929.7705	43610.61239	30145.9079	44671.77421	22017.99945	33649.13212	21866.41432	27744.14543	25749.7319	28595.37925
NADE_LISMO	Lmo1093	Cytoplasmic	Coenzyme transport and metabolism	ATP + deamido-NAD(+) + NH(3) = AMP + diphosphate + NAD(+).	NH(3)-dependent NAD(+) synthetase OS=Listeria monocytogenes serovar 1/2a (strain ATCC BAA-679 / EGD-e) GN=nadE PE=3 SV=1	GO:0005524 (binding, carbohydrate derivative binding) GO:0046872 (binding, ion binding) GO:0003952 (catalytic activity, ligase activity) GO:0008795 (catalytic activity, ligase activity)	H	Intracel	8	8	651.09	0.001326461	0.059402724	1.43007229	0.982555481	37C	10C	30569	621181.9964	760412.5309	642121.0794	658412.928	736791.4191	848672.8064	864901.5541	1075598.077	880941.2919	1077566.048	1186798.157	agrA
Q8Y801_LISMO	Lmo1118	Cytoplasmic	Function unknown		Lmo1118 protein OS=Listeria monocytogenes serovar 1/2a (strain ATCC BAA-679 / EGD-e) GN=lmo1118 PE=4 SV=1		S	Intracel	3	3	211.24	0.021043724	0.166512576	2.461142218	0.703877952	10C	37C	58678	41952.71128	47022.23082	31473.47864	68226.14999	27582.10866	42664.05096	45074.33443	25969.02625	5489.441447	8292.917504	2843.848464
Q8Y7Y1_LISMO	lmo1138	Cytoplasmic	Post-translational modification, protein turnover, and chaperones	Cleaves peptides in various proteins in a process that requires ATP hydrolysis. Has a chymotrypsin-like activity. Plays a major role in the degradation of misfolded proteins (By similarity)	ATP-dependent Clp protease proteolytic subunit OS=Listeria monocytogenes serovar 1/2a (strain ATCC BAA-679 / EGD-e) GN=clpP PE=1 SV=1	GO:0004252 (catalytic activity, hydrolase activity)	O	Shaving	2	2	214.45	0.004084433	0.008617257	2.394057587	0.914706954	37C	10C	21334	26611.81168	60326.7331	193338.5221	98217.15721	62359.85244	74373.48446	210142.4782	226936.5727	136600.6253	216111.0235	199911.7941	agrA
Q8Y7Q4_LISMO	Lmo1218	Cytoplasmic	Translation, ribosomal structure and biogenesis		Lmo1218 protein OS=Listeria monocytogenes serovar 1/2a (strain ATCC BAA-679 / EGD-e) GN=lmo1218 PE=3 SV=1	GO:0003723 (binding, heterocyclic compound binding) GO:0008173 (catalytic activity, transferase activity)	J	Intracel	2	2	272.65	0.005837017	0.09756608	2.062851717	0.892755823	10C	37C	27635	233345.8197	224873.9699	313872.0842	245088.2339	131415.8055	145305.2586	132018.6546	133877.437	116457.0319	69551.91278	70794.18033
Q8Y7P7_LISMO	lmo1226	Membrane	Function unknown		Lmo1226 protein OS=Listeria monocytogenes serovar 1/2a (strain ATCC BAA-679 / EGD-e) GN=lmo1226 PE=4 SV=1		S	Membrane	9	9	498	0.001727721	0.033544088	2.604707115	0.967325242	10C	37C	115022	31760.28702	19845.18601	25169.10702	22340.3156	13269.422	21108.32398	14495.04649	12685.91528	8102.297157	3541.435747	6744.51964	agrA
THIO_LISMO	Lmo1233	Cytoplasmic	Post-translational modification, protein turnover, and chaperones		Thioredoxin OS=Listeria monocytogenes serovar 1/2a (strain ATCC BAA-679 / EGD-e) GN=trxA PE=3 SV=1	GO:0004791 (antioxidant activity, thioredoxin-disulfide reductase activity) GO:0015035 (catalytic activity, oxidoreductase activity) GO:0016671 (catalytic activity, oxidoreductase activity) GO:0047134 (catalytic activity, oxidoreductase activity)	O	Shaving	4	4	385.37	0.00448884	0.008617257	2.74589804	0.906499997	37C	10C	11613	46139.17439	18167.16045	35118.91929	21952.93802	46460.91576	48411.90825	59806.6228	64105.72018	91940.89946	173421.1088	150401.5241
UVRC_LISMO	Lmo1234	Cytoplasmic	Replication, recombination and repair		UvrABC system protein C OS=Listeria monocytogenes serovar 1/2a (strain ATCC BAA-679 / EGD-e) GN=uvrC PE=3 SV=1	GO:0009381 (catalytic activity, hydrolase activity)	L	Intracel	2	2	91.14	0.000716615	0.055535584	3.604965885	0.993702964	37C	10C	69271	308275.4343	403235.8564	422453.7539	347435.9153	298084.3171	295637.5292	536297.1641	867385.4814	1661477.09	991401.8177	2177394.217
Q8Y7N9_LISMO	Lmo1235	Cytoplasmic	Amino acid transport and metabolism	ATP + L-aspartate = ADP + 4-phospho-L-aspartate.	Aspartokinase OS=Listeria monocytogenes serovar 1/2a (strain ATCC BAA-679 / EGD-e) GN=lmo1235 PE=3 SV=1	GO:0004072 (catalytic activity, transferase activity)	E	Intracel	6	6	276.18	0.026371627	0.175748764	1.608652538	0.660387885	10C	37C	43623	489727.9101	481956.2339	634083.3059	353278.5457	639301.2226	849988.0761	461656.4776	309993.7433	263914.6107	470698.6787	280084.1802
MURI_LISMO	Lmo1237	Cytoplasmic	Cell wall/membrane/envelope biogenesis	L-glutamate = D-glutamate.	Glutamate racemase OS=Listeria monocytogenes serovar 1/2a (strain ATCC BAA-679 / EGD-e) GN=murI PE=1 SV=1	GO:0008881 (catalytic activity, isomerase activity)	M	Intracel	2	2	135.18	0.028590211	0.179207635	1.611152034	0.644263034	37C	10C	29141	48186.1339	53928.81966	54364.60373	42215.68115	41385.81206	42016.1912	70437.06456	114761.4913	57201.06729	43861.80908	92489.85505
Q8Y7N2_LISMO	Lmo1242	Cytoplasmic	Function unknown		Lmo1242 protein OS=Listeria monocytogenes serovar 1/2a (strain ATCC BAA-679 / EGD-e) GN=lmo1242 PE=4 SV=1		S	Intracel	2	2	72.24	0.002847628	0.070421509	2.335624603	0.95080933	10C	37C	22548	17671.71247	21782.31176	33010.20597	26173.11076	28908.83549	31866.42827	17781.96007	14434.72287	10173.12604	4968.745046	9518.667221
Q8Y7M5_LISMO	Lmo1249	Cytoplasmic	Function unknown		Lmo1249 protein OS=Listeria monocytogenes serovar 1/2a (strain ATCC BAA-679 / EGD-e) GN=lmo1249 PE=4 SV=1		S	Wall	2	2	68.73	0.000494539	0.012945637	1.61490511	0.994893717	37C	10C	9202	145161.3983	156447.7727	132334.2546	138034.7407	186535.7573	237747.6917	295078.3495	305516.2383	249756.0295	261350.5975	246831.7221	agrA
Q92CE7_LISMO	Lmo1257	Cytoplasmic	Function unknown		Lmo1257 protein OS=Listeria monocytogenes serovar 1/2a (strain ATCC BAA-679 / EGD-e) GN=lmo1257 PE=4 SV=1		S	Wall	10	10	556.7	0.001971716	0.019007196	1.443434238	0.961559967	37C	10C	18082	72119.35043	91600.49557	89979.75332	87226.18879	91541.72168	119085.0955	131889.9683	123063.8876	103700.8875	150124.379	156440.4689	agrA
Q8Y7L7_LISMO	Lmo1258	Cytoplasmic	Lipid transport and metabolism		Lmo1258 protein OS=Listeria monocytogenes serovar 1/2a (strain ATCC BAA-679 / EGD-e) GN=lmo1258 PE=4 SV=1	GO:0016298 (catalytic activity, hydrolase activity)	I	Intracel	2	2	73.15	0.006390538	0.100883861	9.497173483	0.88305612	37C	10C	34484	4738.190324	7166.779762	7662.205514	1194.692752	2577.651274	2345.922896	7541.162639	27872.49699	28604.52971	11270.12579	127994.2712
Q8Y7K8_LISMO	lmo1269	Membrane	Intracellular trafficking, secretion, and vesicular transport		Signal peptidase I OS=Listeria monocytogenes serovar 1/2a (strain ATCC BAA-679 / EGD-e) GN=lmo1269 PE=3 SV=1	GO:0008236 (catalytic activity, hydrolase activity)	U	Membrane	4	4	232.84	0.010168041	0.062783134	1.694811103	0.812131569	10C	37C	21021	24814.23245	17606.02011	20082.24693	18462.9841	13972.95336	20524.66618	17378.38412	14855.88654	10509.88257	5598.804631	11302.61822
CODY_LISMO	Lmo1280	Cytoplasmic	Transcription	DNA-binding protein that represses the expression of many genes that are induced as cells make the transition from rapid exponential growth to stationary phase. It is a GTP-binding protein that senses the intracellular GTP concentration as an indicator of nutritional limitations. At low GTP concentration it no longer binds GTP and stop to act as a transcriptional repressor (By similarity)	GTP-sensing transcriptional pleiotropic repressor CodY OS=Listeria monocytogenes serovar 1/2a (strain ATCC BAA-679 / EGD-e) GN=codY PE=3 SV=1	GO:0005525 (binding, carbohydrate derivative binding) GO:0001217 (nucleic acid binding transcription factor activity, transcription factor activity, sequence-specific DNA binding) GO:0000976 (binding, heterocyclic compound binding)	K	Intracel	15	15	1189.52	0.001959138	0.059402724	1.45078002	0.969514005	10C	37C	28727	1062079.606	1111661.936	1444036.819	900242.6819	1083031.035	1241847.599	880396.2613	887105.1948	718337.3657	739009.204	705738.5
Q8Y7J2_LISMO	Lmo1285	Cytoplasmic	Function unknown		Lmo1285 protein OS=Listeria monocytogenes serovar 1/2a (strain ATCC BAA-679 / EGD-e) GN=lmo1285 PE=4 SV=1	GO:0048037 (binding, cofactor binding)	S	Wall	3	3	242.63	0.003450726	0.027099088	1.974262667	0.928065388	37C	10C	15436	24031.60716	32409.16364	31270.99137	36016.47741	46543.50595	41684.86178	55212.12512	41699.2731	75394.69914	95095.58353	98728.95823
Q8Y7J0_LISMO	Lmo1287	Cytoplasmic	Replication, recombination and repair	ATP-dependent breakage, passage and rejoining of double-stranded DNA.	DNA topoisomerase 4 subunit A OS=Listeria monocytogenes serovar 1/2a (strain ATCC BAA-679 / EGD-e) GN=parC PE=3 SV=1	GO:0005524 (binding, carbohydrate derivative binding) GO:0003677 (binding, heterocyclic compound binding) GO:0003918 (catalytic activity, hydrolase activity)	L	Intracel	9	9	510.33	0.026974816	0.175748764	1.328840465	0.655900887	37C	10C	92144	877818.6337	985476.8698	775878.3624	546690.633	607300.2172	709977.9761	1027350.622	1167491.574	1055155.411	876153.7676	860480.4812
LUXS_LISMO	Lmo1288	Cytoplasmic	Signal transduction mechanisms	S-(5-deoxy-D-ribos-5-yl)-L-homocysteine = L-homocysteine + (4S)-4,5-dihydroxypentan-2,3-dione.	S-ribosylhomocysteine lyase OS=Listeria monocytogenes serovar 1/2a (strain ATCC BAA-679 / EGD-e) GN=luxS PE=3 SV=1	GO:0005506 (binding, ion binding) GO:0043768 (catalytic activity, lyase activity)	T	Wall	3	3	86.03	0.003429822	0.027099088	1.671074202	0.928516583	37C	10C	17357	15968.02798	21137.09797	21718.8894	13704.15772	14519.92307	14140.0192	30768.706	27823.1889	17979.28898	23868.73137	32145.31935
Q8Y7I0_LISMO	lmo1299	Cytoplasmic	Amino acid transport and metabolism	ATP + L-glutamate + NH(3) = ADP + phosphate + L-glutamine.	Glutamine synthetase OS=Listeria monocytogenes serovar 1/2a (strain ATCC BAA-679 / EGD-e) GN=glnA PE=3 SV=1	GO:0004356 (catalytic activity, ligase activity) GO:0005524 (binding, carbohydrate derivative binding)	E	Intracel	25	25	2108	0.036466226	0.203178359	1.47945593	0.594212704	10C	37C	50429	1873405.219	1866618.651	1984347.565	2116931.586	1191756.464	1256041.186	1654003.312	1377543.836	1011686.955	972630.0892	779678.8768			sigmaB
Q8Y7H4_LISMO	lmo1305	Cytoplasmic	Carbohydrate transport and metabolism		Transketolase OS=Listeria monocytogenes serovar 1/2a (strain ATCC BAA-679 / EGD-e) GN=tkt PE=3 SV=1	GO:0046872 (binding, ion binding) GO:0004802 (catalytic activity, transferase activity)	G	Shaving	7	7	502.45	0.048549164	0.024071009	1.690162906	0.527241968	37C	10C	71781	34813.51573	118826.9636	503567.5832	123149.6573	175924.0388	192375.7902	297670.0559	384730.4035	264743.8461	321169.1004	305394.6652
RRF_LISMO	Lmo1314	Cytoplasmic	Translation, ribosomal structure and biogenesis		Ribosome-recycling factor OS=Listeria monocytogenes serovar 1/2a (strain ATCC BAA-679 / EGD-e) GN=frr PE=3 SV=1	GO:0043023 (binding, macromolecular complex binding)	J	Shaving	2	2	180.05	0.019423758	0.016066178	2.37648358	0.708030094	37C	10C	20743	18084.40527	75521.51149	218666.0515	180779.0171	191618.7847	178468.0887	279482.8969	326564.4155	305970.2213	435279.9693	401260.7809
Y1318_LISMO	lmo1318	Membrane	Cell wall/membrane/envelope biogenesis	Membrane-associated zinc metalloprotease	Putative zinc metalloprotease Lmo1318 OS=Listeria monocytogenes serovar 1/2a (strain ATCC BAA-679 / EGD-e) GN=lmo1318 PE=3 SV=1	GO:0046872 (binding, ion binding) GO:0004222 (catalytic activity, hydrolase activity)	M	Membrane	5	5	317.42	0.043468663	0.140401076	1.541206646	0.550385447	10C	37C	46687	31664.22259	20678.2418	24037.32922	22318.37905	14333.0211	24628.79518	21629.52092	18125.07516	16590.29918	6758.119832	15889.05696
IF2_LISMO	Lmo1325	Cytoplasmic	Translation, ribosomal structure and biogenesis	One of the essential components for the initiation of protein synthesis. Protects formylmethionyl-tRNA from spontaneous hydrolysis and promotes its binding to the 30S ribosomal subunits. Also involved in the hydrolysis of GTP during the formation of the 70S ribosomal complex (By similarity)	Translation initiation factor IF-2 OS=Listeria monocytogenes serovar 1/2a (strain ATCC BAA-679 / EGD-e) GN=infB PE=3 SV=1	GO:0003924 (catalytic activity, hydrolase activity) GO:0003743 (binding, heterocyclic compound binding) GO:0005525 (binding, carbohydrate derivative binding)	J	Wall	15	15	952.73	0.045887423	0.127400372	1.255074315	0.539074559	10C	37C	84524	68532.32106	79665.96236	66994.49361	63056.59273	62877.27413	49309.45722	46740.12026	54303.21726	54400.19645	51865.19235	66698.67316
Q8Y7E9_LISMO	lmo1333	Extracellular	Function unknown		Lmo1333 protein OS=Listeria monocytogenes serovar 1/2a (strain ATCC BAA-679 / EGD-e) GN=lmo1333 PE=4 SV=1		S	Biotin	5	5	300.08	0.048531488	0.155608002	2.107739912	0.527318549	37C	10C	17884	1593.961821	3653.975898	1526.454974	2085.647091	260.5123201	991.5711123	5144.591396	1404.569251	3180.956822	3440.259283	4962.359509
Q8Y7E8_LISMO	Lmo1334	Extracellular	Function unknown		Lmo1334 protein OS=Listeria monocytogenes serovar 1/2a (strain ATCC BAA-679 / EGD-e) GN=lmo1334 PE=4 SV=1		S	Membrane	6	6	465.58	0.024248463	0.102003171	1.98025242	0.66714377	10C	37C	13498	66114.78051	44153.91538	55406.59581	42116.14898	31054.90643	69650.03731	54588.25773	45802.88344	14749.1918	7476.609739	16887.03572
GCST_LISMO	Lmo1348	Cytoplasmic	Amino acid transport and metabolism	[Protein]-S(8)-aminomethyldihydrolipoyllysine + tetrahydrofolate = [protein]-dihydrolipoyllysine + 5,10-methylenetetrahydrofolate + NH(3).	Aminomethyltransferase OS=Listeria monocytogenes serovar 1/2a (strain ATCC BAA-679 / EGD-e) GN=gcvT PE=3 SV=1	GO:0004047 (catalytic activity, transferase activity) GO:0008483 (catalytic activity, transferase activity)	E	Intracel	3	3	188.24	0.041081161	0.210486192	1.920723044	0.569038362	10C	37C	39511	72036.84711	64951.13183	56446.99887	59299.96478	29174.93497	28033.46315	55601.52945	32712.48411	11253.47332	17985.78485	16920.10697	agrA
GCSPA_LISMO	Lmo1349	Cytoplasmic	Amino acid transport and metabolism	Glycine + [glycine-cleavage complex H protein]-N(6)-lipoyl-L-lysine = [glycine-cleavage complex H protein]-S-aminomethyl-N(6)-dihydrolipoyl-L-lysine + CO(2).	Probable glycine dehydrogenase (decarboxylating) subunit 1 OS=Listeria monocytogenes serovar 1/2a (strain ATCC BAA-679 / EGD-e) GN=gcvPA PE=3 SV=1	GO:0004375 (catalytic activity, oxidoreductase activity)	E	Intracel	4	4	214.76	0.000551247	0.055535584	2.165771822	0.996144931	10C	37C	49447	94010.98602	82336.87231	90681.81474	86763.38905	68913.00578	102952.8223	39901.61476	47780.08232	21025.87041	43902.74829	49649.71492	agrA
Q8Y7D2_LISMO	Lmo1351	Membrane	Inorganic ion transport and metabolism		Lmo1351 protein OS=Listeria monocytogenes serovar 1/2a (strain ATCC BAA-679 / EGD-e) GN=lmo1351 PE=4 SV=1		P	Intracel	3	3	111.62	0.025277874	0.173237574	1.491385508	0.668732376	37C	10C	14852	40869.45383	53511.34461	50009.77082	35514.58928	71989.04748	90171.7478	78400.13562	83642.11416	100425.0891	71329.19673	91330.30308
Q8Y7C9_LISMO	Lmo1354	Cytoplasmic	Amino acid transport and metabolism		Lmo1354 protein OS=Listeria monocytogenes serovar 1/2a (strain ATCC BAA-679 / EGD-e) GN=lmo1354 PE=3 SV=1	GO:0016787 (catalytic activity, hydrolase activity) GO:0046872 (binding, ion binding)	E	Intracel	18	18	1662.95	0.003459078	0.077632403	1.588711445	0.938184869	10C	37C	38992	955957.56	783314.6354	957764.3317	1059266.85	1001443.773	748959.3918	720952.9342	667552.1609	373012.7482	601278.0947	525659.4405
CSPA_LISMO	Lmo1364	Cytoplasmic	Transcription	Cold shock protein	Cold shock-like protein CspLA OS=Listeria monocytogenes serovar 1/2a (strain ATCC BAA-679 / EGD-e) GN=cspLA PE=1 SV=1	GO:0003677 (binding, heterocyclic compound binding)	K	Membrane	4	4	172.36	0.000196659	0.009246007	2.330269131	0.999157277	10C	37C	7261	11113.48034	9618.662749	10586.81269	12699.63983	14302.93405	13476.2924	3268.5775	4040.842223	4742.213309	4069.276046	5866.390396
Q8Y7B5_LISMO	Lmo1371	Cytoplasmic	Energy production and conversion	Protein N(6)-(dihydrolipoyl)lysine + NAD(+) = protein N(6)-(lipoyl)lysine + NADH.	Dihydrolipoyl dehydrogenase OS=Listeria monocytogenes serovar 1/2a (strain ATCC BAA-679 / EGD-e) GN=lmo1371 PE=3 SV=1	GO:0004148 (catalytic activity, oxidoreductase activity) GO:0009055 (electron carrier activity) GO:0050660 (binding, cofactor binding)	C	Intracel	3	3	191.21	0.04137393	0.210486192	1.353192366	0.567527015	10C	37C	50941	107288.5009	129829.6002	127311.8279	94145.36656	129578.0684	151602.2264	101595.939	87644.63996	99092.13802	111503.3319	55725.93008
Q7AP74_LISMO	lmo1378	Membrane	Signal transduction mechanisms		Two-component sensor histidine kinase OS=Listeria monocytogenes serovar 1/2a (strain ATCC BAA-679 / EGD-e) GN=lisK PE=4 SV=1		T	Membrane	3	3	101.79	0.027482531	0.113742908	1.717917896	0.643098662	10C	37C	55425	11000.57919	7262.132176	8923.423947	7017.76915	5791.452882	8258.749265	8114.125831	6788.300894	3925.903586	1601.6378	3669.171141
FTSK_LISMO	Lmo1386	Membrane	Cell cycle control, cell division, chromosome partitioning	Essential cell division protein that coordinates cell division and chromosome segregation. The N-terminus is involved in assembly of the cell-division machinery. The C-terminus functions as a DNA motor that moves dsDNA in an ATP-dependent manner towards the dif recombination site, which is located within the replication terminus region. Required for activation of the Xer recombinase, allowing act…	DNA translocase FtsK OS=Listeria monocytogenes serovar 1/2a (strain ATCC BAA-679 / EGD-e) GN=ftsK PE=3 SV=1	GO:0005524 (binding, carbohydrate derivative binding) GO:0003677 (binding, heterocyclic compound binding)	D	Wall	2	2	176.32	0.001404448	0.016907157	1.481303602	0.974976211	37C	10C	83498	18717.45993	20524.45664	18552.15054	12415.66582	23460.75255	19368.47216	30269.08924	29675.58025	24266.31183	27588.03606	28924.04599
Q8Y7A2_LISMO	Lmo1387	Cytoplasmic	Amino acid transport and metabolism		Lmo1387 protein OS=Listeria monocytogenes serovar 1/2a (strain ATCC BAA-679 / EGD-e) GN=lmo1387 PE=4 SV=1	GO:0004735 (catalytic activity, oxidoreductase activity)	E	Intracel	2	2	152.58	0.034151813	0.194644877	1.517722584	0.607896119	10C	37C	30514	57726.55202	67656.93019	71207.699	62848.68486	42986.73054	64064.84483	40623.20246	41241.84673	20730.1528	31578.10863	67055.51592
Q8Y798_LISMO	Lmo1392	Cytoplasmic	Post-translational modification, protein turnover, and chaperones		Lmo1392 protein OS=Listeria monocytogenes serovar 1/2a (strain ATCC BAA-679 / EGD-e) GN=lmo1392 PE=4 SV=1	GO:0003824 (catalytic activity) GO:0046872 (binding, ion binding)	O	Intracel	8	8	546.81	0.001144174	0.059402724	1.748042555	0.986120613	10C	37C	49000	188754.6807	244550.0681	239289.3326	298889.2803	277375.219	366489.3622	157504.5454	147620.6552	138875.6844	191767.0769	134306.7036
RNY_LISMO	Lmo1399	Membrane	Function unknown		Ribonuclease Y OS=Listeria monocytogenes serovar 1/2a (strain ATCC BAA-679 / EGD-e) GN=rny PE=3 SV=1	GO:0004519 (catalytic activity, hydrolase activity) GO:0003723 (binding, heterocyclic compound binding)	S	Membrane	24	24	1818.71	0.001900284	0.033544088	2.570834285	0.963244336	10C	37C	58283	158452.8886	103331.3156	126627.2371	83782.21489	69655.90168	120729.5926	68058.41644	73611.29817	27887.73003	19623.76983	30892.99634
Q8Y786_LISMO	lmo1406	Cytoplasmic	Energy production and conversion		Pyruvate formate-lyase OS=Listeria monocytogenes serovar 1/2a (strain ATCC BAA-679 / EGD-e) GN=pflB PE=4 SV=1	GO:0008861 (catalytic activity, transferase activity) GO:0016829 (catalytic activity, lyase activity)	C	Intracel	38	38	3940.33	0.032057526	0.191104989	1.923583919	0.62097242	37C	10C	83772	537289.2834	606068.4717	552057.0164	433832.8598	182119.9933	384407.9611	719355.0835	1263603.28	742673.0156	452138.2614	1143522.498
PFLA_LISMO	Lmo1407	Cytoplasmic	Post-translational modification, protein turnover, and chaperones	S-adenosyl-L-methionine + dihydroflavodoxin + [formate C-acetyltransferase]-glycine = 5'-deoxyadenosine + L-methionine + flavodoxin semiquinone + [formate C-acetyltransferase]-glycin-2-yl radical.	Pyruvate formate-lyase-activating enzyme OS=Listeria monocytogenes serovar 1/2a (strain ATCC BAA-679 / EGD-e) GN=pflA PE=3 SV=1	GO:0051539 (binding, metal cluster binding) GO:0043365 (catalytic activity, catalysis of free radical formation) GO:0046872 (binding, ion binding)	O	Intracel	12	12	977.62	0.041788265	0.210787909	1.496306051	0.565404375	37C	10C	28097	113931.2396	106273.0134	161236.9867	154303.8511	105634.1336	100113.8926	203251.4223	216486.1796	212770.9991	99765.49334	192309.7703
Q8Y774_LISMO	Lmo1423	Cytoplasmic	Function unknown		Lmo1423 protein OS=Listeria monocytogenes serovar 1/2a (strain ATCC BAA-679 / EGD-e) GN=lmo1423 PE=4 SV=1		S	Intracel	9	9	724.65	0.044525064	0.214441751	1.554500714	0.551841766	37C	10C	32209	209089.1078	186775.771	200875.6618	200921.7445	285197.8709	441662.7218	268837.4641	306580.7492	400140.7939	400564.7669	598769.4781
MNTH_LISMO	lmo1424	Membrane	Inorganic ion transport and metabolism		Divalent metal cation transporter MntH OS=Listeria monocytogenes serovar 1/2a (strain ATCC BAA-679 / EGD-e) GN=mntH PE=3 SV=1	GO:0015293 (transporter, transmembrane transporter activity) GO:0046873 (transporter, substrate-specific transporter activity)	P	Wall	2	2	291.44	4.18E-05	0.007662545	1.791116073	0.999986015	37C	10C	48591	138989.6873	185983.0972	147974.8897	141034.0953	191741.8157	155354.0576	283804.7188	383752.4222	270013.5742	256656.9038	261617.1442
Q7AP65_LISMO	Lmo1428	Cytoplasmic	Amino acid transport and metabolism	(ABC) transporter	OpuCA protein OS=Listeria monocytogenes serovar 1/2a (strain ATCC BAA-679 / EGD-e) GN=opuCA PE=4 SV=1	GO:0016887 (catalytic activity, hydrolase activity) GO:0005524 (binding, carbohydrate derivative binding)	E	Membrane	4	4	225.32	3.27E-05	0.004189357	5.491454526	0.999993749	10C	37C	45181	16897.4419	13097.23577	13113.6267	11304.14566	5493.625395	10573.98905	2721.917912	3518.648257	1283.912925	1315.89684	2701.285714
Q8Y767_LISMO	Lmo1434	Cytoplasmic	Function unknown		Ribonuclease J OS=Listeria monocytogenes serovar 1/2a (strain ATCC BAA-679 / EGD-e) GN=rnj PE=3 SV=1	GO:0004521 (catalytic activity, hydrolase activity) GO:0008270 (binding, ion binding) GO:0003723 (binding, heterocyclic compound binding) GO:0004534 (catalytic activity, hydrolase activity)	S	Wall	8	8	445.78	0.000620614	0.014360183	1.463776666	0.992509281	10C	37C	61871	62153.73268	67473.23789	62614.61454	70334.6991	54672.48696	48607.10877	38767.15888	37385.91227	45135.96627	45678.74989	48234.7768
Q8Y763_LISMO	lmo1438	Extracellular	Cell wall/membrane/envelope biogenesis		Lmo1438 protein OS=Listeria monocytogenes serovar 1/2a (strain ATCC BAA-679 / EGD-e) GN=lmo1438 PE=4 SV=1	GO:0008658 (binding, amide binding)	M	Shaving	2	2	115.21	0.036513878	0.021476674	2.248384521	0.586366583	10C	37C	79867	29379.54445	50204.2599	42486.57552	13200.51618	14038.47867	18943.20381	12212.78764	18022.81668	4895.806098	5445.175209	9031.931766
SODM_LISMO	lmo1439	Cytoplasmic	Inorganic ion transport and metabolism	Destroys radicals which are normally produced within the cells and which are toxic to biological systems (By similarity)	Superoxide dismutase [Mn] OS=Listeria monocytogenes serovar 1/2a (strain ATCC BAA-679 / EGD-e) GN=sodA PE=3 SV=1	GO:0004784 (antioxidant activity, superoxide dismutase activity) GO:0046872 (binding, ion binding)	P	Intracel	15	15	1672.66	0.041055728	0.210486192	1.406543682	0.569170106	10C	37C	22617	6094282.223	4154098.103	4039475.945	4806326.465	5015172.326	5474760.524	2799498.364	4074705.417	5214791.22	3366366.666	2072305.596
Q8Y762_LISMO	lmo1440	Membrane	Function unknown		Lmo1440 protein OS=Listeria monocytogenes serovar 1/2a (strain ATCC BAA-679 / EGD-e) GN=lmo1440 PE=4 SV=1		S	Membrane	2	2	198.5	0.040729199	0.139192477	1.626230622	0.563903676	10C	37C	29662	59060.55878	45301.6063	41707.45583	48795.6918	24504.57338	44433.14843	46052.51523	37456.02293	25061.93716	11474.9791	20825.00934
PPAC_LISMO	Lmo1448	Cytoplasmic	Energy production and conversion	Diphosphate + H(2)O = 2 phosphate.	Probable manganese-dependent inorganic pyrophosphatase OS=Listeria monocytogenes serovar 1/2a (strain ATCC BAA-679 / EGD-e) GN=ppaC PE=3 SV=1	GO:0004427 (catalytic activity, hydrolase activity) GO:0046872 (binding, ion binding)	C	Intracel	11	11	926.89	0.008239334	0.114473581	1.466944181	0.852829071	37C	10C	33740	455671.4643	442609.0106	472218.601	460375.9208	424654.9934	394975.2119	573211.0871	693753.7408	456884.6683	607570.6631	908699.1607
CSHB_LISMO	Lmo1450	Cytoplasmic	Replication, recombination and repair	purine NTP-dependent helicase activity	DEAD-box ATP-dependent RNA helicase CshB OS=Listeria monocytogenes serovar 1/2a (strain ATCC BAA-679 / EGD-e) GN=cshB PE=2 SV=1	GO:0004004 (catalytic activity, hydrolase activity) GO:0003723 (binding, heterocyclic compound binding) GO:0005524 (binding, carbohydrate derivative binding)	L	Wall	6	6	410.15	0.001029015	0.015580402	1.470628438	0.983709715	10C	37C	49621	46658.84071	50218.25078	53501.3744	63413.88972	56890.91318	49638.77788	33038.21464	32969.31846	38663.583	49155.56231	34890.8845
GCH1L_LISMO	Lmo1452	Cytoplasmic	Function unknown		GTP cyclohydrolase 1 type 2 homolog OS=Listeria monocytogenes serovar 1/2a (strain ATCC BAA-679 / EGD-e) GN=lmo1452 PE=3 SV=1	GO:0046872 (binding, ion binding)	S	Wall	2	2	86.83	0.001688324	0.018198179	5.662933812	0.968258413	10C	37C	41406	34920.30949	27049.23555	22799.62443	4966.950504	6169.356575	14838.4976	5377.060894	2971.485723	2923.125981	3403.975331	1521.550611
ERA_LISMO	Lmo1462	Cytoplasmic	Function unknown		GTPase Era OS=Listeria monocytogenes serovar 1/2a (strain ATCC BAA-679 / EGD-e) GN=era PE=3 SV=1	GO:0005525 (binding, carbohydrate derivative binding) GO:0019843 (binding, heterocyclic compound binding)	S	Intracel	8	8	488.3	0.021322435	0.166512576	1.466702187	0.701410969	10C	37C	34501	222044.7901	217097.5976	294260.4843	194263.6098	140274.4095	207293.0504	163869.6342	180090.4367	114410.5985	117620.6941	148555.8287
PRMA_LISMO	Lmo1471	Cytoplasmic	Translation, ribosomal structure and biogenesis		Ribosomal protein L11 methyltransferase OS=Listeria monocytogenes serovar 1/2a (strain ATCC BAA-679 / EGD-e) GN=prmA PE=3 SV=1	GO:0008276 (catalytic activity, transferase activity)	J	Intracel	3	3	149.86	0.016483988	0.151097545	1.390929075	0.74795654	10C	37C	34790	119223.9532	78236.46886	131630.5635	96394.41155	99023.4824	87578.24881	60606.17015	95050.96639	66054.40165	69699.0863	75302.97434
DNAJ_LISMO	Lmo1472	Cytoplasmic	Post-translational modification, protein turnover, and chaperones		Chaperone protein DnaJ OS=Listeria monocytogenes serovar 1/2a (strain ATCC BAA-679 / EGD-e) GN=dnaJ PE=3 SV=1	GO:0005524 (binding, carbohydrate derivative binding) GO:0031072 (binding, protein binding) GO:0046872 (binding, ion binding) GO:0051082 (binding, protein binding)	O	Wall	4	4	246.21	0.041766667	0.121797914	1.613244975	0.558691001	37C	10C	41051	56823.50503	68032.15067	56147.28653	75225.4273	55605.24135	116138.4619	82204.53977	89645.27748	167364.9498	118056.5265	166681.7407
DNAK_LISMO	lmo1473	Cytoplasmic	Post-translational modification, protein turnover, and chaperones		Chaperone protein DnaK OS=Listeria monocytogenes serovar 1/2a (strain ATCC BAA-679 / EGD-e) GN=dnaK PE=3 SV=1	GO:0005524 (binding, carbohydrate derivative binding) GO:0051082 (binding, protein binding)	O	Intracel	27	27	2129.21	0.011690401	0.134815468	1.339655254	0.803908046	37C	10C	66104	858697.8357	773913.1926	761402.3369	665865.5297	566400.6991	540372.0484	837032.6375	877383.5301	882094.1305	930465.8468	1124587.827
GRPE_LISMO	lmo1474	Cytoplasmic	Post-translational modification, protein turnover, and chaperones	Participates actively in the response to hyperosmotic and heat shock by preventing the aggregation of stress-denatured proteins, in association with DnaK and GrpE. It is the nucleotide exchange factor for DnaK and may function as a thermosensor. Unfolded proteins bind initially to DnaJ	Protein GrpE OS=Listeria monocytogenes serovar 1/2a (strain ATCC BAA-679 / EGD-e) GN=grpE PE=3 SV=1	GO:0051087 (binding, protein binding) GO:0042803 (binding, protein binding) GO:0051082 (binding, protein binding) GO:0000774 (binding, heterocyclic compound binding)	O	Wall	3	3	173.39	0.000127284	0.007774526	1.481952718	0.999690847	37C	10C	21905	23872.20197	21685.15862	22874.22934	22533.96762	19178.89283	23909.27254	32856.17209	40627.5698	30050.66649	30341.34804	28416.90966
HRCA_LISMO	lmo1475	Cytoplasmic	Transcription	Negative regulator of class I heat shock genes (grpE- dnaK-dnaJ and groELS operons). Prevents heat-shock induction of these operons (By similarity)	Heat-inducible transcription repressor HrcA OS=Listeria monocytogenes serovar 1/2a (strain ATCC BAA-679 / EGD-e) GN=hrcA PE=3 SV=1	GO:0003677 (binding, heterocyclic compound binding)	K	Wall	6	6	385.55	0.023594125	0.087636371	2.13042934	0.672308762	37C	10C	39656	13067.79658	10003.3356	12549.71159	16751.90949	10674.3966	22488.7638	18669.50246	14690.6492	45899.62954	37869.76857	48452.29665
RS20_LISMO	Lmo1480	Cytoplasmic	Translation, ribosomal structure and biogenesis		30S ribosomal protein S20 OS=Listeria monocytogenes serovar 1/2a (strain ATCC BAA-679 / EGD-e) GN=rpsT PE=3 SV=1	GO:0019843 (binding, heterocyclic compound binding) GO:0003735 (structural molecule activity, structural constituent of ribosome)	J	Wall	4	4	398.97	0.026743794	0.09608903	1.339114703	0.648386705	37C	10C	9163	49301.22424	54739.98861	39040.24355	27938.25146	35593.28095	40429.10624	64091.51233	48192.39543	55679.06462	42148.74242	61467.80979
Q8Y736_LISMO	Lmo1487	Cytoplasmic	Coenzyme transport and metabolism		Lmo1487 protein OS=Listeria monocytogenes serovar 1/2a (strain ATCC BAA-679 / EGD-e) GN=lmo1487 PE=4 SV=1		H	Intracel	3	3	157.64	0.000657463	0.055535584	1.849438235	0.994618957	10C	37C	21947	109092.4377	105120.9784	96537.26156	109002.9701	119911.5198	138353.9915	46681.74992	84465.63302	74375.58564	54590.28586	45393.55039
Q8Y733_LISMO	Lmo1490	Cytoplasmic	Amino acid transport and metabolism	Shikimate + NADP(+) = 3-dehydroshikimate + NADPH.	Shikimate dehydrogenase (NADP(+)) OS=Listeria monocytogenes serovar 1/2a (strain ATCC BAA-679 / EGD-e) GN=aroE PE=3 SV=1	GO:0050661 (binding, cofactor binding) GO:0004764 (catalytic activity, oxidoreductase activity)	E	Intracel	2	2	102.44	0.001224945	0.059402724	2.225462788	0.984557847	10C	37C	29953	173758.0274	141008.3382	183051.1947	171936.3753	154970.9268	237142.5303	83486.38427	134657.0046	50534.13917	79277.60672	49665.30561							SigmaL
YQGF_LISMO	Lmo1502	Cytoplasmic	Replication, recombination and repair		Putative pre-16S rRNA nuclease OS=Listeria monocytogenes serovar 1/2a (strain ATCC BAA-679 / EGD-e) GN=lmo1502 PE=3 SV=1	GO:0004518 (catalytic activity, hydrolase activity)	L	Intracel	2	2	120.3	0.002678079	0.070421509	1.721026522	0.954360042	37C	10C	15396	66170.76392	58152.88637	100727.2688	57893.59317	73848.40664	68988.91245	86393.79452	149557.9796	106641.7022	119063.1953	148994.8486
Q8Y716_LISMO	Lmo1510	Cytoplasmic	Function unknown		Lmo1510 protein OS=Listeria monocytogenes serovar 1/2a (strain ATCC BAA-679 / EGD-e) GN=lmo1510 PE=4 SV=1		S	Wall	5	5	436.17	0.001804567	0.018370525	1.550943041	0.965506276	37C	10C	23956	66129.29553	88566.05642	86236.81327	54389.42261	71518.21349	75420.45091	104818.8069	98676.52406	91548.94106	116823.2503	122431.3371
Q8Y715_LISMO	lmo1511	Membrane	Function unknown		Lmo1511 protein OS=Listeria monocytogenes serovar 1/2a (strain ATCC BAA-679 / EGD-e) GN=lmo1511 PE=4 SV=1		S	Wall	2	2	150.83	0.036358918	0.115533269	1.428596905	0.587234654	37C	10C	26757	11109.69539	15301.8528	13386.35707	10448.49433	20661.67937	30577.61988	26623.70115	26308.05622	22743.48643	18805.60644	26425.27183
MNMA_LISMO	Lmo1512	Cytoplasmic	Translation, ribosomal structure and biogenesis	A [protein]-S-sulfanyl-L-cysteine + uridine(34) in tRNA + ATP + reduced acceptor = a [protein]-L-cysteine + 2-thiouridine(34) in tRNA + AMP + diphosphate + acceptor.	tRNA-specific 2-thiouridylase MnmA OS=Listeria monocytogenes serovar 1/2a (strain ATCC BAA-679 / EGD-e) GN=mnmA PE=3 SV=1	GO:0005524 (binding, carbohydrate derivative binding) GO:0016783 (catalytic activity, transferase activity) GO:0000049 (binding, heterocyclic compound binding)	J	Intracel	5	5	419.23	0.027120019	0.175748764	1.420377837	0.654832537	10C	37C	41478	314250.3885	339906.3233	426310.1246	351589.5271	270068.6088	328994.0716	309736.2292	254014.0299	211122.3017	277485.0021	139296.6286
SYD_LISMO	Lmo1519	Cytoplasmic	Translation, ribosomal structure and biogenesis	ATP + L-aspartate + tRNA(Asp) = AMP + diphosphate + L-aspartyl-tRNA(Asp).	Aspartate--tRNA ligase OS=Listeria monocytogenes serovar 1/2a (strain ATCC BAA-679 / EGD-e) GN=aspS PE=3 SV=1	GO:0005524 (binding, carbohydrate derivative binding) GO:0003676 (binding, heterocyclic compound binding) GO:0004815 (catalytic activity, ligase activity)	J	Shaving	2	2	251.46	0.013962087	0.013209691	2.882463886	0.764177457	37C	10C	66341	4620.353193	12960.97793	51735.1508	16542.29389	45349.19317	67867.47907	51652.19228	99710.96619	58747.35378	135776.0471	138055.5882							SigmaL
Q8Y703_LISMO	lmo1527	Membrane	Intracellular trafficking, secretion, and vesicular transport		Multifunctional fusion protein OS=Listeria monocytogenes serovar 1/2a (strain ATCC BAA-679 / EGD-e) GN=secD PE=3 SV=1	GO:0015450 (transporter, substrate-specific transporter activity)	U	Wall	14	14	1017.98	0.013070747	0.062658048	1.319028171	0.774656063	37C	10C	82563	110918.6272	122628.7791	110945.7762	73523.46696	111850.003	106821.3257	138358.974	159211.0995	124812.4002	135901.7899	114906.0851
Q8Y701_LISMO	Lmo1529	Membrane	Intracellular trafficking, secretion, and vesicular transport		Lmo1529 protein OS=Listeria monocytogenes serovar 1/2a (strain ATCC BAA-679 / EGD-e) GN=lmo1529 PE=4 SV=1		U	Membrane	7	7	849.89	0.018100737	0.09136184	2.078487173	0.72052355	10C	37C	11950	599326.8884	438777.3581	515310.8861	412425.524	229304.705	515829.57	434321.2686	384919.1726	148885.4373	77227.40269	156741.6274
Q8Y6Z1_LISMO	lmo1539	Membrane	CArbohydrate transport and metabolism		Lmo1539 protein OS=Listeria monocytogenes serovar 1/2a (strain ATCC BAA-679 / EGD-e) GN=lmo1539 PE=3 SV=1		G	Membrane	2	2	80.41	0.000877981	0.019931113	2.536931115	0.987095453	10C	37C	28847	12045.20368	9859.246747	8062.117492	21710.91481	9641.478333	15900.01724	6131.531515	4925.541554	5799.773363	2768.051975	4752.764754		codY
RL21_LISMO	lmo1542	Cytoplasmic	Translation, ribosomal structure and biogenesis		50S ribosomal protein L21 OS=Listeria monocytogenes serovar 1/2a (strain ATCC BAA-679 / EGD-e) GN=rplU PE=3 SV=1	GO:0003735 (structural molecule activity, structural constituent of ribosome) GO:0019843 (binding, heterocyclic compound binding)	J	Shaving	2	2	170.64	0.004885387	0.008925476	2.431142932	0.898684236	37C	10C	11207	102801.222	209347.5075	379407.9122	88573.84896	90848.97354	96738.35274	306496.2313	338076.9115	269445.8348	563593.9595	581108.0137
Q8Y6Y7_LISMO	Lmo1544	Cytoplasmic	Cell cycle control, cell division, chromosome partitioning		Site-determining protein OS=Listeria monocytogenes serovar 1/2a (strain ATCC BAA-679 / EGD-e) GN=minD PE=3 SV=1	GO:0005524 (binding, carbohydrate derivative binding) GO:0016887 (catalytic activity, hydrolase activity)	D	Membrane	8	8	532.83	0.049011275	0.14185628	1.411300487	0.525249064	10C	37C	29048	35174.82023	19724.57915	23968.05349	32068.98923	17912.05387	31833.1249	25975.6225	20812.25422	19489.90175	13057.47868	18387.87346
MREC_LISMO	lmo1547	Extracellular	Cell wall/membrane/envelope biogenesis	regulation of cell shape	Cell shape-determining protein MreC OS=Listeria monocytogenes serovar 1/2a (strain ATCC BAA-679 / EGD-e) GN=mreC PE=1 SV=1		M	Membrane	5	5	312.83	0.044319634	0.140401076	1.479327855	0.546342236	10C	37C	32075	24307.62504	18020.21406	20111.35609	16804.66597	12343.70236	21813.56573	19828.22857	16615.59971	10167.53162	6607.325864	10273.93724
Q8Y6Y3_LISMO	lmo1548	Cytoplasmic	Cell cycle control, cell division, chromosome partitioning		MreB protein OS=Listeria monocytogenes serovar 1/2a (strain ATCC BAA-679 / EGD-e) GN=mreB PE=4 SV=1		D	Membrane	21	21	1628.1	8.83E-05	0.007554495	1.962179379	0.999877733	10C	37C	35481	112283.3818	84298.14786	80540.4987	103010.3216	82230.55297	112060.3408	66193.45044	43723.28448	36207.13627	53686.3429	51197.49195
SYT_LISMO	Lmo1559	Cytoplasmic	Translation, ribosomal structure and biogenesis	ATP + L-threonine + tRNA(Thr) = AMP + diphosphate + L-threonyl-tRNA(Thr).	Threonine--tRNA ligase OS=Listeria monocytogenes serovar 1/2a (strain ATCC BAA-679 / EGD-e) GN=thrS PE=3 SV=1	GO:0004829 (catalytic activity, ligase activity) GO:0046872 (binding, ion binding) GO:0005524 (binding, carbohydrate derivative binding) GO:0000049 (binding, heterocyclic compound binding)	J	Wall	5	5	406.25	0.008528123	0.046880873	1.380268771	0.836027681	10C	37C	73194	282384.049	305741.5859	272771.0945	328934.5701	320029.6754	236126.024	208470.4471	186746.5989	194268.3321	210601.8432	307498.8003
Q8Y6W5_LISMO	Lmo1566	Cytoplasmic	Energy production and conversion	Isocitrate + NADP(+) = 2-oxoglutarate + CO(2) + NADPH.	Isocitrate dehydrogenase [NADP] OS=Listeria monocytogenes serovar 1/2a (strain ATCC BAA-679 / EGD-e) GN=citC PE=4 SV=1	GO:0004450 (catalytic activity, oxidoreductase activity) GO:0000287 (binding, ion binding) GO:0051287 (binding, cofactor binding)	C	Intracel	14	14	932.8	0.041481536	0.210486192	1.51155665	0.566973925	10C	37C	46119	509750.0471	695774.7745	623446.6776	768391.0709	436290.5442	354002.0316	517371.8943	440670.3885	276948.5974	337204.3881	295446.2485			sigmaB
ACCD_LISMO	Lmo1573	Cytoplasmic	Lipid transport and metabolism	ATP + acetyl-CoA + HCO(3)(-) = ADP + phosphate + malonyl-CoA.	Acetyl-coenzyme A carboxylase carboxyl transferase subunit beta OS=Listeria monocytogenes serovar 1/2a (strain ATCC BAA-679 / EGD-e) GN=accD PE=3 SV=1	GO:0003989 (catalytic activity, ligase activity) GO:0005524 (binding, carbohydrate derivative binding) GO:0046872 (binding, ion binding)	I	Intracel	8	8	437.87	0.015391305	0.148306511	1.877827407	0.759716378	37C	10C	31997	45031.66406	37120.41337	59498.70754	33424.03633	79662.11818	27531.28672	54061.03199	72787.26696	104991.7386	85521.40701	124347.7314							SigmaL
Q8Y6V2_LISMO	Lmo1579	Cytoplasmic	Amino acid transport and metabolism	L-alanine + H(2)O + NAD(+) = pyruvate + NH(3) + NADH.	Alanine dehydrogenase OS=Listeria monocytogenes serovar 1/2a (strain ATCC BAA-679 / EGD-e) GN=lmo1579 PE=3 SV=1	GO:0000286 (catalytic activity, oxidoreductase activity)	E	Intracel	20	20	1736.85	0.02345968	0.16892582	1.457975326	0.683238822	10C	37C	39586	809138.3821	982663.0831	733261.479	1010628.768	1404364.432	1045743.48	813561.8134	691134.1907	489353.0976	846313.2888	580934.4344
Q8Y6V1_LISMO	Lmo1580	Cytoplasmic	Signal transduction mechanisms		Universal stress protein OS=Listeria monocytogenes serovar 1/2a (strain ATCC BAA-679 / EGD-e) GN=lmo1580 PE=3 SV=1		T	Intracel	11	11	1059.53	0.000908463	0.059402724	2.046701353	0.990476033	37C	10C	16857	343420.308	385887.8575	360899.0255	357800.6809	403272.5275	320699.0639	490955.2492	743029.1984	1168212.795	565103.8232	737193.3566
ACKA1_LISMO	Lmo1581	Cytoplasmic	Energy production and conversion	ATP + acetate = ADP + acetyl phosphate.	Acetate kinase 1 OS=Listeria monocytogenes serovar 1/2a (strain ATCC BAA-679 / EGD-e) GN=ackA1 PE=3 SV=1	GO:0008776 (catalytic activity, transferase activity) GO:0005524 (binding, carbohydrate derivative binding) GO:0046872 (binding, ion binding)	C	Intracel	23	23	1768.61	0.012019192	0.134815468	1.337445424	0.799674085	10C	37C	43822	1263715.733	1503303.944	1621314.73	1353956.648	1719717.656	1677890.798	1098885.997	1172524.689	1394741.318	1199690.834	829030.9749							SigmaL
RS4_LISMO	lmo1596	Cytoplasmic	Translation, ribosomal structure and biogenesis		30S ribosomal protein S4 OS=Listeria monocytogenes serovar 1/2a (strain ATCC BAA-679 / EGD-e) GN=rpsD PE=3 SV=1	GO:0019843 (binding, heterocyclic compound binding) GO:0003735 (structural molecule activity, structural constituent of ribosome)	J	Shaving	2	2	249.17	0.006254842	0.009746929	2.570282215	0.873328514	37C	10C	22721	20287.34025	7554.677911	14212.84372	7480.469476	10150.97413	28189.83294	18749.91068	48738.96532	20643.31731	40529.91894	45447.53565
Q8Y6T3_LISMO	lmo1599	Cytoplasmic	Transcription		Catabolite control protein A OS=Listeria monocytogenes serovar 1/2a (strain ATCC BAA-679 / EGD-e) GN=ccpA PE=4 SV=1	GO:0003677 (binding, heterocyclic compound binding)	K	Shaving	2	2	209	0.005792819	0.009746929	3.656990027	0.881613283	37C	10C	36960	6547.550289	11478.21753	72675.41755	19486.83637	34181.85027	83168.15427	83798.43377	189491.3532	69295.14746	121521.4342	134452.4452			sigmaB	prfA	prfA,sigmaB
Q8Y6T1_LISMO	Lmo1602	Extracellular	Function unknown		Lmo1602 protein OS=Listeria monocytogenes serovar 1/2a (strain ATCC BAA-679 / EGD-e) GN=lmo1602 PE=4 SV=1		S	Membrane	9	9	942.63	0.018158322	0.09136184	1.951912978	0.719966578	10C	37C	16084	157148.3742	123699.4577	129491.1792	104972.3505	65374.16663	113806.5024	105135.1812	91944.12893	36476.14117	20649.66647	42854.60091		codY
MURC_LISMO	Lmo1605	Cytoplasmic	Cell wall/membrane/envelope biogenesis	cell wall formation (By similarity)	UDP-N-acetylmuramate--L-alanine ligase OS=Listeria monocytogenes serovar 1/2a (strain ATCC BAA-679 / EGD-e) GN=murC PE=3 SV=1	GO:0005524 (binding, carbohydrate derivative binding) GO:0008763 (catalytic activity, ligase activity)	M	Membrane	4	4	251.88	0.000876351	0.019931113	2.554480092	0.987131358	37C	10C	50042	7141.690626	5401.703434	3508.860067	4513.919849	4244.058205	6409.105378	19579.88253	16128.07511	10555.88208	7418.702799	9023.467399
Q8Y6S6_LISMO	Lmo1607	Cytoplasmic	Translation, ribosomal structure and biogenesis	ATP + L-phenylalanine + tRNA(Phe) = AMP + diphosphate + L-phenylalanyl-tRNA(Phe).	Phenylalanine--tRNA ligase beta subunit OS=Listeria monocytogenes serovar 1/2a (strain ATCC BAA-679 / EGD-e) GN=pheT PE=3 SV=1	GO:0005524 (binding, carbohydrate derivative binding) GO:0046872 (binding, ion binding) GO:0004826 (catalytic activity, ligase activity) GO:0000049 (binding, heterocyclic compound binding)	J	Intracel	8	8	625.25	0.047413618	0.217045152	1.418336707	0.538327865	37C	10C	22410	273719.231	244462.2115	349328.0254	206911.899	135948.3092	141678.7739	313431.5591	287649.2976	373609.3169	283766.2463	339593.5355
Y1608_LISMO	Lmo1608	Cytoplasmic	Function unknown		UPF0354 protein lmo1608 OS=Listeria monocytogenes serovar 1/2a (strain ATCC BAA-679 / EGD-e) GN=lmo1608 PE=3 SV=1		S	Intracel	2	2	68	0.000969743	0.059402724	2.478767	0.989378374	10C	37C	30039	31009.58733	20803.06462	31319.94166	34856.0288	33432.50507	32244.51484	10109.71644	12015.96023	5985.805394	21545.92226	12088.90017
Q8Y6S1_LISMO	Lmo1612	Cytoplasmic	Function unknown		Lmo1612 protein OS=Listeria monocytogenes serovar 1/2a (strain ATCC BAA-679 / EGD-e) GN=lmo1612 PE=4 SV=1		S	Membrane	3	3	170.66	0.020739481	0.10000535	1.546621515	0.69619618	10C	37C	11429	14958.88531	8987.61337	11497.39681	16528.85507	11384.43557	19977.43271	12084.004	10939.67419	7905.218812	6129.507717	8687.5238
DAAA_LISMO	Lmo1619	Cytoplasmic	Amino acid transport and metabolism	brancheD-chain amino acid aminotransferase	D-alanine aminotransferase OS=Listeria monocytogenes serovar 1/2a (strain ATCC BAA-679 / EGD-e) GN=dat PE=3 SV=1	GO:0030170 (binding, cofactor binding) GO:0047810 (catalytic activity, transferase activity)	E	Wall	7	7	672.89	0.019095013	0.080745591	1.25443258	0.711076684	37C	10C	32383	79847.46391	85025.22107	80978.31916	99726.6953	78016.86635	61990.70552	116617.9624	97567.95243	84469.18452	90016.54067	106405.0894
Q8Y6R4_LISMO	lmo1620	Cytoplasmic	Amino acid transport and metabolism		Lmo1620 protein OS=Listeria monocytogenes serovar 1/2a (strain ATCC BAA-679 / EGD-e) GN=lmo1620 PE=4 SV=1	GO:0016805 (catalytic activity, hydrolase activity) GO:0008237 (catalytic activity, hydrolase activity) GO:0008270 (binding, ion binding)	E	Intracel	34	34	2711.9	0.033567158	0.194644877	1.433873364	0.61147727	10C	37C	51817	1773503.554	1532495.489	1854800.841	2722733.562	1462432.617	1434212.366	1325517.81	1152112.225	956371.1894	1092465.042	1738718.824
NNRD_LISMO	Lmo1622	Cytoplasmic	Carbohydrate transport and metabolism	ADP + (6S)-6-beta-hydroxy-1,4,5,6-tetrahydronicotinamide adenine-dinucleotide phosphate = AMP + phosphate + NADPH.	ADP-dependent (S)-NAD(P)H-hydrate dehydratase OS=Listeria monocytogenes serovar 1/2a (strain ATCC BAA-679 / EGD-e) GN=nnrD PE=3 SV=1	GO:0052855 (catalytic activity, lyase activity) GO:0005524 (binding, carbohydrate derivative binding)	G	Intracel	2	2	110.71	0.012984616	0.140716135	2.187687783	0.787612763	37C	10C	29777	383863.1082	418763.3614	420207.2658	538616.0027	407721.9327	465722.9171	430683.8673	721343.5089	835671.6211	974294.6929	1841611.893
Q8Y6Q0_LISMO	lmo1634	Cytoplasmic	Energy production and conversion	Dehydrogenase	Aldehyde-alcohol dehydrogenase OS=Listeria monocytogenes serovar 1/2a (strain ATCC BAA-679 / EGD-e) GN=lmo1634 PE=3 SV=1	GO:0008774 (catalytic activity, oxidoreductase activity) GO:0004022 (catalytic activity, oxidoreductase activity) GO:0046872 (binding, ion binding)	C	Intracel	51	51	4545.71	0.002706395	0.070421509	1.536233234	0.953765876	37C	10C	94622	1832327.248	1997435.716	1740724.301	1704024.742	1657425.933	1497912.785	3448563.448	3212703.371	2377743.676	2184903.137	2128322.459
Q8Y6P8_LISMO	Lmo1636	Cytoplasmic	Defense mechanisms and virulence	(ABC) transporter	Lmo1636 protein OS=Listeria monocytogenes serovar 1/2a (strain ATCC BAA-679 / EGD-e) GN=lmo1636 PE=4 SV=1	GO:0005524 (binding, carbohydrate derivative binding) GO:0016887 (catalytic activity, hydrolase activity)	V	Intracel	6	6	318.62	0.004859323	0.090092332	1.789760549	0.910685563	10C	37C	33787	489752.0143	492880.9324	620080.3126	591689.2969	665243.459	444732.5768	480664.4028	282952.4229	216239.6721	189141.6534	369558.9639
Q8Y6P2_LISMO	Lmo1642	Cytoplasmic	Signal transduction mechanisms		Lmo1642 protein OS=Listeria monocytogenes serovar 1/2a (strain ATCC BAA-679 / EGD-e) GN=lmo1642 PE=4 SV=1		T	Intracel	3	3	398.73	0.018803708	0.163566918	1.775698513	0.724605381	10C	37C	30396	27103.01162	22310.37452	13535.42059	34667.78339	29433.63715	27611.80524	22060.80018	8931.323768	15582.71258	14896.52854	11111.35444
Q8Y6N5_LISMO	lmo1649	Membrane	Function unknown		Lmo1649 protein OS=Listeria monocytogenes serovar 1/2a (strain ATCC BAA-679 / EGD-e) GN=lmo1649 PE=4 SV=1		S	Biotin	3	3	124.1	0.011643748	0.155608002	2.096363789	0.792389812	37C	10C	17856	1921.623952	4709.332622	2146.576417	3634.696719	709.6512064	2344.759969	5204.171166	3802.504453	6602.416494	6869.249504	4372.429114	agrA
EFTS_LISMO	lmo1657	Cytoplasmic	Translation, ribosomal structure and biogenesis		Elongation factor Ts OS=Listeria monocytogenes serovar 1/2a (strain ATCC BAA-679 / EGD-e) GN=tsf PE=3 SV=1	GO:0003746 (binding, heterocyclic compound binding)	J	Membrane	6	6	421.67	0.000267741	0.009786933	1.724617396	0.998386874	37C	10C	32618	43302.99907	29199.45597	25642.40929	27292.9734	24743.73956	32955.11091	66758.21192	51393.73104	49448.18082	44008.30774	51259.88863
RS2_LISMO	lmo1658	Cytoplasmic	Translation, ribosomal structure and biogenesis		30S ribosomal protein S2 OS=Listeria monocytogenes serovar 1/2a (strain ATCC BAA-679 / EGD-e) GN=rpsB PE=3 SV=1	GO:0003735 (structural molecule activity, structural constituent of ribosome)	J	Shaving	7	7	381.82	0.015565377	0.013892148	2.965829042	0.746357658	37C	10C	28357	16623.11296	43133.96878	230994.8609	59662.3483	212945.8358	307923.5067	211659.7905	468299.8563	272274.6321	624905.89	455984.0462
Q8Y6L1_LISMO	lmo1673	Cytoplasmic	Coenzyme transport and metabolism	4-(2-carboxyphenyl)-4-oxobutanoyl-CoA = 1,4-dihydroxy-2-naphthoyl-CoA + H(2)O.	1,4-dihydroxy-2-naphthoyl-CoA synthase OS=Listeria monocytogenes serovar 1/2a (strain ATCC BAA-679 / EGD-e) GN=menB PE=3 SV=1	GO:0008935 (catalytic activity, lyase activity)	H	Shaving	3	3	159.47	0.015732231	0.013892148	2.44484586	0.744573467	37C	10C	30005	16662.90547	18207.91321	46630.09275	28255.65696	31846.60678	43218.01698	34942.66748	106515.6377	30072.76366	82890.65003	87415.96649
Q8Y6K0_LISMO	Lmo1684	Cytoplasmic	Amino acid transport and metabolism	Dehydrogenase	Lmo1684 protein OS=Listeria monocytogenes serovar 1/2a (strain ATCC BAA-679 / EGD-e) GN=lmo1684 PE=3 SV=1	GO:0051287 (binding, cofactor binding) GO:0016618 (catalytic activity, oxidoreductase activity) GO:0030267 (catalytic activity, oxidoreductase activity)	E	Wall	2	2	117.42	0.036918572	0.116637408	1.361693751	0.584114459	37C	10C	35217	14795.54203	15014.05387	10545.64913	20588.69219	24789.17883	15327.14358	20557.34199	18067.21542	26017.27855	25729.50219	26951.38352
Q8Y6J6_LISMO	Lmo1688	Cytoplasmic	Function unknown		Lmo1688 protein OS=Listeria monocytogenes serovar 1/2a (strain ATCC BAA-679 / EGD-e) GN=lmo1688 PE=4 SV=1		S	Wall	3	3	200.69	0.02325121	0.086950172	1.466061531	0.675059367	37C	10C	27169	9732.766266	9955.772107	10704.44225	7921.721513	8983.389388	10352.04439	10271.87083	10711.93581	16824.69701	15868.04994	20532.64242
Q8Y6H5_LISMO	Lmo1709	Cytoplasmic	Translation, ribosomal structure and biogenesis	Removes the N-terminal methionine from nascent proteins (By similarity)	Methionine aminopeptidase OS=Listeria monocytogenes serovar 1/2a (strain ATCC BAA-679 / EGD-e) GN=map PE=3 SV=1	GO:0046872 (binding, ion binding) GO:0070006 (catalytic activity, hydrolase activity)	J	Wall	6	6	479.76	0.037236237	0.11696878	1.859950212	0.582361577	37C	10C	27865	74999.81174	60162.70943	68573.02267	90107.27531	106569.8954	184625.902	130679.3818	83291.73499	204727.4451	307263.5607	228163.5793
Q8Y6H3_LISMO	Lmo1713	Cytoplasmic	Cell cycle control, cell division, chromosome partitioning	Rod shape-determining protein	Lmo1713 protein OS=Listeria monocytogenes serovar 1/2a (strain ATCC BAA-679 / EGD-e) GN=lmo1713 PE=4 SV=1		D	Intracel	4	4	356.04	0.019747829	0.166512576	1.449380063	0.715667122	10C	37C	34930	135242.4244	137669.3672	151080.1388	121383.4148	128101.3301	169768.1829	80907.27747	132051.931	122364.2066	91119.44357	58387.90894
Q8Y6G5_LISMO	Lmo1722	Cytoplasmic	Replication, recombination and repair	purine NTP-dependent helicase activity	Lmo1722 protein OS=Listeria monocytogenes serovar 1/2a (strain ATCC BAA-679 / EGD-e) GN=lmo1722 PE=4 SV=1	GO:0004004 (catalytic activity, hydrolase activity) GO:0005524 (binding, carbohydrate derivative binding) GO:0003676 (binding, heterocyclic compound binding)	L	Intracel	9	9	455.31	0.002891314	0.070421509	2.314410077	0.949897432	10C	37C	50085	71443.06873	71474.31572	71298.44785	76252.4269	46334.87039	44715.30742	30526.47465	23779.41952	19052.11916	13781.9822	50230.66059
Q8Y6E9_LISMO	lmo1738	Membrane	Amino acid transport and metabolism	(ABC) transporter	Lmo1738 protein OS=Listeria monocytogenes serovar 1/2a (strain ATCC BAA-679 / EGD-e) GN=lmo1738 PE=4 SV=1		E	Biotin	9	9	538.82	0.038803023	0.155608002	1.87362991	0.573901972	37C	10C	30847	3252.442519	3736.349871	2359.277542	6692.564328	1093.708619	2715.722384	5119.132801	3396.176021	8114.397309	8912.287209	7717.716178	agrA
Q8Y6E7_LISMO	lmo1740	Membrane	Amino acid transport and metabolism	amino acid AbC transporter	Lmo1740 protein OS=Listeria monocytogenes serovar 1/2a (strain ATCC BAA-679 / EGD-e) GN=lmo1740 PE=3 SV=1	GO:0015171 (transporter, substrate-specific transporter activity)	E	Wall	2	2	164.89	0.002815178	0.023808646	1.421727166	0.942082873	37C	10C	23551	9002.689271	14591.95509	12906.15704	9962.715652	12576.71661	11273.4977	16936.95195	19556.31366	18950.32822	15711.3383	14050.14776	agrA
Q8Y6E2_LISMO	Lmo1745	Cytoplasmic	Transcription		Lmo1745 protein OS=Listeria monocytogenes serovar 1/2a (strain ATCC BAA-679 / EGD-e) GN=lmo1745 PE=4 SV=1	GO:0003677 (binding, heterocyclic compound binding)	K	Wall	2	2	168.67	0.046658394	0.128889912	1.448673843	0.535583545	37C	10C	26397	13041.84908	20342.70225	15401.08485	27174.83905	16981.35192	26739.30808	22996.2347	21410.11806	28459.39349	39349.8745	38576.812
GATC_LISMO	lmo1756	Cytoplasmic	Translation, ribosomal structure and biogenesis	Allows the formation of correctly charged Asn-tRNA(Asn) or Gln-tRNA(Gln) through the transamidation of misacylated Asp-tRNA(Asn) or Glu-tRNA(Gln) in organisms which lack either or both of asparaginyl-tRNA or glutaminyl-tRNA synthetases. The reaction takes place in the presence of glutamine and ATP through an activated phospho-Asp-tRNA(Asn) or phospho-Glu-tRNA(Gln) (By similarity).	Aspartyl/glutamyl-tRNA(Asn/Gln) amidotransferase subunit C OS=Listeria monocytogenes serovar 1/2a (strain ATCC BAA-679 / EGD-e) GN=gatC PE=3 SV=1	GO:0005524 (binding, carbohydrate derivative binding) GO:0016874 (catalytic activity, ligase activity)	J	Shaving	3	3	155.81	0.026588231	0.019297317	1.669316151	0.649515012	37C	10C	10620	22507.71453	32346.69002	44366.27434	28050.78468	25917.30961	38491.55082	63539.80764	49930.61873	23923.85439	55338.08471	68861.06353
Q8Y6D1_LISMO	lmo1757	Membrane	Function unknown		Lmo1757 protein OS=Listeria monocytogenes serovar 1/2a (strain ATCC BAA-679 / EGD-e) GN=lmo1757 PE=1 SV=1		S	Biotin	10	10	537.22	0.015727675	0.155608002	2.210939553	0.744622013	37C	10C	41252	3571.225188	4830.408287	2546.241789	7740.512785	1929.469931	2386.333384	11012.33624	3115.734051	9381.546578	11091.72222	8968.555849
DNLJ_LISMO	Lmo1758	Cytoplasmic	Replication, recombination and repair	NAD(+) + (deoxyribonucleotide)(n)-3'-hydroxyl + 5'-phospho-(deoxyribonucleotide)(m) = (deoxyribonucleotide)(n+m) + AMP + beta-nicotinamide D-nucleotide.	DNA ligase OS=Listeria monocytogenes serovar 1/2a (strain ATCC BAA-679 / EGD-e) GN=ligA PE=3 SV=1	GO:0003677 (binding, heterocyclic compound binding) GO:0003911 (catalytic activity, ligase activity) GO:0046872 (binding, ion binding)	L	Intracel	5	5	119.43	0.020396605	0.166512576	1.574326967	0.709698093	10C	37C	74808	90563.38673	78070.28655	62367.37689	72734.9192	53025.05582	74290.91717	65116.1198	52439.22071	39170.36309	23743.56035	47698.04782
Q8Y6B8_LISMO	Lmo1773	Cytoplasmic	Nucleotide transport and metabolism	N(6)-(1,2-dicarboxyethyl)AMP = fumarate + AMP.	Adenylosuccinate lyase OS=Listeria monocytogenes serovar 1/2a (strain ATCC BAA-679 / EGD-e) GN=purB PE=3 SV=1	GO:0070626 (catalytic activity, lyase activity) GO:0004018 (catalytic activity, lyase activity)	F	Intracel	13	13	830.48	0.000177294	0.030481047	1.848989406	0.9997071	10C	37C	49054	333144.1818	330223.0947	415720.6515	408441.0187	298572.5365	346672.5226	178642.3131	245277.3869	222841.077	165618.044	148855.2813
Q8Y6B7_LISMO	Lmo1774	Cytoplasmic	Nucleotide transport and metabolism	ATP + 5-amino-1-(5-phospho-D-ribosyl)imidazole + HCO(3)(-) = ADP + phosphate + 5-carboxyamino-1-(5-phospho-D-ribosyl)imidazole.	N5-carboxyaminoimidazole ribonucleotide synthase OS=Listeria monocytogenes serovar 1/2a (strain ATCC BAA-679 / EGD-e) GN=purK PE=3 SV=1	GO:0034028 (catalytic activity, ligase activity) GO:0005524 (binding, carbohydrate derivative binding) GO:0046872 (binding, ion binding) GO:0051287 (binding, cofactor binding) GO:0004638 (catalytic activity, lyase activity)	F	Membrane	3	3	187.64	0.010571089	0.063082744	1.755173964	0.806585875	10C	37C	41381	10066.1978	8152.042084	8222.798292	15658.73201	7635.286065	15904.05363	8296.538729	6659.927521	5939.041213	4207.095717	7458.888974
Y1776_LISMO	lmo1776	Membrane	Function unknown		UPF0316 protein lmo1776 OS=Listeria monocytogenes serovar 1/2a (strain ATCC BAA-679 / EGD-e) GN=lmo1776 PE=3 SV=1		S	Wall	3	3	211.42	0.007937745	0.04580153	1.407639356	0.845207667	37C	10C	19708	9532.732949	14749.65388	13974.37653	16969.48299	14732.63477	14856.70199	20694.71323	24640.933	18149.43644	20533.64538	15037.9008
PEPT_LISMO	Lmo1780	Cytoplasmic	Amino acid transport and metabolism	Release of the N-terminal residue from a tripeptide.	Peptidase T OS=Listeria monocytogenes serovar 1/2a (strain ATCC BAA-679 / EGD-e) GN=pepT PE=3 SV=1	GO:0008237 (catalytic activity, hydrolase activity) GO:0045148 (catalytic activity, hydrolase activity) GO:0008270 (binding, ion binding)	E	Intracel	19	19	1351.29	0.020141872	0.166512576	1.417779505	0.712025432	10C	37C	45705	378645.0029	396455.7968	372441.0123	486626.5858	326444.954	385176.1017	358563.8038	310696.3765	217328.224	315737.9365	176466.7214	agrA
RL35_LISMO	Lmo1784	Cytoplasmic	Translation, ribosomal structure and biogenesis		50S ribosomal protein L35 OS=Listeria monocytogenes serovar 1/2a (strain ATCC BAA-679 / EGD-e) GN=rpmI PE=3 SV=2	GO:0003735 (structural molecule activity, structural constituent of ribosome)	J	Membrane	2	2	97.35	0.005344467	0.049844377	2.420620402	0.889910702	10C	37C	7715	354.6353515	236.2224128	614.6160721	303.2162296	208.7135911	486.855223	189.2965606	213.7044371	104.6346975	120.8384426	212.2315247
IF3_LISMO	Lmo1785	Cytoplasmic	Translation, ribosomal structure and biogenesis	IF-3 binds to the 30S ribosomal subunit and shifts the equilibrum between 70S ribosomes and their 50S and 30S subunits in favor of the free subunits, thus enhancing the availability of 30S subunits on which protein synthesis initiation begins (By similarity)	Translation initiation factor IF-3 OS=Listeria monocytogenes serovar 1/2a (strain ATCC BAA-679 / EGD-e) GN=infC PE=3 SV=1	GO:0043022 (binding, macromolecular complex binding) GO:0003743 (binding, heterocyclic compound binding)	J	Membrane	2	2	99.45	0.015726524	0.082356136	1.6693943	0.744634278	10C	37C	19635	8855.399064	5483.063579	5655.233257	9120.406517	6729.942053	10426.11509	7422.012955	6115.477362	4177.644176	2830.507235	3846.614947
RS16_LISMO	Lmo1797	Cytoplasmic	Translation, ribosomal structure and biogenesis		30S ribosomal protein S16 OS=Listeria monocytogenes serovar 1/2a (strain ATCC BAA-679 / EGD-e) GN=rpsP PE=3 SV=1	GO:0003735 (structural molecule activity, structural constituent of ribosome)	J	Shaving	2	2	250.94	0.008213073	0.010787906	2.788399654	0.840885588	37C	10C	10359	42223.06901	151578.5394	556554.9331	197823.1171	370478.1276	420664.6822	618674.8481	790452.4402	739112.0118	1061205.785	941893.4968
Q8Y685_LISMO	Lmo1812	Membrane	Amino acid transport and metabolism		Lmo1812 protein OS=Listeria monocytogenes serovar 1/2a (strain ATCC BAA-679 / EGD-e) GN=lmo1812 PE=4 SV=1	GO:0003941 (catalytic activity, lyase activity)	E	Intracel	3	3	229.13	0.027217283	0.175748764	1.894460353	0.654119426	10C	37C	30838	50701.3141	41498.40826	61817.10701	30006.8099	22170.06883	34532.83141	29455.49729	22052.32819	11365.7408	12274.44752	30742.53663
Q92AJ3_LISMO	Lmo1815	Cytoplasmic	Function unknown		Lmo1815 protein OS=Listeria monocytogenes serovar 1/2a (strain ATCC BAA-679 / EGD-e) GN=lmo1815 PE=4 SV=1		S	Intracel	2	2	156.99	0.021407491	0.166512576	1.481996983	0.700662769	37C	10C	13410	153199.2155	243028.7771	191574.8407	277075.1073	294038.2549	259993.0025	235141.3265	364111.9159	395162.3451	350599.2795	407334.425
Q8Y679_LISMO	lmo1820	Cytoplasmic	Signal transduction mechanisms		Lmo1820 protein OS=Listeria monocytogenes serovar 1/2a (strain ATCC BAA-679 / EGD-e) GN=lmo1820 PE=4 SV=1	GO:0004672 (catalytic activity, transferase activity) GO:0005524 (binding, carbohydrate derivative binding)	T	Biotin	12	12	685.14	0.015411659	0.155608002	2.310513114	0.748012651	37C	10C	72142	3591.915858	3863.418947	2819.400981	7937.666681	1355.318228	3284.528853	13058.55889	3432.427371	10656.09619	6382.275413	9606.928906
Q8Y677_LISMO	Lmo1822	Cytoplasmic	Translation, ribosomal structure and biogenesis	S-adenosyl-L-methionine + cytosine(967) in 16S rRNA = S-adenosyl-L-homocysteine + 5-methylcytosine(967) in 16S rRNA.	Lmo1822 protein OS=Listeria monocytogenes serovar 1/2a (strain ATCC BAA-679 / EGD-e) GN=lmo1822 PE=3 SV=1	GO:0003723 (binding, heterocyclic compound binding) GO:0009383 (catalytic activity, transferase activity)	J	Intracel	6	6	362.93	0.03095564	0.187153835	1.682002439	0.628140604	10C	37C	49897	134898.7564	140839.4188	160189.0177	208198.7681	164106.5486	136495.4448	141619.748	99693.64069	83261.35796	110963.1798	32519.23981
PYRE_LISMO	Lmo1831	Cytoplasmic	Nucleotide transport and metabolism	Orotidine 5'-phosphate + diphosphate = orotate + 5-phospho-alpha-D-ribose 1-diphosphate.	Orotate phosphoribosyltransferase OS=Listeria monocytogenes serovar 1/2a (strain ATCC BAA-679 / EGD-e) GN=pyrE PE=3 SV=1	GO:0004588 (catalytic activity, transferase activity)	F	Intracel	4	4	387.66	0.014837571	0.145385677	1.595600647	0.765881132	10C	37C	22820	2884457.102	3689022.823	2854783.271	4189803.144	2498033.786	2048248.089	2529660.071	2218205.895	1626029.415	1766800.307	1345986.879
CARB_LISMO	Lmo1835	Cytoplasmic	Nucleotide transport and metabolism	2 ATP + L-glutamine + HCO(3)(-) + H(2)O = 2 ADP + phosphate + L-glutamate + carbamoyl phosphate.	Carbamoyl-phosphate synthase large chain OS=Listeria monocytogenes serovar 1/2a (strain ATCC BAA-679 / EGD-e) GN=carB PE=3 SV=1	GO:0004088 (catalytic activity, ligase activity) GO:0046872 (binding, ion binding) GO:0005524 (binding, carbohydrate derivative binding) GO:0004087 (catalytic activity, ligase activity)	F	Intracel	13	13	1039.34	0.021486301	0.166512576	2.030010437	0.699971433	10C	37C	117702	591617.9448	417551.4724	269538.8544	348116.4383	373541.3567	218583.2093	194567.2137	248759.7131	188728.9657	215567.9829	63270.15875
PYRC_LISMO	Lmo1837	Cytoplasmic	Nucleotide transport and metabolism	(S)-dihydroorotate + H(2)O = N-carbamoyl-L-aspartate.	Dihydroorotase OS=Listeria monocytogenes serovar 1/2a (strain ATCC BAA-679 / EGD-e) GN=pyrC PE=3 SV=1	GO:0004038 (catalytic activity, hydrolase activity) GO:0004151 (catalytic activity, hydrolase activity) GO:0046872 (binding, ion binding)	F	Intracel	2	2	128.14	0.001586258	0.059402724	1.730576794	0.977287244	10C	37C	46130	372317.1172	310032.7224	259322.5609	357951.7808	213571.7328	364586.3569	152670.3966	179831.4825	176083.5845	234621.7283	161010.7341
Q8Y657_LISMO	Lmo1843	Cytoplasmic	Translation, ribosomal structure and biogenesis	RNA uridine = RNA pseudouridine.	Pseudouridine synthase OS=Listeria monocytogenes serovar 1/2a (strain ATCC BAA-679 / EGD-e) GN=lmo1843 PE=3 SV=1	GO:0009982 (catalytic activity, isomerase activity) GO:0003723 (binding, heterocyclic compound binding)	J	Intracel	2	2	67.59	0.000269504	0.038290625	3.286054268	0.999167699	10C	37C	33967	52513.34192	62827.6032	64579.18427	50292.72402	54354.8564	41426.24422	25544.59222	20199.88542	8515.099056	8628.601624	19782.8935
DEOD_LISMO	Lmo1856	Cytoplasmic	Function unknown	Purine deoxynucleoside + phosphate = purine + 2'-deoxy-alpha-D-ribose 1-phosphate.	Purine nucleoside phosphorylase DeoD-type OS=Listeria monocytogenes serovar 1/2a (strain ATCC BAA-679 / EGD-e) GN=deoD PE=3 SV=1	GO:0004731 (catalytic activity, transferase activity)	S	Wall	10	10	863.9	0.048501485	0.130697442	1.363628639	0.52744859	10C	37C	25341	95422.78446	88404.14195	93804.88112	101281.5733	77564.00271	52447.1974	78088.21232	70164.25586	46961.1915	50199.20569	50126.86498
Q8Y638_LISMO	lmo1862	Extracellular	Amino acid transport and metabolism		Lmo1862 protein OS=Listeria monocytogenes serovar 1/2a (strain ATCC BAA-679 / EGD-e) GN=lmo1862 PE=4 SV=1	GO:0004622 (catalytic activity, hydrolase activity)	E	Biotin	3	3	124.95	0.044526672	0.155608002	2.342798763	0.54536919	37C	10C	29449	58.59224287	299.6706049	151.6254463	1228.111292	139.3672988	252.5630514	1279.926759	307.6342963	1478.701848	1067.791802	372.7333063
Q8Y616_LISMO	Lmo1886	Cytoplasmic	Amino acid transport and metabolism	Release of a C-terminal amino acid with broad specificity, except for -Pro.	Carboxypeptidase 1 OS=Listeria monocytogenes serovar 1/2a (strain ATCC BAA-679 / EGD-e) GN=lmo1886 PE=3 SV=1	GO:0046872 (binding, ion binding) GO:0004181 (catalytic activity, hydrolase activity)	E	Wall	6	6	299.5	0.019726185	0.081595515	1.253755798	0.705259863	10C	37C	57320	35187.75741	34766.66694	34880.02742	44934.7225	30895.39438	27467.09564	26273.28555	28418.1495	28344.38562	30372.7314	29680.63813
GPSB_LISMO	Lmo1888	Cytoplasmic	Cell cycle control, cell division, chromosome partitioning		Cell cycle protein GpsB OS=Listeria monocytogenes serovar 1/2a (strain ATCC BAA-679 / EGD-e) GN=gpsB PE=1 SV=1		D	Membrane	3	3	286.39	0.023632801	0.101070229	2.26149904	0.672000446	10C	37C	12875	11678.98815	6860.321276	10560.22956	16839.27909	9988.974796	33035.03289	11339.32939	8341.647597	6526.961574	3246.668683	4962.812422
Q8Y610_LISMO	lmo1892	Membrane	Cell wall/membrane/envelope biogenesis		PbpA protein OS=Listeria monocytogenes serovar 1/2a (strain ATCC BAA-679 / EGD-e) GN=pbpA PE=4 SV=1	GO:0008658 (binding, amide binding) GO:0016740 (catalytic activity, transferase activity)	M	Biotin	10	10	486.15	0.018425874	0.155608002	2.11075424	0.717394932	37C	10C	90821	4658.335344	8503.460953	4189.604439	12031.04118	2254.884	6534.887731	13268.73525	6430.198895	11018.15406	15038.83513	21957.98867
SYN_LISMO	lmo1896	Cytoplasmic	Translation, ribosomal structure and biogenesis	ATP + L-asparagine + tRNA(Asn) = AMP + diphosphate + L-asparaginyl-tRNA(Asn).	Asparagine--tRNA ligase OS=Listeria monocytogenes serovar 1/2a (strain ATCC BAA-679 / EGD-e) GN=asnS PE=3 SV=1	GO:0005524 (binding, carbohydrate derivative binding) GO:0004816 (catalytic activity, ligase activity) GO:0003676 (binding, heterocyclic compound binding)	J	Membrane	2	2	80.43	0.049364912	0.14185628	3.819771907	0.52373574	37C	10C	48967	675.9388506	713.9174163	391.1953486	926.703664	717.8422729	719.8197224	743.4838633	522.516956	5067.431668	4387.59495	4213.515175
PANC_LISMO	Lmo1901	Cytoplasmic	Coenzyme transport and metabolism	ATP + (R)-pantoate + beta-alanine = AMP + diphosphate + (R)-pantothenate.	Pantothenate synthetase OS=Listeria monocytogenes serovar 1/2a (strain ATCC BAA-679 / EGD-e) GN=panC PE=3 SV=1	GO:0005524 (binding, carbohydrate derivative binding) GO:0004592 (catalytic activity, ligase activity)	H	Intracel	3	3	220.63	0.014675386	0.145385677	1.579287517	0.767714151	37C	10C	32109	47939.95492	51825.26821	44201.27882	48190.99204	61698.03985	62734.62073	62990.87008	68900.72334	62247.44728	95926.29577	126590.3962
PANB_LISMO	Lmo1902	Cytoplasmic	Coenzyme transport and metabolism	5,10-methylenetetrahydrofolate + 3-methyl-2-oxobutanoate + H(2)O = tetrahydrofolate + 2-dehydropantoate.	3-methyl-2-oxobutanoate hydroxymethyltransferase OS=Listeria monocytogenes serovar 1/2a (strain ATCC BAA-679 / EGD-e) GN=panB PE=3 SV=1	GO:0003864 (catalytic activity, transferase activity) GO:0046872 (binding, ion binding)	H	Wall	2	2	119.81	0.014850185	0.066913577	1.385099563	0.754151699	37C	10C	29836	27351.66021	25544.06723	24981.70471	38717.81731	41419.0419	42980.64162	54879.47447	41776.27864	37561.18505	46195.85938	49732.88532
Q8Y5Z9_LISMO	Lmo1904	Cytoplasmic	Coenzyme transport and metabolism	ATP + biotin + apo-[acetyl-CoA:carbon-dioxide ligase (ADP-forming)] = AMP + diphosphate + [acetyl-CoA:carbon-dioxide ligase (ADP-forming)].	Bifunctional ligase/repressor BirA OS=Listeria monocytogenes serovar 1/2a (strain ATCC BAA-679 / EGD-e) GN=birA PE=3 SV=1	GO:0005524 (binding, carbohydrate derivative binding) GO:0004077 (catalytic activity, ligase activity) GO:0003677 (binding, heterocyclic compound binding)	H	Intracel	2	2	134	0.005735055	0.09756608	1.711160088	0.89457751	10C	37C	36214	173041.0932	130759.6895	99914.12937	173304.3406	132732.2093	150815.352	121657.2862	90142.66493	52568.19875	78205.56527	76521.50366			sigmaB				sigmaL
Q8Y5Y8_LISMO	Lmo1915	Cytoplasmic	Energy production and conversion		Lmo1915 protein OS=Listeria monocytogenes serovar 1/2a (strain ATCC BAA-679 / EGD-e) GN=lmo1915 PE=3 SV=1	GO:0004471 (catalytic activity, oxidoreductase activity) GO:0004470 (catalytic activity, oxidoreductase activity) GO:0046872 (binding, ion binding) GO:0051287 (binding, cofactor binding)	C	Intracel	3	3	166.44	0.014474045	0.145385677	1.952439041	0.770007424	10C	37C	60000	86743.85574	83966.91283	104199.3588	101139.1858	85067.93541	89664.29415	47195.38378	61924.78185	47657.04383	64732.83377	13572.64527
Q8Y5Y6_LISMO	lmo1917	Cytoplasmic	Energy production and conversion		PflA protein OS=Listeria monocytogenes serovar 1/2a (strain ATCC BAA-679 / EGD-e) GN=pflA PE=4 SV=1	GO:0008861 (catalytic activity, transferase activity)	C	Shaving	3	3	192.14	0.047363273	0.024071009	2.565321219	0.532437906	37C	10C	85452	3038.240574	1572.143578	2179.986301	3937.894674	9339.462104	11580.95787	11171.80888	30384.32738	8199.249002	4966.301005	5797.300111
Q8Y5Y4_LISMO	Lmo1919	Membrane	Function unknown		Lmo1919 protein OS=Listeria monocytogenes serovar 1/2a (strain ATCC BAA-679 / EGD-e) GN=lmo1919 PE=4 SV=1		S	Membrane	4	4	424	0.005699652	0.049844377	2.151867999	0.883316116	10C	37C	24805	43901.22814	27825.89433	29193.72791	57772.90095	46900.43208	65427.44059	34509.35155	23698.44257	18193.86115	9406.125218	20468.89696
Q8Y5Y1_LISMO	Lmo1922	Cytoplasmic	Function unknown		Lmo1922 protein OS=Listeria monocytogenes serovar 1/2a (strain ATCC BAA-679 / EGD-e) GN=lmo1922 PE=4 SV=1		S	Intracel	2	2	68.25	0.015483608	0.148306511	2.01920257	0.758702537	10C	37C	47661	39941.54456	34413.55757	45305.08808	34927.88321	23759.56596	28854.53963	17286.97602	24353.75119	10016.38944	6046.50206	27809.5859
Q8Y5X0_LISMO	Lmo1935	Cytoplasmic	Signal transduction mechanisms	protein tyrosine serine phosphatase	Lmo1935 protein OS=Listeria monocytogenes serovar 1/2a (strain ATCC BAA-679 / EGD-e) GN=lmo1935 PE=4 SV=1	GO:0004725 (catalytic activity, hydrolase activity)	T	Wall	4	4	383	0.001978848	0.019007196	1.341037963	0.961392009	10C	37C	36612	29694.65905	34291.92385	31469.83264	44303.61731	35129.60245	37314.62375	25085.43106	25009.5404	22940.44405	30213.23748	27901.58136
GPDA_LISMO	Lmo1936	Cytoplasmic	Energy production and conversion	sn-glycerol 3-phosphate + NAD(P)(+) = glycerone phosphate + NAD(P)H.	Glycerol-3-phosphate dehydrogenase [NAD(P)+] OS=Listeria monocytogenes serovar 1/2a (strain ATCC BAA-679 / EGD-e) GN=gpsA PE=3 SV=1	GO:0047952 (catalytic activity, oxidoreductase activity) GO:0004367 (catalytic activity, oxidoreductase activity) GO:0036439 (catalytic activity, oxidoreductase activity) GO:0051287 (binding, cofactor binding)	C	Wall	3	3	223	0.035015205	0.113226992	1.307225252	0.594898474	37C	10C	36474	23640.77376	23008.24424	23237.26724	24621.09341	26997.34835	23098.25019	24437.2299	23603.70722	38374.34164	38424.98017	37757.20836
Q8Y5W4_LISMO	lmo1941	Membrane	Cell wall/membrane/envelope biogenesis	elastin-binding protein ebpS	Lmo1941 protein OS=Listeria monocytogenes serovar 1/2a (strain ATCC BAA-679 / EGD-e) GN=lmo1941 PE=4 SV=1		M	Biotin	2	2	157.53	0.013484982	0.155608002	1.938174481	0.769732305	37C	10C	25820	2699.033403	4726.167429	2081.599815	2974.735243	837.2431389	2214.022654	5596.030157	3829.149148	5597.141529	6043.718752	3425.498641
Q8Y5V8_LISMO	lmo1947	Membrane	Signal transduction mechanisms	ATP + protein L-histidine = ADP + protein N-phospho-L-histidine.	ResE protein OS=Listeria monocytogenes serovar 1/2a (strain ATCC BAA-679 / EGD-e) GN=resE PE=4 SV=1	GO:0005524 (binding, carbohydrate derivative binding) GO:0000155 (catalytic activity, transferase activity)	T	Membrane	5	5	325.86	0.0318252	0.121886506	1.647711768	0.614145787	10C	37C	66658	10652.30564	8774.636902	9895.009247	8558.368752	4845.607832	9134.954164	8324.574149	7209.828549	3756.29493	2371.474293	3958.089085
Q8Y5V6_LISMO	Lmo1949	Cytoplasmic	Translation, ribosomal structure and biogenesis		Pseudouridine synthase OS=Listeria monocytogenes serovar 1/2a (strain ATCC BAA-679 / EGD-e) GN=lmo1949 PE=3 SV=1	GO:0003723 (binding, heterocyclic compound binding) GO:0009982 (catalytic activity, isomerase activity)	J	Intracel	5	5	399.39	0.005567074	0.09756608	1.39532287	0.897602857	10C	37C	27781	172902.3873	207141.6584	245896.8474	201019.967	298044.1689	230439.2698	147526.8903	173156.5066	164952.9332	167511.3337	156368.8577
PNP_LISMO	Lmo1953	Cytoplasmic	Nucleotide transport and metabolism	RNA(n+1) + phosphate = RNA(n) + a nucleoside diphosphate.	Polyribonucleotide nucleotidyltransferase OS=Listeria monocytogenes serovar 1/2a (strain ATCC BAA-679 / EGD-e) GN=pnp PE=3 SV=1	GO:0046872 (binding, ion binding) GO:0004654 (catalytic activity, transferase activity) GO:0003723 (binding, heterocyclic compound binding)	F	Intracel	29	29	1976.88	0.017843058	0.161815267	1.52483488	0.734025105	10C	37C	79552	595558.7529	790315.5582	413908.3174	674549.5521	787070.1951	911052.4591	515030.589	453277.729	364534.1697	448603.2203	498831.1548
Q8Y5T9_LISMO	lmo1966	Membrane	Function unknown		Lmo1966 protein OS=Listeria monocytogenes serovar 1/2a (strain ATCC BAA-679 / EGD-e) GN=lmo1966 PE=4 SV=1		S	Membrane	6	6	472.24	0.036019734	0.132038855	1.575492103	0.589145917	10C	37C	25237	14820.61621	11581.05439	18352.07752	8013.7733	10179.07421	11876.60625	9113.230162	11538.39938	6790.05956	5118.984379	10500.38813
Y1967_LISMO	Lmo1967	Cytoplasmic	Inorganic ion transport and metabolism	Toxic anion resistance	Uncharacterized protein Lmo1967 OS=Listeria monocytogenes serovar 1/2a (strain ATCC BAA-679 / EGD-e) GN=lmo1967 PE=3 SV=1		P	Intracel	3	3	304.96	0.03443282	0.194644877	1.76784613	0.606193302	10C	37C	45464	135078.0728	102562.958	154969.9525	135948.8513	57994.88026	65310.39856	83985.01767	59093.38003	48772.73801	69917.90792	45509.35503
Q8Y5Q0_LISMO	lmo2006	Cytoplasmic	Amino acid transport and metabolism		AlsS protein OS=Listeria monocytogenes serovar 1/2a (strain ATCC BAA-679 / EGD-e) GN=alsS PE=3 SV=1	GO:0003984 (catalytic activity, transferase activity) GO:0000287 (binding, ion binding) GO:0030976 (binding, cofactor binding)	E	Membrane	4	4	219.67	0.003098399	0.044169667	1.766826708	0.935760183	10C	37C	61673	25135.05053	17403.26064	16628.98577	19450.4426	10340.10509	17690.23628	12552.51779	11350.61699	10125.44612	7117.802247	9902.228913			sigmaB				sigmaL
CSPB_LISMO	lmo2016	Cytoplasmic	Transcription	Cold shock protein	Cold shock-like protein CspLB OS=Listeria monocytogenes serovar 1/2a (strain ATCC BAA-679 / EGD-e) GN=cspLB PE=3 SV=1	GO:0003677 (binding, heterocyclic compound binding)	K	Wall	2	2	178.37	4.97E-06	0.002733687	3.004439405	0.999999998	37C	10C	7294	75659.69006	79895.33994	80004.25156	106508.7317	64639.52241	80510.28475	327914.5662	251590.4714	242013.8382	184654.0432	169224.8659
Q8Y5N7_LISMO	Lmo2020	Cytoplasmic	Cell cycle control, cell division, chromosome partitioning		DivIVA protein OS=Listeria monocytogenes serovar 1/2a (strain ATCC BAA-679 / EGD-e) GN=divIVA PE=4 SV=1		D	Shaving	2	2	224.97	0.039433097	0.021992147	2.840029712	0.570584123	37C	10C	20336	2237.871244	1706.108953	10737.07967	3112.894737	8984.114621	18739.31314	5842.270841	38188.76913	7631.280465	23776.73863	22320.39471			sigmaB
Q8Y5M8_LISMO	lmo2029	Membrane	Function unknown		Lmo2029 protein OS=Listeria monocytogenes serovar 1/2a (strain ATCC BAA-679 / EGD-e) GN=lmo2029 PE=4 SV=1		S	Wall	3	3	123.55	0.013268699	0.062658048	1.353645477	0.772291188	10C	37C	11408	17646.57173	27548.66589	23303.42375	24319.98791	33045.74084	30224.77044	20746.03953	17113.49194	19136.0977	19400.1355	20080.42211
Q8Y5M5_LISMO	lmo2032	Cytoplasmic	Cell cycle control, cell division, chromosome partitioning		Cell division protein FtsZ OS=Listeria monocytogenes serovar 1/2a (strain ATCC BAA-679 / EGD-e) GN=ftsZ PE=3 SV=1	GO:0005525 (binding, carbohydrate derivative binding) GO:0003924 (catalytic activity, hydrolase activity)	D	Wall	17	17	1107.31	0.022701533	0.086950172	1.251308374	0.679533367	10C	37C	41325	218172.9669	240662.7422	238657.7304	197162.8707	271879.4113	274546.2824	192488.6909	171956.7701	202734.0627	189614.6189	245144.6882			sigmaB
MURG_LISMO	Lmo2035	Cytoplasmic	Cell wall/membrane/envelope biogenesis	UDP-N-acetylglucosamine + Mur2Ac(oyl-L-Ala-gamma-D-Glu-L-Lys-D-Ala-D-Ala)-diphosphoundecaprenol = UDP + GlcNAc-(1->4)-Mur2Ac(oyl-L-Ala-gamma-D-Glu-L-Lys-D-Ala-D-Ala)-diphosphoundecaprenol.	UDP-N-acetylglucosamine--N-acetylmuramyl-(pentapeptide) pyrophosphoryl-undecaprenol N-acetylglucosamine transferase OS=Listeria monocytogenes serovar 1/2a (strain ATCC BAA-679 / EGD-e) GN=murG PE=3 SV=1	GO:0051991 (catalytic activity, transferase activity) GO:0050511 (catalytic activity, transferase activity)	M	Intracel	6	6	293.28	0.015880416	0.150417176	1.289997515	0.7543877	10C	37C	38991	99955.28552	127111.4085	116233.7272	129521.8194	135010.0797	149995.7598	105659.0985	95207.79278	92047.03291	79397.6741	117242.3683
MURD_LISMO	Lmo2036	Cytoplasmic	Cell wall/membrane/envelope biogenesis	Cell wall formation. Catalyzes the addition of glutamate to the nucleotide precursor UDP-N-acetylmuramoyl-L-alanine (UMA) (By similarity)	UDP-N-acetylmuramoylalanine--D-glutamate ligase OS=Listeria monocytogenes serovar 1/2a (strain ATCC BAA-679 / EGD-e) GN=murD PE=3 SV=1	GO:0008764 (catalytic activity, ligase activity) GO:0004326 (catalytic activity, ligase activity) GO:0005524 (binding, carbohydrate derivative binding)	M	Intracel	13	13	1018.8	0.021434936	0.166512576	1.518653371	0.700421809	37C	10C	50399	297719.4472	278898.2758	200089.5316	329691.806	236114.3383	273913.4367	321735.6508	401661.9046	328944.8162	346901.3051	646416.3749
MURE_LISMO	Lmo2038	Cytoplasmic	Cell wall/membrane/envelope biogenesis	ATP + UDP-N-acetyl-alpha-D-muramoyl-L-alanyl-D-glutamate + meso-2,6-diaminoheptanedioate = ADP + phosphate + UDP-N-acetyl-alpha-D-muramoyl-L-alanyl-D-gamma-glutamyl-meso-2,6-diaminoheptanedioate.	UDP-N-acetylmuramoyl-L-alanyl-D-glutamate--2,6-diaminopimelate ligase OS=Listeria monocytogenes serovar 1/2a (strain ATCC BAA-679 / EGD-e) GN=murE PE=3 SV=1	GO:0005524 (binding, carbohydrate derivative binding) GO:0004326 (catalytic activity, ligase activity) GO:0008765 (catalytic activity, ligase activity)	M	Intracel	3	3	189.32	0.037328651	0.204477458	1.568345509	0.589304237	10C	37C	53713	269183.8698	315288.6616	295039.639	427177.1391	214813.5365	309647.1142	310202.5815	262456.2457	166576.1715	123071.4426	110666.8549
Q8Y5K8_LISMO	lmo2051	Membrane	Signal transduction mechanisms		Endopeptidase La OS=Listeria monocytogenes serovar 1/2a (strain ATCC BAA-679 / EGD-e) GN=lmo2051 PE=1 SV=1	GO:0005524 (binding, carbohydrate derivative binding) GO:0004176 (catalytic activity, hydrolase activity) GO:0004252 (catalytic activity, hydrolase activity)	T	Wall	2	2	84.65	0.00161679	0.017775664	1.773664569	0.969953211	10C	37C	38092	17998.59542	26060.18734	21455.90811	29423.50559	23034.94735	15656.62286	11860.7653	17370.37934	14380.22876	9147.152986	10200.77548
COAD_LISMO	Lmo2052	Cytoplasmic	Coenzyme transport and metabolism	ATP + pantetheine 4'-phosphate = diphosphate + 3'-dephospho-CoA.	Phosphopantetheine adenylyltransferase OS=Listeria monocytogenes serovar 1/2a (strain ATCC BAA-679 / EGD-e) GN=coaD PE=3 SV=1	GO:0005524 (binding, carbohydrate derivative binding) GO:0004595 (catalytic activity, transferase activity)	H	Intracel	2	2	134.86	0.045111666	0.214839383	1.505642397	0.549033544	10C	37C	17759	97491.60389	127053.8034	138040.4269	234621.7761	160046.7	174289.066	91710.74723	123605.2082	140616.1723	84994.22672	74658.32123
CH60_LISMO	lmo2068	Cytoplasmic	Post-translational modification, protein turnover, and chaperones	Prevents misfolding and promotes the refolding and proper assembly of unfolded polypeptides generated under stress conditions (By similarity)	60 kDa chaperonin OS=Listeria monocytogenes serovar 1/2a (strain ATCC BAA-679 / EGD-e) GN=groL PE=3 SV=1	GO:0051082 (binding, protein binding) GO:0044183 (binding, protein binding) GO:0005524 (binding, carbohydrate derivative binding)	O	Intracel	38	38	3981.56	0.00784662	0.113372743	1.724370678	0.858986455	37C	10C	57332	1147743.496	1042670.888	857760.1007	832478.8577	1453531.664	1437554.508	1203747.149	1882626.783	1935436.283	2079533.86	2629480.14		codY
CH10_LISMO	Lmo2069	Cytoplasmic	Post-translational modification, protein turnover, and chaperones	Binds to cpn60 in the presence of Mg-ATP and suppresses the ATPase activity of the latter (By similarity)	10 kDa chaperonin OS=Listeria monocytogenes serovar 1/2a (strain ATCC BAA-679 / EGD-e) GN=groS PE=3 SV=2	GO:0051087 (binding, protein binding) GO:0051082 (binding, protein binding) GO:0046872 (binding, ion binding) GO:0005524 (binding, carbohydrate derivative binding)	O	Intracel	7	7	504.92	0.003968253	0.082507528	2.489811545	0.927941388	37C	10C	10058	1053785.631	889713.3423	1497805.647	932601.5615	966229.9903	731636.7276	1431083.027	2050752.963	4836585.858	2569848.906	1709704.463		codY
REX_LISMO	Lmo2072	Cytoplasmic	Transcription	Modulates transcription in response to changes in cellular NADH NAD( ) redox state (By similarity)	Redox-sensing transcriptional repressor Rex OS=Listeria monocytogenes serovar 1/2a (strain ATCC BAA-679 / EGD-e) GN=rex PE=3 SV=1	GO:0048037 (binding, cofactor binding) GO:0003677 (binding, heterocyclic compound binding)	K	Intracel	13	13	763.79	0.023842456	0.16892582	1.422960397	0.680115679	10C	37C	24185	646971.702	668933.831	968782.6471	559383.1414	467237.0242	525025.2697	492453.4206	486241.1639	431289.9924	397338.3404	439362.7152
Q8Y5I9_LISMO	Lmo2073	Cytoplasmic	Function unknown		Lmo2073 protein OS=Listeria monocytogenes serovar 1/2a (strain ATCC BAA-679 / EGD-e) GN=lmo2073 PE=4 SV=1	GO:0005524 (binding, carbohydrate derivative binding) GO:0016887 (catalytic activity, hydrolase activity) GO:0003677 (binding, heterocyclic compound binding)	S	Intracel	2	2	90.83	0.049017808	0.219926897	7.804339305	0.531148151	37C	10C	74342	161108.287	166161.8083	123359.7243	169246.1266	134286.3705	236244.7858	229451.4919	335545.4652	526654.3658	229772.4934	5119803.749
Q8Y5I4_LISMO	Lmo2078	Cytoplasmic	Function unknown		Lmo2078 protein OS=Listeria monocytogenes serovar 1/2a (strain ATCC BAA-679 / EGD-e) GN=lmo2078 PE=4 SV=1		S	Intracel	2	2	111.43	0.033173742	0.194312894	1.768942327	0.613916733	10C	37C	17498	221865.7857	210385.3202	276591.2446	445858.727	450133.8609	285981.5844	209154.4234	185388.162	224665.1345	196076.6459	75462.84048
Q8Y5H3_LISMO	lmo2089	Membrane	Lipid transport and metabolism		Lmo2089 protein OS=Listeria monocytogenes serovar 1/2a (strain ATCC BAA-679 / EGD-e) GN=lmo2089 PE=4 SV=1	GO:0016787 (catalytic activity, hydrolase activity)	I	Membrane	20	20	2013.24	0.003438472	0.046437754	2.001399663	0.928329797	10C	37C	38432	205030.1784	138227.4002	183567.0252	251403.0959	177882.8896	225895.04	149010.4751	150550.9491	69013.29863	49156.86375	88303.90869
Q8Y5F4_LISMO	Lmo2110	Cytoplasmic	Carbohydrate transport and metabolism	mannose-6-phosphate isomerase	Lmo2110 protein OS=Listeria monocytogenes serovar 1/2a (strain ATCC BAA-679 / EGD-e) GN=lmo2110 PE=3 SV=1	GO:0004476 (catalytic activity, isomerase activity) GO:0008270 (binding, ion binding)	G	Wall	4	4	254.68	0.005058833	0.033106503	1.245077972	0.895335548	37C	10C	35344	37239.13978	41189.41954	40769.3858	48342.8681	51337.29152	50541.6899	52118.24925	52536.64214	62733.2188	56068.00715	52681.25982
Q8Y5E9_LISMO	lmo2115	Membrane	Defense mechanisms and virulence	ABC transporter (permease)	Lmo2115 protein OS=Listeria monocytogenes serovar 1/2a (strain ATCC BAA-679 / EGD-e) GN=lmo2115 PE=4 SV=1		V	Biotin	2	2	53.47	0.031889328	0.155608002	1.935572252	0.61374322	37C	10C	71596	1155.931294	1157.283133	852.3174837	2391.026322	1892.044682	1098.981959	2574.38899	1139.40284	4152.255949	2688.985246	4092.379424
GLMM_LISMO	Lmo2118	Cytoplasmic	Carbohydrate transport and metabolism	Alpha-D-glucosamine 1-phosphate = D-glucosamine 6-phosphate.	Phosphoglucosamine mutase OS=Listeria monocytogenes serovar 1/2a (strain ATCC BAA-679 / EGD-e) GN=glmM PE=3 SV=1	GO:0000287 (binding, ion binding) GO:0008966 (catalytic activity, isomerase activity)	G	Intracel	10	10	848.37	0.001230109	0.059402724	1.998780235	0.98445695	10C	37C	48457	717399.8002	607501.4609	650442.8911	794432.8066	838646.9051	1051207.655	248452.1664	497375.4341	291943.3741	431036.9012	473890.0746
Q8Y5E5_LISMO	lmo2119	Extracellular	Function unknown		Lmo2119 protein OS=Listeria monocytogenes serovar 1/2a (strain ATCC BAA-679 / EGD-e) GN=lmo2119 PE=1 SV=1		S	Membrane	9	9	613.5	0.035291985	0.131246063	1.571627635	0.593299489	10C	37C	48719	46079.62848	30943.65202	35625.11024	47561.83912	29808.61327	63334.93842	43542.28197	34958.16218	20218.82882	15199.47922	25423.0115
DACA_LISMO	lmo2120	Membrane	Function unknown		Diadenylate cyclase OS=Listeria monocytogenes serovar 1/2a (strain ATCC BAA-679 / EGD-e) GN=dacA PE=1 SV=1	GO:0004016 (catalytic activity, cyclase activity) GO:0016779 (catalytic activity, transferase activity) GO:0005524 (binding, carbohydrate derivative binding)	S	Membrane	7	7	508.47	0.023336541	0.101070229	1.880865725	0.674372042	10C	37C	30426	59146.55412	47644.62791	67443.75638	98372.35301	43739.55668	94272.63758	55180.77517	60428.28796	29196.96521	13796.99801	33988.14143
Q8Y5B4_LISMO	Lmo2153	Cytoplasmic	Energy production and conversion	Low-potential electron donor to a number of redox enzymes (By similarity)	Lmo2153 protein OS=Listeria monocytogenes serovar 1/2a (strain ATCC BAA-679 / EGD-e) GN=lmo2153 PE=4 SV=1	GO:0010181 (binding, carbohydrate derivative binding)	C	Wall	2	2	170.39	0.001300708	0.016250595	1.912872717	0.977417111	37C	10C	16392	18342.4918	13636.03083	14012.74932	13928.29952	13965.22265	17345.2896	30732.06324	26334.84065	21703.34331	24908.13293	21351.71279
Q8Y5B3_LISMO	lmo2154	Cytoplasmic	Nucleotide transport and metabolism	Provides the precursors necessary for DNA synthesis. Catalyzes the biosynthesis of deoxyribonucleotides from the corresponding ribonucleotides (By similarity)	Ribonucleoside-diphosphate reductase subunit beta OS=Listeria monocytogenes serovar 1/2a (strain ATCC BAA-679 / EGD-e) GN=lmo2154 PE=3 SV=1	GO:0046872 (binding, ion binding) GO:0004748 (catalytic activity, oxidoreductase activity)	F	Wall	16	16	919.1	0.019677638	0.081595515	1.413677344	0.705702484	37C	10C	40192	109300.7127	105315.5342	103423.7957	114009.6783	74821.83494	98131.01293	110228.3401	110044.0061	197355.4808	157117.7901	164796.1257
Q8Y5B2_LISMO	lmo2155	Cytoplasmic	Nucleotide transport and metabolism	Provides the precursors necessary for DNA synthesis. Catalyzes the biosynthesis of deoxyribonucleotides from the corresponding ribonucleotides (By similarity)	Ribonucleoside-diphosphate reductase OS=Listeria monocytogenes serovar 1/2a (strain ATCC BAA-679 / EGD-e) GN=lmo2155 PE=3 SV=1	GO:0004748 (catalytic activity, oxidoreductase activity) GO:0005524 (binding, carbohydrate derivative binding)	F	Wall	22	22	1313.59	0.010998219	0.056647917	1.295050647	0.800837752	10C	37C	87340	103077.1835	101916.3688	99759.65785	79199.56423	94050.5585	68077.36586	71943.06978	71353.64255	59636.85694	64773.89399	72964.85661
Q8Y583_LISMO	Lmo2188	Cytoplasmic	Amino acid transport and metabolism		Lmo2188 protein OS=Listeria monocytogenes serovar 1/2a (strain ATCC BAA-679 / EGD-e) GN=lmo2188 PE=3 SV=1	GO:0046872 (binding, ion binding) GO:0004222 (catalytic activity, hydrolase activity)	E	Wall	15	15	1016.69	0.025731408	0.093676104	1.567377891	0.655824599	10C	37C	68531	210852.8093	240001.1194	243273.5871	345951.7007	458864.347	166800.6565	185059.3818	172722.0077	154989.3375	178924.2016	177627.1347
MECA_LISMO	Lmo2190	Cytoplasmic	Post-translational modification, protein turnover, and chaperones		Adapter protein MecA OS=Listeria monocytogenes serovar 1/2a (strain ATCC BAA-679 / EGD-e) GN=mecA PE=3 SV=1		O	Intracel	5	5	187.09	0.001313883	0.059402724	1.712011617	0.982805647	10C	37C	25354	141776.3022	150258.0265	170436.0515	112451.9596	132201.7894	128525.0459	112439.4705	88363.41281	64362.95523	59747.91398	81844.18413
GPMA_LISMO	Lmo2205	Cytoplasmic	Carbohydrate transport and metabolism	2-phospho-D-glycerate = 3-phospho-D-glycerate.	2,3-bisphosphoglycerate-dependent phosphoglycerate mutase OS=Listeria monocytogenes serovar 1/2a (strain ATCC BAA-679 / EGD-e) GN=gpmA PE=3 SV=1	GO:0046538 (catalytic activity, isomerase activity)	G	Intracel	11	11	875.35	0.034945232	0.195984806	2.975722937	0.603118384	37C	10C	26401	116944.1035	105798.9705	158371.689	233092.4237	202086.7759	133075.3013	88464.25138	411888.4427	776395.3914	476566.6556	600901.838		codY
CLPB_LISMO	Lmo2206	Cytoplasmic	Post-translational modification, protein turnover, and chaperones	ATP-dependent CLP protease ATP-binding subunit	Chaperone protein ClpB OS=Listeria monocytogenes serovar 1/2a (strain ATCC BAA-679 / EGD-e) GN=clpB PE=1 SV=1	GO:0005524 (binding, carbohydrate derivative binding)	O	Intracel	21	21	1685.97	0.001567082	0.059402724	3.137312878	0.977681594	37C	10C	97503	116415.2937	121446.9492	90698.4628	191965.275	175318.3014	115708.2532	232562.8211	355362.827	388661.721	284748.9872	860408.8271		codY
Q8Y567_LISMO	Lmo2209	Cytoplasmic	Function unknown		Lmo2209 protein OS=Listeria monocytogenes serovar 1/2a (strain ATCC BAA-679 / EGD-e) GN=lmo2209 PE=4 SV=1	GO:0008080 (catalytic activity, transferase activity)	S	Wall	2	2	96.84	0.035255898	0.113338612	1.93212904	0.593507357	37C	10C	29831	6639.56701	6737.91236	6957.865632	8343.932478	6541.761765	10332.46727	7469.811416	9008.196729	24715.03767	16078.96248	22494.79074
DCUP_LISMO	lmo2212	Cytoplasmic	Coenzyme transport and metabolism	Uroporphyrinogen III = coproporphyrinogen + 4 CO(2).	Uroporphyrinogen decarboxylase OS=Listeria monocytogenes serovar 1/2a (strain ATCC BAA-679 / EGD-e) GN=hemE PE=3 SV=1	GO:0004853 (catalytic activity, lyase activity)	H	Wall	2	2	73.94	0.010780874	0.056647917	1.367609483	0.803746459	10C	37C	39903	15765.1406	16714.6841	18233.26284	12245.61114	13960.36868	10231.19654	10647.40154	11385.13455	10432.98643	9732.837512	12092.21278
Q8Y559_LISMO	Lmo2217	Extracellular	Function unknown		Lmo2217 protein OS=Listeria monocytogenes serovar 1/2a (strain ATCC BAA-679 / EGD-e) GN=lmo2217 PE=4 SV=1		S	Membrane	5	5	543.87	0.007320118	0.056919812	1.718980243	0.855175915	10C	37C	13088	34257.7874	20832.37908	21417.47512	35227.05063	26223.28545	45171.90208	23108.33761	19232.47494	16548.36496	13418.81174	13447.02375
PRSA2_LISMO	Lmo2219	Membrane	Post-translational modification, protein turnover, and chaperones	Peptidylproline (omega=180) = peptidylproline (omega=0).	Foldase protein PrsA 2 OS=Listeria monocytogenes serovar 1/2a (strain ATCC BAA-679 / EGD-e) GN=prsA2 PE=3 SV=1	GO:0003755 (catalytic activity, isomerase activity)	O	Membrane	26	26	2458.84	0.006893421	0.055276958	2.407729087	0.862294944	10C	37C	32677	237845.6692	162697.3648	159417.0103	185749.6712	155333.6808	237436.1533	164364.4052	134461.5415	54815.26414	20194.06498	51105.58068
Q929B9_LISMO	Lmo2256	Cytoplasmic	Function unknown		Lmo2256 protein OS=Listeria monocytogenes serovar 1/2a (strain ATCC BAA-679 / EGD-e) GN=lmo2256 PE=4 SV=1		S	Wall	7	7	587.29	0.042315007	0.122028435	1.306147088	0.555982473	10C	37C	19061	205584.2627	239333.3908	249061.5759	386220.0771	261956.1567	194860.3885	199424.0223	192649.4609	175348.0857	191426.4214	227529.8666
Q8Y507_LISMO	lmo2271	Cytoplasmic	Function unknown		Lmo2271 protein OS=Listeria monocytogenes serovar 1/2a (strain ATCC BAA-679 / EGD-e) GN=lmo2271 PE=4 SV=1		S	Wall	2	2	83.8	3.25E-05	0.007662545	3.875188387	0.999993877	37C	10C	9282	2418.502447	2002.998092	2412.710619	4164.943074	3897.85893	1479.132667	12592.99526	13208.78778	8431.43265	8839.28077	7138.49207
Q8Y4U9_LISMO	lmo2331	Membrane	Function unknown		Lmo2331 protein OS=Listeria monocytogenes serovar 1/2a (strain ATCC BAA-679 / EGD-e) GN=lmo2331 PE=4 SV=1		S	Wall	4	4	379.28	0.042398666	0.122028435	1.415615939	0.555572012	37C	10C	25386	19974.31758	32646.04755	26771.48174	28087.64653	17257.09543	36398.44504	41188.76225	53365.61129	31465.549	26845.71799	34054.75231
Q8Y4U6_LISMO	lmo2335	Membrane	Carbohydrate transport and metabolism		FruA protein OS=Listeria monocytogenes serovar 1/2a (strain ATCC BAA-679 / EGD-e) GN=fruA PE=4 SV=1	GO:0005351 (transporter, carbohydrate transporter activity) GO:0022877 (catalytic activity, transferase activity) GO:0090563 (catalytic activity, transferase activity)	G	Intracel	11	11	789.66	0.004597027	0.090092332	1.57376526	0.91567407	37C	10C	66173	306893.406	331124.6154	294455.4531	324382.391	374793.2402	299660.1183	404982.4981	517118.8414	750100.1516	476276.2141	384378.4306			sigmaB
Q8Y4U5_LISMO	Lmo2336	Cytoplasmic	Carbohydrate transport and metabolism	ATP + D-tagatose 6-phosphate = ADP + D-tagatose 1,6-bisphosphate.	Tagatose-6-phosphate kinase OS=Listeria monocytogenes serovar 1/2a (strain ATCC BAA-679 / EGD-e) GN=fruB PE=3 SV=1	GO:0008662 (catalytic activity, transferase activity) GO:0009024 (catalytic activity, transferase activity) GO:0019200 (catalytic activity, transferase activity) GO:0005524 (binding, carbohydrate derivative binding)	G	Intracel	4	4	205.61	0.032939265	0.194312894	1.529994332	0.615382236	37C	10C	33162	204406.881	244035.1781	241545.3147	264904.8258	200400.1396	217265.124	270454.4818	286933.1449	322529.979	262401.9067	607684.7705			sigmaB	prfA	prfA,sigmaB
PEPC_LISMO	Lmo2338	Cytoplasmic	Amino acid transport and metabolism	Inactivates bleomycin B2 (a cytotoxic glycometallopeptide) by hydrolysis of a carboxyamide bond of beta-aminoalanine, but also shows general aminopeptidase activity. The specificity varies somewhat with source, but amino acid arylamides of Met, Leu and Ala are preferred.	Aminopeptidase C OS=Listeria monocytogenes serovar 1/2a (strain ATCC BAA-679 / EGD-e) GN=pepC PE=3 SV=1	GO:0004177 (catalytic activity, hydrolase activity) GO:0004197 (catalytic activity, hydrolase activity) GO:0008234 (catalytic activity, hydrolase activity)	E	Intracel	7	7	520.85	0.000372281	0.045336755	1.940424218	0.998274389	10C	37C	50572	238343.6041	296594.6024	377179.113	409787.2875	366713.2545	429558.6285	227444.0952	187011.6056	158576.2546	181843.334	154795.4202
Q8Y4T9_LISMO	Lmo2343	Cytoplasmic	Function unknown	monooxygenase	Lmo2343 protein OS=Listeria monocytogenes serovar 1/2a (strain ATCC BAA-679 / EGD-e) GN=lmo2343 PE=4 SV=1	GO:0004497 (catalytic activity, oxidoreductase activity) GO:0016705 (catalytic activity, oxidoreductase activity)	S	Wall	7	7	518.43	0.037924837	0.118124364	3.116523355	0.578606058	10C	37C	48960	61247.74911	83506.14618	72450.84024	13694.38764	11384.74931	31204.8989	18343.17774	18834.06878	10540.67032	7393.05017	20047.07098		codY
Q8Y4S4_LISMO	Lmo2358	Cytoplasmic	Carbohydrate transport and metabolism	Catalyzes the reversible isomerization-deamination of glucosamine 6-phosphate (GlcN6P) to form fructose 6-phosphate (Fru6P) and ammonium ion (By similarity)	Glucosamine-6-phosphate deaminase OS=Listeria monocytogenes serovar 1/2a (strain ATCC BAA-679 / EGD-e) GN=lmo2358 PE=3 SV=1	GO:0004342 (catalytic activity, deaminase activity)	G	Wall	4	4	212.36	0.027121999	0.096190506	1.277124862	0.64566512	37C	10C	26959	33298.25113	31315.45168	33806.40345	32997.67452	35673.16511	24921.58163	37568.38384	31096.50792	40509.75221	50198.27117	49347.70493
Q8Y4S2_LISMO	lmo2360	Membrane	Function unknown		Transmembrane protein OS=Listeria monocytogenes serovar 1/2a (strain ATCC BAA-679 / EGD-e) GN=lmo2360 PE=4 SV=1		S	Biotin	32	32	2453.55	0.041930403	0.155608002	1.996693059	0.557878912	37C	10C	97134	11381.42595	9732.358756	6507.03436	12465.72695	3356.740932	5619.82057	20032.55001	5950.532524	15972.08934	20259.33231	24634.61097
Q928S1_LISMO	Lmo2361	Cytoplasmic	Transcription	Transcriptional regulator, BadM Rrf2 family	Lmo2361 protein OS=Listeria monocytogenes serovar 1/2a (strain ATCC BAA-679 / EGD-e) GN=lmo2361 PE=4 SV=1	GO:0003677 (binding, heterocyclic compound binding)	K	Intracel	4	4	392.11	0.013781795	0.143274856	2.079384363	0.778046059	37C	10C	17550	48786.73726	56187.4886	98628.76687	53642.31367	47213.49014	57694.03919	74070.57389	107718.9128	127439.2268	82174.85346	236142.2193
G6PI_LISMO	lmo2367	Membrane	Carbohydrate transport and metabolism	D-glucose 6-phosphate = D-fructose 6-phosphate.	Glucose-6-phosphate isomerase OS=Listeria monocytogenes serovar 1/2a (strain ATCC BAA-679 / EGD-e) GN=pgi PE=3 SV=1	GO:0004347 (catalytic activity, isomerase activity)	G	Shaving	2	2	112.79	0.031165364	0.01979555	2.736016654	0.618327588	37C	10C	49866	1832.913735	4539.387371	26808.75297	8877.187322	34213.49495	32533.17227	25932.7668	42254.47779	22182.6563	80240.71514	79120.60354
Q8Y4R3_LISMO	lmo2371	Membrane	Defense mechanisms and virulence	ABC transporter (permease)	Lmo2371 protein OS=Listeria monocytogenes serovar 1/2a (strain ATCC BAA-679 / EGD-e) GN=lmo2371 PE=4 SV=1		V	Intracel	3	3	169.94	0.048120911	0.217045152	2.037726916	0.535134862	10C	37C	40303	44084.86142	28112.12719	59374.80701	20756.18141	18726.67802	20513.85852	20223.17526	13069.413	9142.353015	5571.971914	30335.49211
Q8Y4R2_LISMO	Lmo2372	Cytoplasmic	Defense mechanisms and virulence	(ABC) transporter	Lmo2372 protein OS=Listeria monocytogenes serovar 1/2a (strain ATCC BAA-679 / EGD-e) GN=lmo2372 PE=4 SV=1	GO:0005524 (binding, carbohydrate derivative binding) GO:0016887 (catalytic activity, hydrolase activity)	V	Membrane	10	10	1066.14	0.00475712	0.049844377	2.443930197	0.90118777	10C	37C	24509	74267.07185	55862.21077	57610.89035	53478.09111	29949.59447	50662.51548	40175.20512	34760.56674	15553.85106	7480.948738	14910.13788
Q8Y4Q8_LISMO	lmo2376	Cytoplasmic	Post-translational modification, protein turnover, and chaperones	Peptidylproline (omega=180) = peptidylproline (omega=0).	Peptidyl-prolyl cis-trans isomerase OS=Listeria monocytogenes serovar 1/2a (strain ATCC BAA-679 / EGD-e) GN=lmo2376 PE=3 SV=1	GO:0003755 (catalytic activity, isomerase activity)	O	Shaving	2	2	134.28	0.019536057	0.016066178	2.187979763	0.706997844	37C	10C	21407	6356.023289	27148.52887	64090.96062	16497.74978	31947.42418	40864.56124	50890.81538	73993.20302	42517.7613	91347.0361	83463.75268
Q8Y4P6_LISMO	Lmo2389	Cytoplasmic	Energy production and conversion	Nadh dehydrogenase	Lmo2389 protein OS=Listeria monocytogenes serovar 1/2a (strain ATCC BAA-679 / EGD-e) GN=lmo2389 PE=4 SV=1	GO:0016491 (catalytic activity, oxidoreductase activity)	C	Membrane	15	15	1069.06	0.012135981	0.069202481	1.642349299	0.786131656	10C	37C	44029	49229.48392	35774.08213	38283.56919	56887.26448	27472.04821	54712.43234	32597.41532	25447.76093	31231.30555	17482.67936	33388.59019
FENR2_LISMO	Lmo2390	Membrane	Post-translational modification, protein turnover, and chaperones	2 reduced ferredoxin + NADP(+) + H(+) = 2 oxidized ferredoxin + NADPH.	Ferredoxin--NADP reductase 2 OS=Listeria monocytogenes serovar 1/2a (strain ATCC BAA-679 / EGD-e) GN=lmo2390 PE=3 SV=1	GO:0004324 (catalytic activity, oxidoreductase activity)	O	Intracel	10	10	824.14	0.001818424	0.059402724	1.914536277	0.972465902	10C	37C	36404	358979.3301	372197.2378	620364.3779	413326.4146	413990.4285	667772.4262	242289.9538	295127.5594	183083.2196	223867.3548	294674.4289
Q8Y4N4_LISMO	Lmo2401	Cytoplasmic	Carbohydrate transport and metabolism	Hydrolase	Lmo2401 protein OS=Listeria monocytogenes serovar 1/2a (strain ATCC BAA-679 / EGD-e) GN=lmo2401 PE=4 SV=1		G	Wall	2	2	113.31	0.015717832	0.069680808	1.837022127	0.744726936	37C	10C	27877	12510.40817	16804.02339	13088.17312	4537.748726	16250.16213	9534.180353	21455.35315	15848.02522	26422.69154	19326.64575	32832.76905
Q8Y4M3_LISMO	lmo2414	Cytoplasmic	Post-translational modification, protein turnover, and chaperones	Fe-S assembly protein	Lmo2414 protein OS=Listeria monocytogenes serovar 1/2a (strain ATCC BAA-679 / EGD-e) GN=lmo2414 PE=4 SV=1		O	Wall	15	15	1319.04	0.006360747	0.038006906	1.226973678	0.87146595	10C	37C	48072	168543.7434	180041.6214	174965.0045	223578.972	193202.0418	196512.3045	152974.4769	151585.1648	149707.0963	144052.1834	188261.5475
Q8Y4M2_LISMO	Lmo2415	Cytoplasmic	Post-translational modification, protein turnover, and chaperones	feS assembly ATPase SufC	Lmo2415 protein OS=Listeria monocytogenes serovar 1/2a (strain ATCC BAA-679 / EGD-e) GN=lmo2415 PE=4 SV=1	GO:0005524 (binding, carbohydrate derivative binding) GO:0016887 (catalytic activity, hydrolase activity)	O	Shaving	4	4	372.31	0.011665866	0.013150719	2.847630107	0.792105268	37C	10C	29136	16965.26815	25338.78632	99439.19488	40250.68722	96394.07877	159556.1503	133372.6047	259722.4064	88619.23561	259961.3619	209452.2134
Q8Y4M0_LISMO	lmo2417	Membrane	Inorganic ion transport and metabolism	(Lipo)protein	Lipoprotein OS=Listeria monocytogenes serovar 1/2a (strain ATCC BAA-679 / EGD-e) GN=lmo2417 PE=3 SV=1		P	Biotin	7	7	383.45	0.021297441	0.155608002	2.162028992	0.691342776	37C	10C	30652	8298.198199	9444.164886	4124.182389	14768.08363	2906.711374	2672.141209	22632.85341	6853.214056	16626.84301	18579.8564	12358.27278
GCSH_LISMO	Lmo2425	Cytoplasmic	Amino acid transport and metabolism		Glycine cleavage system H protein OS=Listeria monocytogenes serovar 1/2a (strain ATCC BAA-679 / EGD-e) GN=gcvH PE=3 SV=1		E	Intracel	4	4	134.12	0.040806678	0.210486192	2.946315615	0.570464058	37C	10C	13793	293010.2413	145352.4117	95952.6687	94132.63839	397551.328	498200.0814	234826.5015	314937.5673	834292.2224	905181.2318	1453072.812
Q8Y4K5_LISMO	Lmo2433	Cytoplasmic	Function unknown		Lmo2433 protein OS=Listeria monocytogenes serovar 1/2a (strain ATCC BAA-679 / EGD-e) GN=lmo2433 PE=4 SV=1		S	Intracel	5	5	338.29	0.010234427	0.126442329	1.729360968	0.823494425	37C	10C	28772	81264.50955	62844.78603	63417.68793	56283.21219	55592.82043	79208.32281	74142.2758	121316.7907	104162.1593	90389.50776	184441.6755	agrA
ENO_LISMO	lmo2455	Cytoplasmic	Carbohydrate transport and metabolism	2-phospho-D-glycerate = phosphoenolpyruvate + H(2)O.	Enolase OS=Listeria monocytogenes serovar 1/2a (strain ATCC BAA-679 / EGD-e) GN=eno PE=1 SV=1	GO:0000287 (binding, ion binding) GO:0004634 (catalytic activity, lyase activity)	G	Wall	45	45	5249.52	0.031433081	0.103609332	1.206469465	0.616622117	10C	37C	46444	1399643.636	1317461.555	1366418.008	1757715.367	1330516.716	1212796.393	1357153.612	1196743.195	976957.0095	982644.0692	1158290.663
Q8Y4I1_LISMO	lmo2459	Cytoplasmic	Carbohydrate transport and metabolism		Glyceraldehyde-3-phosphate dehydrogenase OS=Listeria monocytogenes serovar 1/2a (strain ATCC BAA-679 / EGD-e) GN=gap PE=3 SV=1	GO:0051287 (binding, cofactor binding) GO:0050661 (binding, cofactor binding) GO:0016620 (catalytic activity, oxidoreductase activity)	G	Shaving	13	13	1051.22	0.008348158	0.010787906	2.619044507	0.838791364	37C	10C	36264	1418056.78	1500373.175	3299311.848	917859.0846	1784354.741	1021827.059	1984968.739	3239641.566	3080385.674	8160015.326	6496916.715			sigmaB	prfA	prfA,sigmaB
NAMA_LISMO	Lmo2471	Cytoplasmic	Energy production and conversion	NADPH + acceptor = NADP(+) + reduced acceptor.	NADPH dehydrogenase OS=Listeria monocytogenes serovar 1/2a (strain ATCC BAA-679 / EGD-e) GN=namA PE=3 SV=1	GO:0010181 (binding, carbohydrate derivative binding) GO:0018548 (catalytic activity, oxidoreductase activity) GO:0052690 (catalytic activity, oxidoreductase activity) GO:0003959 (catalytic activity, oxidoreductase activity)	C	Intracel	22	22	1684.84	0.025402359	0.173237574	1.833060607	0.667768711	10C	37C	36982	744209.9883	820576.5695	1447659.797	1820502.866	1911169.343	1786710.13	730565.7634	747812.3397	757457.3173	1044377.155	598013.756
WHIA_LISMO	Lmo2472	Cytoplasmic	Transcription		Putative sporulation transcription regulator WhiA OS=Listeria monocytogenes serovar 1/2a (strain ATCC BAA-679 / EGD-e) GN=whiA PE=3 SV=1	GO:0003677 (binding, heterocyclic compound binding) GO:0004519 (catalytic activity, hydrolase activity)	K	Intracel	2	2	92.3	0.004700629	0.090092332	2.724535983	0.913694604	10C	37C	36549	40784.00925	40377.67497	106749.6417	50804.04479	65717.07345	92403.39182	15439.34414	29304.74936	18108.67356	12945.74968	45578.67634
GNGF_LISMO	Lmo2473	Cytoplasmic	Function unknown		Gluconeogenesis factor OS=Listeria monocytogenes serovar 1/2a (strain ATCC BAA-679 / EGD-e) GN=lmo2473 PE=3 SV=1		S	Intracel	2	2	142.12	0.0316428	0.189961077	2.59547759	0.623646108	10C	37C	34952	31260.39705	34314.82131	34310.72306	47427.23969	32444.33946	39317.56666	29774.26613	23868.63466	6689.945491	9234.896013	770.9781599
HPRK_LISMO	Lmo2483	Cytoplasmic	Signal transduction mechanisms	P-Ser-HPr + phosphate = HPr + diphosphate.	HPr kinase/phosphorylase OS=Listeria monocytogenes serovar 1/2a (strain ATCC BAA-679 / EGD-e) GN=hprK PE=3 SV=1	GO:0005524 (binding, carbohydrate derivative binding) GO:0046872 (binding, ion binding) GO:0000155 (catalytic activity, transferase activity) GO:0004674 (catalytic activity, transferase activity)	T	Intracel	9	9	445.69	0.043570182	0.213460824	1.337041488	0.556485955	37C	10C	34928	590293.6857	757306.4943	669209.5444	637683.1297	532203.7005	644838.4972	777834.1138	817830.142	680857.8873	715028.6758	1277550.286
UVRA_LISMO	lmo2488	Cytoplasmic	Replication, recombination and repair		UvrABC system protein A OS=Listeria monocytogenes serovar 1/2a (strain ATCC BAA-679 / EGD-e) GN=uvrA PE=3 SV=1	GO:0005524 (binding, carbohydrate derivative binding) GO:0016887 (catalytic activity, hydrolase activity) GO:0003677 (binding, heterocyclic compound binding) GO:0009381 (catalytic activity, hydrolase activity) GO:0046872 (binding, ion binding)	L	Intracel	24	24	1586.65	0.021471216	0.166512576	1.454401823	0.700103619	37C	10C	106415	187634.9876	220230.8444	117384.532	252706.5864	219970.5486	170651.3945	278033.8687	352215.8777	255357.7849	224271.8086	306440.0547
Q8Y4E2_LISMO	lmo2504	Extracellular	Cell wall/membrane/envelope biogenesis		Lmo2504 protein OS=Listeria monocytogenes serovar 1/2a (strain ATCC BAA-679 / EGD-e) GN=lmo2504 PE=4 SV=1	Unknown	M	Shaving	2	2	97.81	0.039301649	0.021992147	3.746472786	0.571272433	37C	10C	47021	4510.94685	11355.56691	16034.75107	21641.40194	40494.07493	58615.32078	19127.8467	34630.7372	91289.34216	154269.299	230157.3784
Q7AP49_LISMO	Lmo2505	Membrane	Cell wall/membrane/envelope biogenesis		Peptidoglycan lytic protein P45 OS=Listeria monocytogenes serovar 1/2a (strain ATCC BAA-679 / EGD-e) GN=spl PE=4 SV=1		M	Intracel	4	4	284.17	0.037604582	0.204477458	2.435643942	0.587754544	37C	10C	42686	13718.27629	18092.95131	15390.85465	18353.13908	37674.98769	71204.18699	22587.26634	47203.2294	82104.34269	107427.6683	94727.55995
Q8Y4E0_LISMO	lmo2507	Cytoplasmic	Cell cycle control, cell division, chromosome partitioning	Cell division ATP-binding protein ftsE	FtsE protein OS=Listeria monocytogenes serovar 1/2a (strain ATCC BAA-679 / EGD-e) GN=ftsE PE=4 SV=1	GO:0016887 (catalytic activity, hydrolase activity) GO:0005524 (binding, carbohydrate derivative binding)	D	Wall	10	10	821.82	0.023152704	0.086950172	1.277779105	0.675855204	37C	10C	25903	57736.82627	90368.83131	79712.71807	53349.11206	69800.60454	95848.05564	92080.92673	94219.8621	94984.34967	88470.11295	96824.01728			sigmaB	prfA	prfA,sigmaB
RF2_LISMO	Lmo2509	Cytoplasmic	Translation, ribosomal structure and biogenesis		Peptide chain release factor 2 OS=Listeria monocytogenes serovar 1/2a (strain ATCC BAA-679 / EGD-e) GN=prfB PE=3 SV=2	GO:0016149 (binding, heterocyclic compound binding)	J	Intracel	3	3	128.29	0.039185196	0.207479028	1.391948231	0.579064165	10C	37C	41970	193141.4716	147120.4755	225749.052	175110.1731	188930.069	154534.9635	92650.10372	131859.6195	158545.421	181009.1287	85257.17228
SECA1_LISMO	Lmo2510	Cytoplasmic	Intracellular trafficking, secretion, and vesicular transport		Protein translocase subunit SecA 1 OS=Listeria monocytogenes serovar 1/2a (strain ATCC BAA-679 / EGD-e) GN=secA1 PE=3 SV=2	GO:0005524 (binding, carbohydrate derivative binding) GO:0015462 (catalytic activity, hydrolase activity) GO:0046872 (binding, ion binding)	U	Intracel	24	24	1733.88	0.007172274	0.107265509	1.629270195	0.869882971	10C	37C	94600	597411.8492	715212.91	711436.0367	982606.928	1144756.512	1189201.511	527706.7792	539782.7335	612305.0864	504958.8221	546850.8704
Q8Y4D2_LISMO	lmo2518	Membrane	Transcription		Lmo2518 protein OS=Listeria monocytogenes serovar 1/2a (strain ATCC BAA-679 / EGD-e) GN=lmo2518 PE=4 SV=1		K	Intracel	2	2	81.32	0.008131503	0.114473581	1.582477523	0.854506355	37C	10C	39094	24721.48624	22483.86005	30056.25526	18098.51509	21690.90987	13191.50996	33744.59743	33637.51843	38406.08334	26536.88005	39429.82617
FABZ_LISMO	Lmo2524	Cytoplasmic	Lipid transport and metabolism	A (3R)-3-hydroxyacyl-[acyl-carrier protein] = a trans-2-enoyl-[acyl-carrier protein] + H(2)O.	3-hydroxyacyl-[acyl-carrier-protein] dehydratase FabZ OS=Listeria monocytogenes serovar 1/2a (strain ATCC BAA-679 / EGD-e) GN=fabZ PE=3 SV=1	GO:0047451 (catalytic activity, lyase activity)	I	Intracel	3	3	199.69	0.030487693	0.186976842	1.960841875	0.631248493	37C	10C	15847	49258.10374	56409.3748	45581.25002	37575.87652	93208.96203	144048.6205	65921.02549	164419.4847	197792.2933	138711.3934	129388.9664
ATPG_LISMO	Lmo2530	Cytoplasmic	Energy production and conversion		ATP synthase gamma chain OS=Listeria monocytogenes serovar 1/2a (strain ATCC BAA-679 / EGD-e) GN=atpG PE=3 SV=1	GO:0046933 (catalytic activity, hydrolase activity)	C	Wall	7	7	473.51	0.02946672	0.09999056	1.286294965	0.629439064	10C	37C	32234	97931.72755	153770.9366	114202.47	104882.0607	100379.4281	143552.8217	90370.11161	96102.70283	87593.16593	75870.22819	115247.3812							SigmaL
ATPA2_LISMO	lmo2531	Cytoplasmic	Energy production and conversion	ATP + H(2)O + H(+)(In) = ADP + phosphate + H(+)(Out).	ATP synthase subunit alpha 2 OS=Listeria monocytogenes serovar 1/2a (strain ATCC BAA-679 / EGD-e) GN=atpA2 PE=3 SV=1	GO:0005524 (binding, carbohydrate derivative binding) GO:0046933 (catalytic activity, hydrolase activity)	C	Shaving	2	2	150.69	0.004395304	0.008617257	5.648883539	0.908376669	37C	10C	55053	1124.97974	6963.276358	23056.68117	16046.49578	33121.80899	36126.96853	57832.91561	77351.45094	107706.9861	218252.9387	122566.9517							SigmaL
Q8Y4B7_LISMO	lmo2534	Membrane	Energy production and conversion	Key component of the F(0) channel; it plays a direct role in translocation across the membrane. A homomeric c-ring of between 10-14 subunits forms the central stalk rotor element with the F(1) delta and epsilon subunits.	ATP synthase subunit c OS=Listeria monocytogenes serovar 1/2a (strain ATCC BAA-679 / EGD-e) GN=atpE PE=3 SV=1	GO:0008289 (binding, lipid binding) GO:0046933 (catalytic activity, hydrolase activity)	C	Membrane	3	3	148.67	0.049757701	0.14185628	1.559859894	0.522066677	10C	37C	7184	9365.531757	5170.712056	4229.366517	7033.180544	4392.707848	8883.927022	5834.230898	4637.861611	3365.844458	4069.137212	2325.531881			sigmaB	prfA		sigmaH	sigmaL
UPP_LISMO	Lmo2538	Cytoplasmic	Nucleotide transport and metabolism	UMP + diphosphate = uracil + 5-phospho-alpha-D-ribose 1-diphosphate.	Uracil phosphoribosyltransferase OS=Listeria monocytogenes serovar 1/2a (strain ATCC BAA-679 / EGD-e) GN=upp PE=3 SV=1	GO:0005525 (binding, carbohydrate derivative binding) GO:0004845 (catalytic activity, transferase activity) GO:0004849 (catalytic activity, transferase activity)	F	Shaving	4	4	576.51	0.023496488	0.017784238	2.460238873	0.673088818	37C	10C	22930	12185.03381	34705.8139	105808.515	27217.17947	113238.0232	168057.1682	97184.06466	241685.3001	111243.3245	230439.8369	207321.9141
KITH_LISMO	Lmo2544	Cytoplasmic	Nucleotide transport and metabolism	ATP + thymidine = ADP + thymidine 5'-phosphate.	Thymidine kinase OS=Listeria monocytogenes serovar 1/2a (strain ATCC BAA-679 / EGD-e) GN=tdk PE=3 SV=1	GO:0005524 (binding, carbohydrate derivative binding) GO:0046872 (binding, ion binding) GO:0004797 (catalytic activity, transferase activity)	F	Intracel	4	4	225.2	0.046957721	0.217045152	1.70354911	0.540409459	37C	10C	21863	27684.32023	26513.86877	21492.4371	36104.59433	19877.59332	31710.2215	34468.9308	80467.56133	55712.4225	26874.01915	34419.58642
Q8Y4A4_LISMO	Lmo2547	Cytoplasmic	Amino acid transport and metabolism	L-homoserine + NAD(P)(+) = L-aspartate 4-semialdehyde + NAD(P)H.	Homoserine dehydrogenase OS=Listeria monocytogenes serovar 1/2a (strain ATCC BAA-679 / EGD-e) GN=hom PE=3 SV=1	GO:0004412 (catalytic activity, oxidoreductase activity) GO:0050661 (binding, cofactor binding)	E	Intracel	4	4	257.95	0.02397747	0.16892582	1.507334843	0.679023106	37C	10C	46313	97899.08487	91340.60893	62762.19572	77647.86223	145383.8948	102523.9089	96306.09984	156899.1832	157270.9502	170640.4816	144360.4747
Q7AP48_LISMO	Lmo2550	Membrane	Cell wall/membrane/envelope biogenesis		Lmo2550 protein OS=Listeria monocytogenes serovar 1/2a (strain ATCC BAA-679 / EGD-e) GN=lmo2550 PE=4 SV=1		M	Wall	6	6	362.62	0.013335844	0.062658048	1.528902953	0.771494011	10C	37C	36122	107382.4635	173520.1328	133042.7823	137178.6474	166727.8211	112606.2924	98089.97047	116495.8511	77703.44655	49986.84333	99313.42965
Q8Y498_LISMO	lmo2556	Cytoplasmic	Carbohydrate transport and metabolism	Aldolase	FbaA protein OS=Listeria monocytogenes serovar 1/2a (strain ATCC BAA-679 / EGD-e) GN=fbaA PE=3 SV=1	GO:0004332 (catalytic activity, lyase activity) GO:0008270 (binding, ion binding)	G	Membrane	12	12	686.73	0.04903708	0.14185628	1.709234203	0.525138291	37C	10C	30048	22853.10589	12085.61076	14587.28056	16089.66875	16662.84545	26141.86314	24434.6865	22044.23048	51611.89586	30329.57595	41962.38746			sigmaB
Q8Y490_LISMO	Lmo2565	Cytoplasmic	Function unknown		Lmo2565 protein OS=Listeria monocytogenes serovar 1/2a (strain ATCC BAA-679 / EGD-e) GN=lmo2565 PE=4 SV=1	GO:0008832 (catalytic activity, hydrolase activity)	S	Intracel	3	3	166.81	0.043297933	0.213460824	1.775583973	0.557826996	10C	37C	50822	465716.5279	440434.5795	339534.025	484574.9346	505973.1344	291557.8182	353105.9265	313470.4183	233144.6201	225315.9503	61329.11913
Q8Y463_LISMO	Lmo2592	Cytoplasmic	Function unknown		Lmo2592 protein OS=Listeria monocytogenes serovar 1/2a (strain ATCC BAA-679 / EGD-e) GN=lmo2592 PE=4 SV=1	GO:0016491 (catalytic activity, oxidoreductase activity)	S	Intracel	6	6	437.55	0.002035534	0.059402724	1.320391509	0.967905774	10C	37C	31443	2026500.017	2267765.135	2221594.214	2605317.557	1895142.804	2438189.144	1786130.14	1914396.787	1689130.623	1538126.341	1563705.677
RS9_LISMO	Lmo2596	Cytoplasmic	Translation, ribosomal structure and biogenesis		30S ribosomal protein S9 OS=Listeria monocytogenes serovar 1/2a (strain ATCC BAA-679 / EGD-e) GN=rpsI PE=3 SV=1	GO:0003723 (binding, heterocyclic compound binding) GO:0003735 (structural molecule activity, structural constituent of ribosome)	J	Shaving	2	2	192.03	0.048656797	0.024071009	2.864712785	0.526776221	37C	10C	14363	21413.63522	98817.07301	712410.8551	22377.53988	73411.07324	161203.0052	61094.64926	674956.0485	334143.9041	549899.1859	418665.4956
RL13_LISMO	lmo2597	Cytoplasmic	Translation, ribosomal structure and biogenesis		50S ribosomal protein L13 OS=Listeria monocytogenes serovar 1/2a (strain ATCC BAA-679 / EGD-e) GN=rplM PE=3 SV=1	GO:0003735 (structural molecule activity, structural constituent of ribosome) GO:0003729 (binding, heterocyclic compound binding)	J	Membrane	2	2	136.88	0.022090339	0.101070229	1.31338137	0.68460494	37C	10C	16190	7055.756378	5254.552384	7847.27536	5515.417153	7000.456309	7662.140347	8866.308651	9711.698422	7408.313456	7550.694475	11656.30528
RPOA_LISMO	Lmo2606	Cytoplasmic	Transcription	Nucleoside triphosphate + RNA(n) = diphosphate + RNA(n+1).	DNA-directed RNA polymerase subunit alpha OS=Listeria monocytogenes serovar 1/2a (strain ATCC BAA-679 / EGD-e) GN=rpoA PE=3 SV=1	GO:0003677 (binding, heterocyclic compound binding) GO:0003899 (catalytic activity, transferase activity) GO:0046983 (binding, protein binding)	K	Shaving	4	4	314.71	0.006210901	0.009746929	2.321007197	0.874105239	37C	10C	34884	22847.06431	44300.71712	128182.8257	25866.97588	53900.43136	82269.65935	122272.6763	132826.693	96454.04022	192033.8467	167471.3868
RS13_LISMO	Lmo2608	Cytoplasmic	Translation, ribosomal structure and biogenesis		30S ribosomal protein S13 OS=Listeria monocytogenes serovar 1/2a (strain ATCC BAA-679 / EGD-e) GN=rpsM PE=3 SV=1	GO:0019843 (binding, heterocyclic compound binding) GO:0003735 (structural molecule activity, structural constituent of ribosome) GO:0000049 (binding, heterocyclic compound binding)	J	Shaving	3	3	155.37	0.010134803	0.012220206	2.092284026	0.812594331	37C	10C	13701	91301.79291	156257.3453	212511.1471	154354.1856	124817.2502	93571.09684	199373.0191	204652.5331	240625.9975	480041.8019	441730.7171
KAD_LISMO	Lmo2611	Cytoplasmic	Nucleotide transport and metabolism	ATP + AMP = 2 ADP.	Adenylate kinase OS=Listeria monocytogenes serovar 1/2a (strain ATCC BAA-679 / EGD-e) GN=adk PE=3 SV=1	GO:0004017 (catalytic activity, transferase activity) GO:0005524 (binding, carbohydrate derivative binding) GO:0046872 (binding, ion binding)	F	Intracel	9	9	785.35	0.013718126	0.143274856	1.849232497	0.778797699	37C	10C	24248	138971.9207	80446.53345	159818.4452	85888.2508	108656.3562	106024.2377	116066.5977	174114.8652	305672.5288	259281.0643	192464.0052							SigmaL
Q8Y448_LISMO	lmo2612	Membrane	Intracellular trafficking, secretion, and vesicular transport	The central subunit of the protein translocation channel SecYEG. Consists of two halves formed by TMs 1-5 and 6-10. These two domains form a lateral gate at the front which open onto the bilayer between TMs 2 and 7, and are clamped together by SecE at the back. The channel is closed by both a pore ring composed of hydrophobic SecY resides and a short helix (helix 2A) on the extracellular side of …	Protein translocase subunit SecY OS=Listeria monocytogenes serovar 1/2a (strain ATCC BAA-679 / EGD-e) GN=secY PE=3 SV=1		U	Intracel	2	2	168.49	0.016396622	0.151097545	1.994911112	0.748877815	37C	10C	46830	37681.21792	29647.23976	24567.88764	19379.53585	65956.89495	53348.18884	40222.69868	84651.48621	91277.76961	79198.3288	87973.49096
RL15_LISMO	Lmo2613	Cytoplasmic	Translation, ribosomal structure and biogenesis		50S ribosomal protein L15 OS=Listeria monocytogenes serovar 1/2a (strain ATCC BAA-679 / EGD-e) GN=rplO PE=3 SV=1	GO:0003735 (structural molecule activity, structural constituent of ribosome) GO:0019843 (binding, heterocyclic compound binding)	J	Shaving	4	4	402.54	0.013051892	0.013209691	1.880361882	0.774882483	37C	10C	15772	431503.2538	433676.2422	1063330.839	358571.5219	489179.1697	528564.5009	573931.6092	1020233.425	739656.9245	1499070.013	1378299.151
RL30_LISMO	Lmo2614	Cytoplasmic	Translation, ribosomal structure and biogenesis		50S ribosomal protein L30 OS=Listeria monocytogenes serovar 1/2a (strain ATCC BAA-679 / EGD-e) GN=rpmD PE=3 SV=1	GO:0003735 (structural molecule activity, structural constituent of ribosome)	J	Shaving	4	4	238.45	6.86117E-05	0.001879652	2.555701869	0.99993867	37C	10C	6489	20950.91922	28448.82405	32722.24144	25775.35727	44672.276	24008.90444	66514.03946	58184.39421	70305.64191	97186.74821	99385.02456
RL18_LISMO	Lmo2616	Cytoplasmic	Translation, ribosomal structure and biogenesis	This is one of the proteins that binds and probably mediates the attachment of the 5S RNA into the large ribosomal subunit, where it forms part of the central protuberance (By similarity)	50S ribosomal protein L18 OS=Listeria monocytogenes serovar 1/2a (strain ATCC BAA-679 / EGD-e) GN=rplR PE=3 SV=1	GO:0008097 (binding, heterocyclic compound binding) GO:0003735 (structural molecule activity, structural constituent of ribosome)	J	Shaving	3	3	278.42	0.005235556	0.009246383	4.470929239	0.891966171	37C	10C	13088	6080.818102	32981.94086	54478.70594	58731.08567	90944.20201	263621.0337	266828.9455	462292.489	186343.5428	319508.2332	312489.1076
RL6_LISMO	lmo2617	Cytoplasmic	Translation, ribosomal structure and biogenesis		50S ribosomal protein L6 OS=Listeria monocytogenes serovar 1/2a (strain ATCC BAA-679 / EGD-e) GN=rplF PE=3 SV=1	GO:0003735 (structural molecule activity, structural constituent of ribosome) GO:0003723 (binding, heterocyclic compound binding) GO:0019843 (binding, heterocyclic compound binding)	J	Shaving	5	5	343.23	0.012035856	0.013209691	2.494639581	0.787392189	37C	10C	19388	66545.87718	202153.3692	989920.4164	175344.2763	347209.0818	426027.8589	533131.5212	933289.6522	724627.5187	1246788.736	1086046.054
RL14_LISMO	lmo2622	Cytoplasmic	Translation, ribosomal structure and biogenesis		50S ribosomal protein L14 OS=Listeria monocytogenes serovar 1/2a (strain ATCC BAA-679 / EGD-e) GN=rplN PE=3 SV=1	GO:0003735 (structural molecule activity, structural constituent of ribosome) GO:0070180 (binding, heterocyclic compound binding)	J	Intracel	7	7	385.98	0.011886261	0.134815468	1.407394029	0.801377912	37C	10C	13218	1393119.705	1886598.57	2005427.576	1496012.9	1736520.121	1504473.453	2576543.196	2226608.593	3109326.771	1883876.385	1957909.511
RL29_LISMO	Lmo2624	Cytoplasmic	Translation, ribosomal structure and biogenesis		50S ribosomal protein L29 OS=Listeria monocytogenes serovar 1/2a (strain ATCC BAA-679 / EGD-e) GN=rpmC PE=3 SV=1	GO:0003735 (structural molecule activity, structural constituent of ribosome)	J	Wall	3	3	232.64	0.005598448	0.034579593	1.809828591	0.885178411	37C	10C	7397	75375.75153	69678.37452	50316.06975	45272.67279	30944.32743	50671.93121	125229.526	83262.38423	76822.19025	64608.15981	120639.8298
RS3_LISMO	lmo2626	Cytoplasmic	Translation, ribosomal structure and biogenesis		30S ribosomal protein S3 OS=Listeria monocytogenes serovar 1/2a (strain ATCC BAA-679 / EGD-e) GN=rpsC PE=3 SV=1	GO:0019843 (binding, heterocyclic compound binding) GO:0003735 (structural molecule activity, structural constituent of ribosome)	J	Wall	20	20	1563.96	0.039678561	0.119622827	1.226235979	0.569304183	37C	10C	24527	330631.4702	398861.5348	364101.7647	338420.6529	293327.5407	369324.478	384743.2055	360798.0118	524629.6858	461793.95	490051.8093
RL22_LISMO	Lmo2627	Cytoplasmic	Translation, ribosomal structure and biogenesis		50S ribosomal protein L22 OS=Listeria monocytogenes serovar 1/2a (strain ATCC BAA-679 / EGD-e) GN=rplV PE=3 SV=1	GO:0003735 (structural molecule activity, structural constituent of ribosome) GO:0019843 (binding, heterocyclic compound binding)	J	Shaving	6	6	326.43	0.030887676	0.01979555	2.131653858	0.620109426	37C	10C	12866	41463.28955	69211.3224	341056.9531	32163.24306	88174.68613	161423.2552	117307.7459	306253.2552	171998.7432	278404.7646	267665.6077
RS19_LISMO	Lmo2628	Cytoplasmic	Translation, ribosomal structure and biogenesis		30S ribosomal protein S19 OS=Listeria monocytogenes serovar 1/2a (strain ATCC BAA-679 / EGD-e) GN=rpsS PE=3 SV=1	GO:0019843 (binding, heterocyclic compound binding) GO:0003735 (structural molecule activity, structural constituent of ribosome)	J	Shaving	3	3	177.53	0.030965426	0.01979555	2.572462329	0.619609198	37C	10C	10468	6837.731903	18278.22681	68071.56187	5164.215327	11796.53314	2898.375687	35458.51978	17652.36047	31951.73743	89493.08152	89783.74357
RL2_LISMO	Lmo2629	Cytoplasmic	Translation, ribosomal structure and biogenesis		50S ribosomal protein L2 OS=Listeria monocytogenes serovar 1/2a (strain ATCC BAA-679 / EGD-e) GN=rplB PE=3 SV=1	GO:0003735 (structural molecule activity, structural constituent of ribosome) GO:0003723 (binding, heterocyclic compound binding) GO:0019843 (binding, heterocyclic compound binding) GO:0016740 (catalytic activity, transferase activity)	J	Shaving	3	3	279.97	0.04098628	0.022158624	1.719507596	0.562601061	37C	10C	30486	326580.7447	936561.921	2732549.42	813328.0033	745512.9261	843235.0428	2002747.565	1761473.964	975050.3818	2349286.431	2012362.175
RL23_LISMO	lmo2630	Cytoplasmic	Translation, ribosomal structure and biogenesis		50S ribosomal protein L23 OS=Listeria monocytogenes serovar 1/2a (strain ATCC BAA-679 / EGD-e) GN=rplW PE=3 SV=1	GO:0003735 (structural molecule activity, structural constituent of ribosome) GO:0003723 (binding, heterocyclic compound binding) GO:0019843 (binding, heterocyclic compound binding)	J	Shaving	4	4	340.47	0.019854413	0.016066178	1.963777331	0.704094507	37C	10C	10909	32232.004	36885.92183	175523.897	103397.0567	145679.3684	121932.3171	191810.3189	194184.7254	147009.2393	228323.6892	256685.3133
RL4_LISMO	lmo2631	Cytoplasmic	Translation, ribosomal structure and biogenesis		50S ribosomal protein L4 OS=Listeria monocytogenes serovar 1/2a (strain ATCC BAA-679 / EGD-e) GN=rplD PE=3 SV=1	GO:0003735 (structural molecule activity, structural constituent of ribosome) GO:0003723 (binding, heterocyclic compound binding) GO:0019843 (binding, heterocyclic compound binding)	J	Shaving	8	8	714.9	0.010609771	0.012220206	2.681161043	0.806059935	37C	10C	22590	91888.73163	201813.3413	506567.8727	103612.0139	334582.3819	476613.9761	341097.3245	880750.0172	517172.0177	886923.7868	758849.6146
RL3_LISMO	Lmo2632	Cytoplasmic	Translation, ribosomal structure and biogenesis		50S ribosomal protein L3 OS=Listeria monocytogenes serovar 1/2a (strain ATCC BAA-679 / EGD-e) GN=rplC PE=3 SV=1	GO:0003735 (structural molecule activity, structural constituent of ribosome) GO:0019843 (binding, heterocyclic compound binding)	J	Membrane	14	14	1092.05	0.0055065	0.049844377	1.641187156	0.886881874	10C	37C	22811	84288.12902	65069.49834	69038.1848	57489.02094	38588.78193	62827.13627	49855.16632	44447.46604	38269.69055	27232.88189	38149.86565
RS10_LISMO	Lmo2633	Cytoplasmic	Translation, ribosomal structure and biogenesis		30S ribosomal protein S10 OS=Listeria monocytogenes serovar 1/2a (strain ATCC BAA-679 / EGD-e) GN=rpsJ PE=3 SV=1	GO:0003723 (binding, heterocyclic compound binding) GO:0003735 (structural molecule activity, structural constituent of ribosome)	J	Shaving	3	3	183.06	0.04385571	0.023062619	3.772342763	0.548537669	37C	10C	11674	601.4713465	8.321698889	2445.743123	554.9959596	1232.10499	3775.149145	12147.8874	2691.151069	3489.313508	3404.129757	4909.241439
Q8Y437_LISMO	lmo2636	Membrane	Coenzyme transport and metabolism	(LipO)protein	FAD:protein FMN transferase OS=Listeria monocytogenes serovar 1/2a (strain ATCC BAA-679 / EGD-e) GN=lmo2636 PE=3 SV=1	GO:0046872 (binding, ion binding) GO:0016740 (catalytic activity, transferase activity)	H	Intracel	3	3	285.9	0.023092532	0.16892582	1.61953544	0.68627063	37C	10C	39777	36331.07736	46172.7618	20589.73999	22242.9938	23525.69728	33167.99302	36192.25558	62162.79519	47577.33314	36644.07381	63093.92768
EFTU_LISMO	lmo2653	Cytoplasmic	Translation, ribosomal structure and biogenesis	ATP + L-serine + tRNA(Sec) = AMP + diphosphate + L-seryl-tRNA(Sec).	Elongation factor Tu OS=Listeria monocytogenes serovar 1/2a (strain ATCC BAA-679 / EGD-e) GN=tuf PE=1 SV=1	GO:0005525 (binding, carbohydrate derivative binding) GO:0003924 (catalytic activity, hydrolase activity) GO:0003746 (binding, heterocyclic compound binding)	J	Shaving	19	19	1848.82	0.043964248	0.023062619	2.131097991	0.54802215	37C	10C	43315	219998.8888	581551.7837	1742415.536	1408754.216	2332058.701	3239678.535	2450278.678	4426896.953	1577033.831	4001523.468	3526022.328
RS12_LISMO	Lmo2656	Cytoplasmic	Translation, ribosomal structure and biogenesis		30S ribosomal protein S12 OS=Listeria monocytogenes serovar 1/2a (strain ATCC BAA-679 / EGD-e) GN=rpsL PE=3 SV=1	GO:0019843 (binding, heterocyclic compound binding) GO:0003735 (structural molecule activity, structural constituent of ribosome) GO:0000049 (binding, heterocyclic compound binding)	J	Wall	13	13	685.44	0.000449256	0.012945637	1.243545209	0.995686948	37C	10C	15174	427464.2368	391630.366	399196.5982	400893.5116	394552.1628	404242.9968	551942.5885	477013.603	455319.3875	498618.3734	453472.7426
Q8Y404_LISMO	Lmo2674	Cytoplasmic	Carbohydrate transport and metabolism		Lmo2674 protein OS=Listeria monocytogenes serovar 1/2a (strain ATCC BAA-679 / EGD-e) GN=lmo2674 PE=4 SV=1	GO:0004751 (catalytic activity, isomerase activity)	G	Intracel	6	6	387.25	0.005981006	0.098050307	1.255665547	0.89020197	10C	37C	16171	293548.5018	342322.313	377394.0822	364589.4498	313804.5876	291103.5386	256701.5825	288619.0716	277232.1875	224746.6036	268578.0709
Y2703_LISMO	Lmo2703	Cytoplasmic	Function unknown		Nucleoid-associated protein lmo2703 OS=Listeria monocytogenes serovar 1/2a (strain ATCC BAA-679 / EGD-e) GN=lmo2703 PE=3 SV=1	GO:0003677 (binding, heterocyclic compound binding)	S	Shaving	2	2	263.41	0.003582809	0.008617257	2.357549333	0.925230116	37C	10C	11419	23564.53505	65937.10027	136710.7159	39493.7421	73427.08443	105470.7679	175388.6299	170889.4075	144916.9999	198817.778	171144.8647
Q8Y3X5_LISMO	Lmo2704	Cytoplasmic	Replication, recombination and repair	Deoxynucleoside triphosphate + DNA(n) = diphosphate + DNA(n+1).	DNA polymerase III subunit gamma/tau OS=Listeria monocytogenes serovar 1/2a (strain ATCC BAA-679 / EGD-e) GN=dnaX PE=3 SV=1	GO:0005524 (binding, carbohydrate derivative binding) GO:0003677 (binding, heterocyclic compound binding) GO:0003887 (catalytic activity, transferase activity)	L	Intracel	2	2	70.59	0.001958983	0.059402724	1.937271275	0.969517268	10C	37C	63420	36136.03843	45738.06142	49281.4484	48690.9149	46268.24025	40004.14555	26803.16479	20134.25081	11663.3959	24471.74318	31400.67905			sigmaB
Q8Y3X4_LISMO	Lmo2705	Cytoplasmic	Function unknown		Lmo2705 protein OS=Listeria monocytogenes serovar 1/2a (strain ATCC BAA-679 / EGD-e) GN=lmo2705 PE=4 SV=1		S	Membrane	6	6	489.66	0.007644023	0.057690242	2.604503325	0.849900102	10C	37C	17645	66467.9679	48287.30749	48968.19544	43498.52628	21397.1751	32221.16539	30025.67415	27450.06174	10241.69351	5043.84741	9553.046066
Q8Y3W6_LISMO	lmo2713	Extracellular	Function unknown		Secreted protein with 1 GW repeat OS=Listeria monocytogenes serovar 1/2a (strain ATCC BAA-679 / EGD-e) GN=lmo2713 PE=4 SV=1		S	Wall	15	15	1020.96	0.040752235	0.121109421	1.588820966	0.563786654	10C	37C	34979	173163.5374	230645.7747	175813.0371	125807.7223	230113.2103	91891.0255	135233.6648	132028.329	72550.30409	75275.46168	92615.1379
TAL1_LISMO	Lmo2743	Cytoplasmic	Carbohydrate transport and metabolism	Transaldolase is important for the balance of metabolites in the pentose-phosphate pathway (By similarity)	Probable transaldolase 1 OS=Listeria monocytogenes serovar 1/2a (strain ATCC BAA-679 / EGD-e) GN=tal1 PE=3 SV=1	GO:0004801 (catalytic activity, transferase activity) GO:0016832 (catalytic activity, lyase activity)	G	Intracel	9	9	695.2	0.010109463	0.126442329	2.268526626	0.825242942	10C	37C	23081	493771.4266	548177.1282	796283.2025	851721.7552	481429.3489	326284.2943	527194.4346	162238.9093	292099.1071	176838.482	126481.7979
Q8Y3S7_LISMO	lmo2754	Extracellular	Cell wall/membrane/envelope biogenesis	Carboxypeptidase	Lmo2754 protein OS=Listeria monocytogenes serovar 1/2a (strain ATCC BAA-679 / EGD-e) GN=lmo2754 PE=3 SV=1	GO:0009002 (catalytic activity, hydrolase activity) GO:0004175 (catalytic activity, hydrolase activity)	M	Wall	8	8	498.2	0.000713309	0.014360183	1.488477899	0.990627423	10C	37C	48057	68628.17775	90983.04229	72294.00905	88517.57272	90970.09398	78801.30846	61805.3692	63186.36565	49773.84178	40915.8721	54870.839
Q926Y9_LISMO	lmo2758	Cytoplasmic	Nucleotide transport and metabolism	Catalyzes the conversion of inosine 5'-phosphate (IMP) to xanthosine 5'-phosphate (XMP), the first committed and rate- limiting step in the de novo synthesis of guanine nucleotides, and therefore plays an important role in the regulation of cell growth (By similarity)	Inosine-5'-monophosphate dehydrogenase OS=Listeria monocytogenes serovar 1/2a (strain ATCC BAA-679 / EGD-e) GN=guaB PE=1 SV=1	GO:0003938 (catalytic activity, oxidoreductase activity) GO:0000166 (binding, heterocyclic compound binding) GO:0046872 (binding, ion binding)	F	Intracel	36	36	3143.99	0.010992795	0.131985992	1.444221249	0.813116762	37C	10C	52523	992949.795	1063981.953	1129112.566	1195255.279	652924.1371	700427.8978	1255183.396	1503626.63	1363019.368	1246631.949	1533293.436			sigmaB			sigmaH
CATA_LISMO	Lmo2785	Cytoplasmic	Inorganic ion transport and metabolism	2 H(2)O(2) = O(2) + 2 H(2)O.	Catalase OS=Listeria monocytogenes serovar 1/2a (strain ATCC BAA-679 / EGD-e) GN=kat PE=3 SV=1	GO:0020037 (binding, heterocyclic compound binding) GO:0004096 (antioxidant activity, peroxidase activity) GO:0046872 (binding, ion binding)	P	Intracel	19	19	1824.7	0.000178781	0.030481047	1.852095602	0.999700585	10C	37C	55854	3166123.159	3248444.166	3010965.183	2830623.232	2928049.389	3277632.336	2373719.156	1804503.372	1269066.178	1497725.84	1361718.937
Q8Y3P3_LISMO	Lmo2792	Cytoplasmic	Function unknown		Lmo2792 protein OS=Listeria monocytogenes serovar 1/2a (strain ATCC BAA-679 / EGD-e) GN=lmo2792 PE=4 SV=1	GO:0043565 (binding, heterocyclic compound binding)	S	Membrane	10	10	715.4	0.047754043	0.14185628	1.492338643	0.530712593	10C	37C	28904	23307.17295	16591.5226	21903.13635	37480.71714	25750.64956	42544.50662	24215.89299	17326.56494	18528.99578	14623.86092	20736.13898	agrA
Q8Y3L2_LISMO	Lmo2823	Cytoplasmic	Function unknown		Lmo2823 protein OS=Listeria monocytogenes serovar 1/2a (strain ATCC BAA-679 / EGD-e) GN=lmo2823 PE=4 SV=1		S	Intracel	3	3	150.83	0.034477984	0.194644877	2.560461492	0.60592072	10C	37C	46638	76974.41298	46266.71854	77441.03791	39601.19077	23966.16659	16634.11034	18694.80477	24746.84942	6427.6351	26969.67135	14578.03521		codY
SERC_LISMO	Lmo2825	Cytoplasmic	Amino acid transport and metabolism	4-phosphonooxy-L-threonine + 2-oxoglutarate = (3R)-3-hydroxy-2-oxo-4-phosphonooxybutanoate + L-glutamate.	Phosphoserine aminotransferase OS=Listeria monocytogenes serovar 1/2a (strain ATCC BAA-679 / EGD-e) GN=serC PE=3 SV=1	GO:0004648 (catalytic activity, transferase activity)	E	Intracel	4	4	377.1	0.000177218	0.030481047	2.854108688	0.99970743	10C	37C	39687	136936.0534	103953.0059	224332.1552	121949.667	102600.0857	134622.6243	66056.7378	45534.31095	31206.58707	44638.37455	53267.73804		codY
Q8Y3K7_LISMO	lmo2828	Cytoplasmic	Function unknown		Lmo2828 protein OS=Listeria monocytogenes serovar 1/2a (strain ATCC BAA-679 / EGD-e) GN=lmo2828 PE=4 SV=1		S	Wall	3	3	238.13	0.027907936	0.096847845	2.815776401	0.640104753	37C	10C	13731	4221.084152	3257.788011	1947.188682	3538.115188	3837.820929	4244.534361	3113.329062	4782.966425	15904.42408	14816.65514	16209.41721	agrA
Q8Y3K6_LISMO	Lmo2829	Cytoplasmic	Function unknown		Lmo2829 protein OS=Listeria monocytogenes serovar 1/2a (strain ATCC BAA-679 / EGD-e) GN=lmo2829 PE=4 SV=1	GO:0016657 (catalytic activity, oxidoreductase activity)	S	Wall	4	4	314.12	0.002643482	0.022705895	1.584905752	0.945973355	37C	10C	22196	13032.25633	11043.09455	13761.25524	10290.48367	8477.916392	8474.390572	13381.32607	13515.28596	21571.03496	19884.00099	16905.704		codY
Q8Y3K4_LISMO	Lmo2831	Cytoplasmic	Function unknown		Lmo2831 protein OS=Listeria monocytogenes serovar 1/2a (strain ATCC BAA-679 / EGD-e) GN=lmo2831 PE=4 SV=1	GO:0008801 (catalytic activity, isomerase activity) GO:0016787 (catalytic activity, hydrolase activity) GO:0000287 (binding, ion binding)	S	Intracel	2	2	120.33	0.006993192	0.106454859	1.991907503	0.872848078	10C	37C	23939	16476.60572	15930.68885	9627.841496	19052.54718	7656.507298	12307.92668	9112.718623	5896.107957	6331.290431	8016.020743	4552.781675
Q8Y3J1_LISMO	Lmo2844	Cytoplasmic	Translation, ribosomal structure and biogenesis		Lmo2844 protein OS=Listeria monocytogenes serovar 1/2a (strain ATCC BAA-679 / EGD-e) GN=lmo2844 PE=4 SV=1	GO:0008080 (catalytic activity, transferase activity)	J	Intracel	2	2	64.31	0.009290121	0.119110901	2.855339457	0.836991787	10C	37C	21043	959790.0389	761320.2371	1047511.038	2184806.673	2764626.09	2873359.439	513046.0408	627030.4301	473263.7434	545071.1227	932702.0183
Q8Y3I3_LISMO	Lmo2853	Cytoplasmic	Function unknown		Lmo2853 protein OS=Listeria monocytogenes serovar 1/2a (strain ATCC BAA-679 / EGD-e) GN=lmo2853 PE=4 SV=1	GO:0003676 (binding, heterocyclic compound binding)	S	Intracel	7	7	470.45	0.003551645	0.077632403	1.963125324	0.936303012	10C	37C	23063	472829.8018	485994.2022	774177.2062	937296.702	426313.5684	428304.5276	287358.7908	335264.3784	334064.9377	299467.023	240147.7147
YIDC2_LISMO	lmo2854	Membrane	Intracellular trafficking, secretion, and vesicular transport		Membrane protein insertase YidC 2 OS=Listeria monocytogenes serovar 1/2a (strain ATCC BAA-679 / EGD-e) GN=yidC2 PE=3 SV=1		U	Wall	2	2	170.51	0.030826787	0.103330049	1.536312146	0.620501899	10C	37C	32478	55184.96503	77404.5598	75684.80533	60556.01097	39516.90346	37299.4497	39312.05562	48746.33277	43349.55062	27173.01329	25740.18875
