# Supplementary material for: Listeria monocytogenes Biofilm Adaptation to Different Temperatures Seen Through Shotgun Proteomics
Source: Front Nutr. 2019 Jun 14;6:89. doi: 10.3389/fnut.2019.00089 (PMC6587611; doi:10.3389/fnut.2019.00089)
Supplement: Supplementary file 3 [file Table_3.XLSX]

## Sheet: Sheet1
Uniprot Accession	Gene Name	Subcellulera Localization	COG (EggNOG orthologs)	COG Description	Description	GO:Molecular Function	COG letter	Protein Extraction	Peptide count	Unique peptides	Confidence score	Anova (p)	q Value	Fold change	Power	Highest mean condition	Lowest mean condition	Mass	10 Biofilm early 1	10 Biofilm early 2	10 Biofilm early 3	10 Biofilm mature 1	10 Biofilm mature 2	10 Biofilm mature 3	25 Biofilm early 1	25 Biofilm early 2	25 Biofilm early 3	25 Biofilm mature 1	25 Biofilm mature 2	25 Biofilm mature 3	AgrA regulon	CodY regulon	SigB Regulon	PrfA regulon	Prfa, sigB regulon	Sigma H regulon
DNAA_LISMO	Lmo0001	Cytoplasmic	Replication, recombination and repair	it binds specifically double-stranded DNA at a 9 bp consensus (dnaA box) 5'-TTATC CA A CA A-3'. DnaA binds to ATP and to acidic phospholipids (By similarity)	Chromosomal replication initiator protein DnaA OS=Listeria monocytogenes serovar 1/2a (strain ATCC BAA-679 / EGD-e) GN=dnaA PE=3 SV=1	GO:0005524 (binding, carbohydrate derivative binding) GO:0003688 (binding, heterocyclic compound binding)	L	Intracellular	9	9	801.43	0.0303525	0.282838	1.56903	0.623581	10	25	51350	245147	306586	347277	396025	175960	238156	287886	200899	182683	126786	180723	110331
Q8YAW1_LISMO	lmo0002	Cytoplasmic	Replication, recombination and repair	DNA polymerase processivity factor activity	DNA polymerase III subunit beta OS=Listeria monocytogenes serovar 1/2a (strain ATCC BAA-679 / EGD-e) GN=dnaN PE=4 SV=1	GO:0003677 (binding, heterocyclic compound binding) GO:0008408 (catalytic activity, hydrolase activity) GO:0003887 (catalytic activity, transferase activity)	L	Wall	10	10	571.98	7.89549e-05	0.00204289	1.18351	0.99991	10	25	42403	70585.3	74844.3	74259	71830.8	69327.7	73594	57789.6	58797.5	60768.6	66171.3	64962	58590.9			sigmaB
Q8YAV6_LISMO	Lmo0007	Cytoplasmic	Replication, recombination and repair	DNA gyrase negatively supercoils closed circular double- stranded DNA in an ATP-dependent manner and also catalyzes the interconversion of other topological isomers of double-stranded DNA rings, including catenanes and knotted rings (By similarity)	DNA gyrase subunit A OS=Listeria monocytogenes serovar 1/2a (strain ATCC BAA-679 / EGD-e) GN=gyrA PE=3 SV=1	GO:0003918 (catalytic activity, hydrolase activity) GO:0003677 (binding, heterocyclic compound binding) GO:0005524 (binding, carbohydrate derivative binding)	L	Wall	2	2	221.71	0.0453469	0.0867285	1.26838	0.541554	10	25	94684	16947.8	17485.5	20384.5	13178.1	11918	15640.3	13197.1	10899.5	11135	14750.1	14731.9	10621.9			sigmaB
Q8YAV0_LISMO	lmo0013	Membrane	Energy production and conversion	Subunits I and II form the functional core of the enzyme complex. Electrons originating in cytochrome c are transferred via heme a and Cu(A) to the binuclear center formed by heme a3 and Cu(B) (By similarity)	Quinol oxidase subunit 2 OS=Listeria monocytogenes serovar 1/2a (strain ATCC BAA-679 / EGD-e) GN=qoxA PE=3 SV=1	GO:0016682 (catalytic activity, oxidoreductase activity) GO:0005507 (binding, ion binding) GO:0009486 (catalytic activity, oxidoreductase activity) GO:0004129 (catalytic activity, oxidoreductase activity)	C	Membrane	6	6	392.04	0.00347692	0.0539521	3.14075	0.927501	10	25	41558	77883	66698	66152.1	33705.2	16646.6	40052.1	25269.2	10164.9	22026	10564.4	16332.8	11523.3
Q8YAU9_LISMO	lmo0014	Membrane	Energy production and conversion	Cytochrome C oxidase subunit I	AA3-600 quinol oxidase subunit I OS=Listeria monocytogenes serovar 1/2a (strain ATCC BAA-679 / EGD-e) GN=qoxB PE=3 SV=1	GO:0005507 (binding, ion binding) GO:0005506 (binding, ion binding) GO:0020037 (binding, heterocyclic compound binding) GO:0016682 (catalytic activity, oxidoreductase activity) GO:0009486 (catalytic activity, oxidoreductase activity) GO:0009055 (electron carrier activity)	C	Membrane	5	5	383.37	0.024279	0.102422	1.94755	0.666905	10	25	74864	43470.8	32063.6	42061.7	23355.7	12268.9	25189.4	23003.9	8088.02	16087.4	12560	16785.2	15082.8
SSB1_LISMO	Lmo0045	Extracellular	Replication, recombination and repair		Single-stranded DNA-binding protein 1 OS=Listeria monocytogenes serovar 1/2a (strain ATCC BAA-679 / EGD-e) GN=ssb1 PE=3 SV=1	GO:0003697 (binding, heterocyclic compound binding)	L	Intracellular	7	7	561.88	0.029526	0.282838	1.46643	0.629042	25	10	19481	809054	653079	584390	381680	1.1876e+06	642667	932595	928150	875698	1.38516e+06	963721	1.15942e+06
Q8YAR3_LISMO	lmo0052	Membrane	Signal transduction mechanisms	manganese ion binding	Lmo0052 protein OS=Listeria monocytogenes serovar 1/2a (strain ATCC BAA-679 / EGD-e) GN=lmo0052 PE=4 SV=1	GO:0003676 (binding, heterocyclic compound binding)	T	Membrane	10	10	652.45	0.0252377	0.102422	1.62181	0.659536	10	25	74800	17927.2	12021.4	12953	10352.1	6110.34	11892.9	7852.74	4643	8738.34	6389.94	8185.86	8126.82
PURA_LISMO	Lmo0055	Cytoplasmic	Translation, ribosomal structure and biogenesis	GTP + IMP + L-aspartate = GDP + phosphate + N(6)-(1,2-dicarboxyethyl)-AMP.	Adenylosuccinate synthetase OS=Listeria monocytogenes serovar 1/2a (strain ATCC BAA-679 / EGD-e) GN=purA PE=3 SV=1	GO:0004019 (catalytic activity, ligase activity) GO:0005525 (binding, carbohydrate derivative binding) GO:0046872 (binding, ion binding)	J	Intracellular	23	23	1564.64	0.00356867	0.125498	1.72042	0.925532	10	25	47576	858709	1.00837e+06	1.33165e+06	1.53048e+06	1.01591e+06	1.41795e+06	872379	687047	624783	856737	707641	414963
Q8YAM2_LISMO	lmo0096	Cytoplasmic	Carbohydrate transport and metabolism		Lmo0096 protein OS=Listeria monocytogenes serovar 1/2a (strain ATCC BAA-679 / EGD-e) GN=lmo0096 PE=4 SV=1	GO:0008982 (catalytic activity, transferase activity)	G	Membrane	17	17	1150.14	0.0132765	0.0728059	1.53062	0.772198	25	10	34972	184384	128890	162683	125065	85157.3	139915	254315	231152	208759	259017	155511	155684
Q8YAM0_LISMO	lmo0098	Membrane	Carbohydrate transport and metabolism	PTS system mannose fructose sorbose family iid component	Lmo0098 protein OS=Listeria monocytogenes serovar 1/2a (strain ATCC BAA-679 / EGD-e) GN=lmo0098 PE=4 SV=1	GO:0051119 (transporter, carbohydrate transporter activity)	G	Intracellular	8	8	1077.65	0.0120698	0.195882	1.37517	0.786964	25	10	33390	879267	1.27237e+06	929742	931812	928326	780565	922559	1.46922e+06	1.37235e+06	1.13978e+06	1.4527e+06	1.5122e+06
Q8YAL9_LISMO	lmo0099	Cytoplasmic	Function unknown		Lmo0099 protein OS=Listeria monocytogenes serovar 1/2a (strain ATCC BAA-679 / EGD-e) GN=lmo0099 PE=4 SV=1		S	Membrane	2	2	207.15	0.0208807	0.0995054	1.64343	0.694959	10	25	15020	7044.18	5624.48	6440.06	4267.31	2900.78	6872.3	4428.96	2948.68	3793.93	2173.86	3146.21	3679.1
Q7AP94_LISMO	Lmo0117	Cytoplasmic	Function unknown		Antigen B OS=Listeria monocytogenes serovar 1/2a (strain ATCC BAA-679 / EGD-e) GN=lmaB PE=4 SV=1		S	Intracellular	2	2	199.38	0.0426407	0.299707	3.98486	0.554389	25	10	14956	20884.3	36403	22692.4	30811.1	35892.6	32040.7	21505.5	287688	234130	37045.3	65774.1	66048		codY
Q7AP93_LISMO	Lmo0118	Cytoplasmic	Function unknown		Antigen A OS=Listeria monocytogenes serovar 1/2a (strain ATCC BAA-679 / EGD-e) GN=lmaA PE=4 SV=1		S	Membrane	2	2	116.37	0.00662552	0.0625447	4.18479	0.866867	25	10	17983	128.4	210.072	168.862	279.028	215.288	160.935	1046.04	1057.67	1800.49	272.213	442.995	245.761		codY
Q8YAJ0_LISMO	lmo0135	Membrane	Nucleotide transport and metabolism	Extracellular solute-binding protein, family 5	Lmo0135 protein OS=Listeria monocytogenes serovar 1/2a (strain ATCC BAA-679 / EGD-e) GN=lmo0135 PE=1 SV=1	GO:0003938 (catalytic activity, oxidoreductase activity)	F	Wall	37	37	3785.72	2.75611e-05	0.00190106	1.88259	0.999996	25	10	58251	1.92218e+06	2.46978e+06	1.95562e+06	1.83582e+06	1.64434e+06	1.92879e+06	3.63809e+06	3.96951e+06	3.69649e+06	4.48005e+06	3.63528e+06	2.71329e+06	agrA
Q8YAH4_LISMO	lmo0152	Membrane	Amino acid transport and metabolism	Peptide transport	Lmo0152 protein OS=Listeria monocytogenes serovar 1/2a (strain ATCC BAA-679 / EGD-e) GN=lmo0152 PE=4 SV=1	GO:0015197 (transporter, substrate-specific transporter activity)	E	Wall	26	26	2008.57	0.000202952	0.00350081	1.71567	0.999097	25	10	62032	339764	501937	374154	315439	322881	360665	647505	635224	647370	795200	590391	484251
SYM_LISMO	lmo0177	Cytoplasmic	Translation, ribosomal structure and biogenesis	Is required not only for elongation of protein synthesis but also for the initiation of all mRNA translation through initiator tRNA(fMet) aminoacylation (By similarity)	Methionine--tRNA ligase OS=Listeria monocytogenes serovar 1/2a (strain ATCC BAA-679 / EGD-e) GN=metG PE=3 SV=1	GO:0004825 (catalytic activity, ligase activity) GO:0005524 (binding, carbohydrate derivative binding) GO:0000049 (binding, heterocyclic compound binding)	J	Biotinylation	5	5	252.32	0.0223806	0.284725	5.06897	0.682183	25	10	75604	402.837	511.179	264.098	574.249	642.612	262.908	559.075	431.313	845.761	3941.24	5653.23	2042.1
Q8YAD8_LISMO	lmo0193	Extracellular	Cell wall/membrane/envelope biogenesis	Efflux transporter rnd family, mfp subunit	Lmo0193 protein OS=Listeria monocytogenes serovar 1/2a (strain ATCC BAA-679 / EGD-e) GN=lmo0193 PE=4 SV=1	GO:0005215 (transporter)	M	Wall	3	3	126.19	0.0454372	0.0867285	1.16913	0.541138	10	25	24454	38371.2	56113.7	41194.8	47806.3	45369.8	52753.1	40020	37682.2	45205.1	40327.1	40572.4	37062.8
Q8YAD6_LISMO	lmo0195	Membrane	Defense mechanisms and virulence		Lmo0195 protein OS=Listeria monocytogenes serovar 1/2a (strain ATCC BAA-679 / EGD-e) GN=lmo0195 PE=4 SV=1		V	Membrane	2	2	176.22	0.00500704	0.0567458	1.62843	0.896331	10	25	42948	98945.5	89054.1	90392.3	79591.6	52127.2	75847.4	74522.1	34882.3	48011.1	42044.6	51116.2	47844.7
SP5G1_LISMO	Lmo0196	Cytoplasmic	Cell wall/membrane/envelope biogenesis	Could be involved in septation (By similarity)	Putative septation protein SpoVG 1 OS=Listeria monocytogenes serovar 1/2a (strain ATCC BAA-679 / EGD-e) GN=spoVG1 PE=3 SV=1		M	Wall	2	2	169.94	0.00820331	0.0287261	1.60834	0.841038	10	25	11250	40789.9	53043.6	59170.8	31906.3	39052.1	32024	31867.2	32997.1	29364.5	21630.3	17846.9	25456.7
SP5G2_LISMO	Lmo0197	Cytoplasmic	Cell wall/membrane/envelope biogenesis	Could be involved in septation (By similarity)	Putative septation protein SpoVG 2 OS=Listeria monocytogenes serovar 1/2a (strain ATCC BAA-679 / EGD-e) GN=spoVG2 PE=3 SV=1		M	Wall	9	9	664.09	0.0186188	0.0498358	1.36516	0.715557	10	25	11397	226022	242180	279077	181419	257738	151624	191960	170376	173194	141796	145384	157439
GLMU_LISMO	Lmo0198	Cytoplasmic	Cell wall/membrane/envelope biogenesis	UTP + N-acetyl-alpha-D-glucosamine 1-phosphate = diphosphate + UDP-N-acetyl-alpha-D-glucosamine.	Bifunctional protein GlmU OS=Listeria monocytogenes serovar 1/2a (strain ATCC BAA-679 / EGD-e) GN=glmU PE=3 SV=1	GO:0019134 (catalytic activity, transferase activity) GO:0000287 (binding, ion binding) GO:0003977 (catalytic activity, transferase activity)	M	Intracellular	9	9	737.32	0.0242346	0.268398	1.49516	0.667252	10	25	49780	261137	274530	303400	311680	253453	495389	260057	213086	236037	268462	158842	134006
RL25_LISMO	Lmo0211	Cytoplasmic	Translation, ribosomal structure and biogenesis	This is one of the proteins that binds to the 5S RNA in the ribosome where it forms part of the central protuberance (By similarity)	50S ribosomal protein L25 OS=Listeria monocytogenes serovar 1/2a (strain ATCC BAA-679 / EGD-e) GN=rplY PE=3 SV=1	GO:0008097 (binding, heterocyclic compound binding) GO:0003735 (structural molecule activity, structural constituent of ribosome)	J	Intracellular	9	9	675.43	0.0357627	0.288274	1.52883	0.590605	10	25	22641	1.10227e+06	1.0588e+06	747001	1.33761e+06	606346	1.19007e+06	706827	473844	448679	855528	929743	537494
Q8YAC6_LISMO	lmo0220	Membrane	Post-translational modification, protein turnover, and chaperones	Acts as a processive, ATP-dependent zinc metallopeptidase for both cytoplasmic and membrane proteins. Plays a role in the quality control of integral membrane proteins (By similarity)	ATP-dependent zinc metalloprotease FtsH OS=Listeria monocytogenes serovar 1/2a (strain ATCC BAA-679 / EGD-e) GN=ftsH PE=3 SV=1	GO:0005524 (binding, carbohydrate derivative binding) GO:0004176 (catalytic activity, hydrolase activity) GO:0004222 (catalytic activity, hydrolase activity) GO:0008237 (catalytic activity, hydrolase activity) GO:0008270 (binding, ion binding)	O	Intracellular	20	20	1725.66	0.01854	0.24071	1.37659	0.716306	10	25	76191	1.25949e+06	1.26679e+06	1.45551e+06	1.59494e+06	913826	1.21068e+06	1.292e+06	964153	801240	894480	948348	694198			sigmaB	prfA	prfA,sigmaB	sigmaH
Q8YAC2_LISMO	Lmo0224	Cytoplasmic	Coenzyme transport and metabolism		Dihydropteroate synthase OS=Listeria monocytogenes serovar 1/2a (strain ATCC BAA-679 / EGD-e) GN=sul PE=3 SV=1	GO:0004156 (catalytic activity, transferase activity) GO:0046872 (binding, ion binding)	H	Intracellular	2	2	103.45	0.0408393	0.299707	1.43631	0.563345	25	10	29572	61542.4	40574.9	62505.8	54861.4	90081.2	52869	54925.7	77084.9	71912.6	105371	101154	110120
SYK_LISMO	Lmo0228	Cytoplasmic	Translation, ribosomal structure and biogenesis	ATP + L-lysine + tRNA(Lys) = AMP + diphosphate + L-lysyl-tRNA(Lys).	Lysine--tRNA ligase OS=Listeria monocytogenes serovar 1/2a (strain ATCC BAA-679 / EGD-e) GN=lysS PE=3 SV=1	GO:0004824 (catalytic activity, ligase activity) GO:0003676 (binding, heterocyclic compound binding) GO:0046872 (binding, ion binding) GO:0005524 (binding, carbohydrate derivative binding)	J	Shaving	2	2	47.02	0.00567572	0.054356	3.49878	0.883755	25	10	57402	5159.53	1690.81	4390.35	6408.48	5776.54	3172.5	5815.96	10642.3	10072.3	36949.2	19082	10499.6
Q7AP89_LISMO	Lmo0229	Cytoplasmic	Transcription	transcriptional regulator, ctsr	Transcriptional regulator CtsR OS=Listeria monocytogenes serovar 1/2a (strain ATCC BAA-679 / EGD-e) GN=lmo0229 PE=3 SV=1	GO:0003677 (binding, heterocyclic compound binding)	K	Intracellular	5	5	365.63	0.042148	0.299707	1.85686	0.556804	10	25	17473	154785	264104	234131	365358	138743	133597	191155	136701	100720	37224.9	130258	99050.3
MCSB_LISMO	Lmo0231	Cytoplasmic	Amino acid transport and metabolism	ATP + a [protein]-L-arginine = ADP + a [protein]-N(omega)-phospho-L-arginine.	Protein-arginine kinase OS=Listeria monocytogenes serovar 1/2a (strain ATCC BAA-679 / EGD-e) GN=mcsB PE=3 SV=1	GO:0005524 (binding, carbohydrate derivative binding) GO:0016301 (catalytic activity, transferase activity) GO:0016775 (catalytic activity, transferase activity)	E	Intracellular	3	3	303.55	0.0100102	0.181945	1.99407	0.814336	10	25	38830	50068.3	74021.2	40455.9	33248.4	65569.4	82418.3	52102.7	22570.4	28822.7	25721.7	29843.4	14343.6
Q8YAB6_LISMO	Lmo0232	Cytoplasmic	Post-translational modification, protein turnover, and chaperones	ATP-dependent CLP protease ATP-binding subunit	Endopeptidase Clp ATP-binding chain C OS=Listeria monocytogenes serovar 1/2a (strain ATCC BAA-679 / EGD-e) GN=clpC PE=3 SV=1	GO:0005524 (binding, carbohydrate derivative binding)	O	Intracellular	15	15	1044.23	0.0306323	0.282838	1.36475	0.62176	10	25	91109	387094	351973	453472	452631	313794	416845	427522	345707	300510	246894	188157	232043		codY	sigmaB	prfA	prfA,sigmaB
Y234_LISMO	lmo0234	Membrane	Function unknown	An RNase.	Uncharacterized PIN and TRAM-domain containing protein Lmo0234 OS=Listeria monocytogenes serovar 1/2a (strain ATCC BAA-679 / EGD-e) GN=lmo0234 PE=3 SV=1	GO:0004518 (catalytic activity, hydrolase activity) GO:0046872 (binding, ion binding)	S	Membrane	7	7	423.24	0.00432502	0.0558206	1.62414	0.909795	10	25	39436	44040.1	53239.7	63064.6	36695.7	33502.3	34497.8	33966.1	21360.4	28316.5	31243.4	22657.9	25643.7
SYC_LISMO	Lmo0239	Cytoplasmic	Translation, ribosomal structure and biogenesis	ATP + L-cysteine + tRNA(Cys) = AMP + diphosphate + L-cysteinyl-tRNA(Cys).	Cysteine--tRNA ligase OS=Listeria monocytogenes serovar 1/2a (strain ATCC BAA-679 / EGD-e) GN=cysS PE=3 SV=1	GO:0046872 (binding, ion binding) GO:0004817 (catalytic activity, ligase activity) GO:0005524 (binding, carbohydrate derivative binding)	J	Intracellular	17	17	1422.16	0.0224687	0.260704	1.32408	0.681453	10	25	54320	212822	248476	225130	229346	159213	176029	174650	170037	111942	188983	162115	137094
Q8YAA6_LISMO	lmo0246	Cytoplasmic	Transcription	Participates in transcription elongation, termination and antitermination (By similarity)	Transcription termination/antitermination protein NusG OS=Listeria monocytogenes serovar 1/2a (strain ATCC BAA-679 / EGD-e) GN=nusG PE=3 SV=1		K	Wall	4	4	184.49	0.00115918	0.00841635	1.4422	0.980719	10	25	19928	88458.4	71268.4	71930.4	64907.7	96343.5	64126.8	55201.2	44823.9	55423.1	59595.2	48940	52918.7
RPOB_LISMO	lmo0258	Cytoplasmic	Transcription	Nucleoside triphosphate + RNA(n) = diphosphate + RNA(n+1).	DNA-directed RNA polymerase subunit beta OS=Listeria monocytogenes serovar 1/2a (strain ATCC BAA-679 / EGD-e) GN=rpoB PE=3 SV=1	GO:0003677 (binding, heterocyclic compound binding) GO:0003899 (catalytic activity, transferase activity) GO:0032549 (binding, carbohydrate derivative binding)	K	Biotinylation	18	18	850.72	0.0146678	0.284725	2.31413	0.756178	25	10	132521	586.913	733.184	514.141	1607.34	250.626	661.972	799.709	2270.99	2288.61	1253.55	2339.67	1123.61
Q8YA88_LISMO	Lmo0271	Cytoplasmic	Carbohydrate transport and metabolism	beta-glucosidase	Lmo0271 protein OS=Listeria monocytogenes serovar 1/2a (strain ATCC BAA-679 / EGD-e) GN=lmo0271 PE=3 SV=1	GO:0008422 (catalytic activity, hydrolase activity)	G	Wall	4	4	330.37	0.0170424	0.0469661	1.31453	0.730986	10	25	54547	33233.4	37573.9	34294.3	32220.6	44185.8	47137.6	22413.4	33669	23414	31440.1	31383.8	31617.3
METN1_LISMO	lmo0284	Cytoplasmic	Inorganic ion transport and metabolism	Part of the ABC transporter complex MetNIQ involved in methionine import. Responsible for energy coupling to the transport system (By similarity)	Methionine import ATP-binding protein MetN 1 OS=Listeria monocytogenes serovar 1/2a (strain ATCC BAA-679 / EGD-e) GN=metN1 PE=3 SV=1	GO:0042626 (catalytic activity, hydrolase activity) GO:0005524 (binding, carbohydrate derivative binding)	P	Membrane	4	4	290.07	0.0425631	0.130973	1.73551	0.554767	10	25	36956	14725.3	10143.6	12579	8006.11	5943.55	9466.41	9585.45	1815.71	7340.89	5727.04	5654.6	4946.24	agrA
Q8YA74_LISMO	lmo0285	Membrane	Inorganic ion transport and metabolism	(Lipo)protein	Lipoprotein OS=Listeria monocytogenes serovar 1/2a (strain ATCC BAA-679 / EGD-e) GN=lmo0285 PE=3 SV=1		P	Membrane	4	4	237.54	0.00459705	0.0558206	1.64267	0.904345	10	25	29792	38684.6	25041.2	22998.1	20347.9	19201.5	24543.7	15706.1	15754.2	19865.2	10517.9	16611.5	13357.3	agrA
Q8YA72_LISMO	Lmo0287	Cytoplasmic	Signal transduction mechanisms	regulatoR	Lmo0287 protein OS=Listeria monocytogenes serovar 1/2a (strain ATCC BAA-679 / EGD-e) GN=lmo0287 PE=4 SV=1	GO:0003677 (binding, heterocyclic compound binding)	T	Intracellular	7	7	486.52	0.03496	0.288274	1.3334	0.595219	10	25	27272	440939	556125	437906	515646	718501	806885	388253	457506	417006	423813	436759	483525
Q8YA11_LISMO	lmo0355	Membrane	Energy production and conversion	Succinate DeHydrogenase	Lmo0355 protein OS=Listeria monocytogenes serovar 1/2a (strain ATCC BAA-679 / EGD-e) GN=lmo0355 PE=4 SV=1	GO:0000104 (catalytic activity, oxidoreductase activity)	C	Membrane	50	50	4408.89	0.000767302	0.0348777	2.07285	0.989492	25	10	54429	81864.8	105029	63547.1	59377.4	68248.6	79012.3	140350	169127	231945	91656.4	158072	156306
Q8YA10_LISMO	Lmo0356	Cytoplasmic	Function unknown		Lmo0356 protein OS=Listeria monocytogenes serovar 1/2a (strain ATCC BAA-679 / EGD-e) GN=lmo0356 PE=4 SV=1	GO:0016491 (catalytic activity, oxidoreductase activity)	S	Wall	2	2	80.3	0.00121076	0.00841635	1.45545	0.97952	10	25	39417	27824.9	29858	25206.5	33818.4	38399.5	38068.6	23705.5	21352.8	26063.8	20460.3	21737.9	19405.2
Q8Y9Z0_LISMO	Lmo0377	Cytoplasmic	Function unknown		Lmo0377 protein OS=Listeria monocytogenes serovar 1/2a (strain ATCC BAA-679 / EGD-e) GN=lmo0377 PE=4 SV=1		S	Intracellular	3	3	171.62	0.0118226	0.195358	1.53578	0.790099	25	10	15222	172445	174164	146528	96651.7	125022	120270	142852	213822	226349	168280	263697	267503	agrA
Y392_LISMO	lmo0392	Membrane	Function unknown		UPF0365 protein lmo0392 OS=Listeria monocytogenes serovar 1/2a (strain ATCC BAA-679 / EGD-e) GN=lmo0392 PE=3 SV=1		S	Membrane	28	28	2631.02	0.0129587	0.0726828	1.78154	0.776004	10	25	33645	188094	122666	148741	121111	64656.6	148234	75278.6	67993.8	98932.8	44852.3	84711.5	73634.3
Q8Y9V5_LISMO	lmo0415	Extracellular	Carbohydrate transport and metabolism	4-amino-4-deoxy-alpha-L-arabinopyranosyl undecaprenyl phosphate biosynthetic process	Lmo0415 protein OS=Listeria monocytogenes serovar 1/2a (strain ATCC BAA-679 / EGD-e) GN=lmo0415 PE=4 SV=1	GO:0016810 (catalytic activity, hydrolase activity) GO:0046872 (binding, ion binding)	G	Biotinylation	12	12	683	0.0288318	0.2941	2.02977	0.633727	25	10	52463	1852.44	2262.84	1791.05	9379.86	1985.55	8105.32	10435.8	9290.15	7343.56	7585.94	12950.3	3903.84
INLA_LISMO	lmo0433	Cell Wall	Function unknown		Internalin-A OS=Listeria monocytogenes serovar 1/2a (strain ATCC BAA-679 / EGD-e) GN=inlA PE=1 SV=1		S	Wall	2	2	95.6	0.00466147	0.0185557	1.60699	0.90307	25	10	86440	5779.49	8367.75	6017.18	6754.99	6412.21	10270	15869.6	13473.7	11334.1	8689.47	11681.1	9019.25		codY
Q8Y9T2_LISMO	lmo0441	Membrane	Cell wall/membrane/envelope biogenesis		Lmo0441 protein OS=Listeria monocytogenes serovar 1/2a (strain ATCC BAA-679 / EGD-e) GN=lmo0441 PE=4 SV=1	GO:0008658 (binding, amide binding)	M	Membrane	4	4	248.57	0.00182227	0.0459181	1.49795	0.965088	10	25	74561	8763.62	6429.29	7042.71	8915.82	6309.33	9442.58	6016.03	4997.41	5747.06	3995.42	5634.42	4921.36
Q8Y9T0_LISMO	lmo0443	Membrane	Transcription		Lmo0443 protein OS=Listeria monocytogenes serovar 1/2a (strain ATCC BAA-679 / EGD-e) GN=lmo0443 PE=4 SV=1		K	Membrane	19	19	1252.86	0.0235552	0.102422	1.50116	0.672619	10	25	34124	72165.1	40609.8	50379.4	79814.1	53309.3	86428.6	47005.4	34774.2	47400.5	31139	48555.6	46065.6
Q8Y9R9_LISMO	Lmo0454	Cytoplasmic	Function unknown		Lmo0454 protein OS=Listeria monocytogenes serovar 1/2a (strain ATCC BAA-679 / EGD-e) GN=lmo0454 PE=4 SV=1	GO:0016887 (catalytic activity, hydrolase activity) GO:0005524 (binding, carbohydrate derivative binding)	S	Intracellular	3	3	201.46	0.0108106	0.181945	1.53524	0.803346	10	25	35106	73904	73935.2	90150.3	90317.1	54375.4	87101.5	62563.1	36813.1	53032.3	39278.2	75408.8	38904.3
Q8Y9P5_LISMO	lmo0479	Membrane	Function unknown		Putative secreted protein OS=Listeria monocytogenes serovar 1/2a (strain ATCC BAA-679 / EGD-e) GN=lmo0479 PE=4 SV=1		S	Wall	2	2	73.23	0.000435164	0.00511463	1.86019	0.995926	25	10	14128	10165.1	13619.2	8882.16	15806.2	10774.3	19406.8	27398.2	21002.4	24341.3	23350.9	26748.4	23469.7
Q8Y9P3_LISMO	Lmo0481	Cytoplasmic	Function unknown		Lmo0481 protein OS=Listeria monocytogenes serovar 1/2a (strain ATCC BAA-679 / EGD-e) GN=lmo0481 PE=4 SV=1	GO:0071949 (binding, cofactor binding) GO:0050151 (catalytic activity, lyase activity)	S	Intracellular	9	9	534.31	0.0427561	0.299707	1.43938	0.553826	10	25	64347	267665	322720	375291	470900	576689	550594	324153	255238	272125	400347	234391	294969
Q8Y9K6_LISMO	Lmo0521	Cytoplasmic	Carbohydrate transport and metabolism		Lmo0521 protein OS=Listeria monocytogenes serovar 1/2a (strain ATCC BAA-679 / EGD-e) GN=lmo0521 PE=3 SV=1	GO:0004553 (catalytic activity, hydrolase activity) GO:0016616 (catalytic activity, oxidoreductase activity)	G	Wall	2	2	146.49	0.0347704	0.0742836	1.64959	0.596322	10	25	48960	11233.8	16084.7	12476.5	18310.4	23155.4	24375.8	10850	13666.9	10465.7	13051.6	4464.83	11538.9
Q8Y9K3_LISMO	lmo0524	Membrane	Inorganic ion transport and metabolism		Lmo0524 protein OS=Listeria monocytogenes serovar 1/2a (strain ATCC BAA-679 / EGD-e) GN=lmo0524 PE=3 SV=1	GO:0015138 (transporter, substrate-specific transporter activity) GO:0015183 (transporter, substrate-specific transporter activity) GO:0008271 (transporter, substrate-specific transporter activity) GO:0015141 (transporter, substrate-specific transporter activity) GO:0015116 (transporter, substrate-specific transporter activity)	P	Membrane	2	2	105.42	0.0306766	0.109789	2.00288	0.621473	10	25	59417	6343.15	4179.69	6865.21	3163.13	1574.12	4392.83	3010.86	2532.77	2518.32	2062.58	1697	1418.46
Q8Y9J0_LISMO	Lmo0538	Cytoplasmic	Amino acid transport and metabolism		Lmo0538 protein OS=Listeria monocytogenes serovar 1/2a (strain ATCC BAA-679 / EGD-e) GN=lmo0538 PE=4 SV=1	GO:0016787 (catalytic activity, hydrolase activity)	E	Intracellular	3	3	238.84	0.00305995	0.120912	2.02553	0.936611	10	25	43462	106330	109562	87388	76867.6	65858.3	130493	94270	42783.2	43884.5	41215.4	32917.7	29544.8
Q8Y9H4_LISMO	Lmo0554	Cytoplasmic	Energy production and conversion		Lmo0554 protein OS=Listeria monocytogenes serovar 1/2a (strain ATCC BAA-679 / EGD-e) GN=lmo0554 PE=4 SV=1	GO:0046872 (binding, ion binding) GO:0016491 (catalytic activity, oxidoreductase activity)	C	Intracellular	7	7	548.29	0.0407084	0.299707	1.82806	0.564009	10	25	43438	278807	395799	150549	128412	211534	298147	176674	73157.3	158395	70930.9	229071	92210.7
Q8Y9H2_LISMO	Lmo0556	Cytoplasmic	Carbohydrate transport and metabolism		Lmo0556 protein OS=Listeria monocytogenes serovar 1/2a (strain ATCC BAA-679 / EGD-e) GN=lmo0556 PE=4 SV=1		G	Intracellular	2	2	172.97	0.0432001	0.299707	2.4571	0.551676	10	25	25859	64255.5	96886.3	84947.7	22385.2	20798	28328.3	79189.4	25960.6	13495.6	6669.53	1953.05	1990.13
Q8Y9H0_LISMO	Lmo0558	Cytoplasmic	Carbohydrate transport and metabolism	6-phosphogluconolactonase	Lmo0558 protein OS=Listeria monocytogenes serovar 1/2a (strain ATCC BAA-679 / EGD-e) GN=lmo0558 PE=4 SV=1	GO:0017057 (catalytic activity, hydrolase activity)	G	Wall	15	15	1025.55	0.025289	0.0605768	1.3382	0.659147	10	25	37362	204552	186354	177663	211291	175188	179768	215024	144196	148576	87496	126105	126622
Q8Y9D8_LISMO	Lmo0592	Membrane	Function unknown		Lmo0592 protein OS=Listeria monocytogenes serovar 1/2a (strain ATCC BAA-679 / EGD-e) GN=lmo0592 PE=4 SV=1		S	Membrane	5	5	290.09	0.0249769	0.102422	1.73358	0.661519	10	25	19958	23730.5	14283.2	15432.6	30380.3	26930.8	42682.5	14777.2	10099.3	14101.8	17809.2	15678.6	16044.3		codY
Q8Y9C5_LISMO	lmo0607	Membrane	Defense mechanisms and virulence	ABC transporter	Lmo0607 protein OS=Listeria monocytogenes serovar 1/2a (strain ATCC BAA-679 / EGD-e) GN=lmo0607 PE=4 SV=1	GO:0042626 (catalytic activity, hydrolase activity) GO:0005524 (binding, carbohydrate derivative binding)	V	Membrane	4	4	233.12	0.0250158	0.102422	1.48522	0.661222	10	25	63272	5568.64	3976.49	5185.96	4704.4	2958.54	6851.05	3566.18	2719.51	3720.34	2353.77	3598.05	3732.95
Q8Y9C4_LISMO	lmo0608	Membrane	Defense mechanisms and virulence	ABC transporter	Lmo0608 protein OS=Listeria monocytogenes serovar 1/2a (strain ATCC BAA-679 / EGD-e) GN=lmo0608 PE=4 SV=1	GO:0042626 (catalytic activity, hydrolase activity) GO:0005524 (binding, carbohydrate derivative binding)	V	Membrane	4	4	352.19	0.0281114	0.108411	1.55881	0.638685	10	25	66734	10032.9	6073	7240.67	8454.68	4691.82	8963.19	6734.41	3220.81	6036.96	2972.85	5175.95	5020		codY
AZOR1_LISMO	Lmo0611	Cytoplasmic	Lipid transport and metabolism	Catalyzes the reductive cleavage of azo bond in aromatic azo compounds to the corresponding amines. Requires NADH, but not NADPH, as an electron donor for its activity (By similarity)	FMN-dependent NADH-azoreductase 1 OS=Listeria monocytogenes serovar 1/2a (strain ATCC BAA-679 / EGD-e) GN=azoR1 PE=3 SV=1	GO:0016661 (catalytic activity, oxidoreductase activity)	I	Wall	3	3	181.63	0.000304071	0.00424496	2.03514	0.997921	10	25	23011	52552.6	51785.2	57257.8	77633.7	106518	69900.5	31459.9	41445.4	35851	29497.5	29389.5	36592.6
Q8Y9B5_LISMO	lmo0617	Extracellular	Function unknown		Lmo0617 protein OS=Listeria monocytogenes serovar 1/2a (strain ATCC BAA-679 / EGD-e) GN=lmo0617 PE=4 SV=1		S	Membrane	2	2	188.42	0.00971462	0.0635179	1.75369	0.818518	10	25	17826	17262.8	13196.7	12821.6	16459.1	6925.75	16052.5	8381.09	5346.98	9891.13	6095.65	8102.67	9350.64
Q8Y9A8_LISMO	Lmo0624	Cytoplasmic	Transcription		Lmo0624 protein OS=Listeria monocytogenes serovar 1/2a (strain ATCC BAA-679 / EGD-e) GN=lmo0624 PE=4 SV=1	GO:0008080 (catalytic activity, transferase activity)	K	Intracellular	2	2	168.6	0.00130054	0.117986	2.86644	0.977421	10	25	16648	100403	169933	98023.1	163489	111313	119427	94971.4	52534	18448.4	21013.9	46303.7	32768.8
Q8Y9A7_LISMO	Lmo0625	Cytoplasmic	Function unknown		Lmo0625 protein OS=Listeria monocytogenes serovar 1/2a (strain ATCC BAA-679 / EGD-e) GN=lmo0625 PE=4 SV=1		S	Membrane	3	3	276.34	0.00736367	0.0625447	3.54782	0.85446	10	25	26613	3943.88	1928.53	2272.49	8588.82	5007.11	11544	1176.84	750.398	1807.85	1212.2	2114.14	2320.32
Q8Y993_LISMO	Lmo0640	Cytoplasmic	Energy production and conversion		Lmo0640 protein OS=Listeria monocytogenes serovar 1/2a (strain ATCC BAA-679 / EGD-e) GN=lmo0640 PE=4 SV=1	GO:0016491 (catalytic activity, oxidoreductase activity)	C	Intracellular	5	5	377.51	0.00153343	0.117986	1.57691	0.971928	10	25	34023	372701	401474	299064	380942	324292	428065	299966	196517	194024	229980	302006	176787
Q8Y972_LISMO	Lmo0661	Membrane	Function unknown		Lmo0661 protein OS=Listeria monocytogenes serovar 1/2a (strain ATCC BAA-679 / EGD-e) GN=lmo0661 PE=4 SV=1	GO:0051920 (antioxidant activity, peroxiredoxin activity)	S	Intracellular	3	3	129.14	0.0287565	0.282838	1.94758	0.634241	10	25	10992	12453.7	33847.4	17469.4	23497.2	13944.1	9983.2	10569.3	6658.32	7913.73	11551.2	15939.3	4462.19
CHEA_LISMO	Lmo0692	Cytoplasmic	Signal transduction mechanisms	CheA signal transduction histidine kinase	Chemotaxis protein CheA OS=Listeria monocytogenes serovar 1/2a (strain ATCC BAA-679 / EGD-e) GN=cheA PE=3 SV=2	GO:0000155 (catalytic activity, transferase activity) GO:0005524 (binding, carbohydrate derivative binding)	T	Wall	4	4	419.78	0.038764	0.0790775	1.22304	0.574109	25	10	68585	39839.7	44414.5	42822.2	37703.5	32390.9	33409.6	39415.5	44773.2	47014.1	60324.8	50312.1	40169.9
Q8Y936_LISMO	lmo0705	Extracellular	Cell motility		Flagellar hook-associated protein 1 OS=Listeria monocytogenes serovar 1/2a (strain ATCC BAA-679 / EGD-e) GN=flgK PE=3 SV=1	GO:0005198 (structural molecule activity)	N	Membrane	3	3	213.22	0.0218968	0.101232	1.75681	0.686233	10	25	54174	2134.17	1917.75	1804.08	1164.21	794.768	1278.36	653.803	516.827	1163.41	870.896	753.803	1217.31
GLMS_LISMO	lmo0727	Cytoplasmic	Cell wall/membrane/envelope biogenesis	L-glutamine + D-fructose 6-phosphate = L-glutamate + D-glucosamine 6-phosphate.	Glutamine--fructose-6-phosphate aminotransferase [isomerizing] OS=Listeria monocytogenes serovar 1/2a (strain ATCC BAA-679 / EGD-e) GN=glmS PE=3 SV=3	GO:0097367 (binding, carbohydrate derivative binding) GO:0004360 (catalytic activity, transferase activity)	M	Biotinylation	8	8	284.53	0.00435703	0.284725	5.6123	0.909148	25	10	65726	999.285	1007.01	785.919	1276.77	43.1536	538.47	3363.61	2657.74	3183.76	5220.65	8556.46	3118.41
Q8Y8Y6_LISMO	lmo0756	Cytoplasmic	Defense mechanisms and virulence	(ABC) transporter	Lmo0756 protein OS=Listeria monocytogenes serovar 1/2a (strain ATCC BAA-679 / EGD-e) GN=lmo0756 PE=4 SV=1	GO:0005524 (binding, carbohydrate derivative binding) GO:0016887 (catalytic activity, hydrolase activity)	V	Membrane	2	2	142.64	0.000820662	0.0348777	2.05133	0.988348	10	25	33586	10956.6	7030.14	9010.36	7666.52	4433.71	7545.16	4622.67	3004.44	4209.06	2821.17	4170.03	3910.31
AZOR2_LISMO	Lmo0786	Cytoplasmic	Lipid transport and metabolism	Catalyzes the reductive cleavage of azo bond in aromatic azo compounds to the corresponding amines. Requires NADH, but not NADPH, as an electron donor for its activity (By similarity)	FMN-dependent NADH-azoreductase 2 OS=Listeria monocytogenes serovar 1/2a (strain ATCC BAA-679 / EGD-e) GN=azoR2 PE=3 SV=1	GO:0016661 (catalytic activity, oxidoreductase activity)	I	Intracellular	7	7	701.73	0.0180405	0.238035	1.60076	0.721107	25	10	23081	287142	413195	329770	313070	358172	465207	289089	577869	540056	624814	708680	727625
Q8Y8V1_LISMO	lmo0791	Membrane	Function unknown		Lmo0791 protein OS=Listeria monocytogenes serovar 1/2a (strain ATCC BAA-679 / EGD-e) GN=lmo0791 PE=4 SV=1		S	Wall	5	5	549.92	0.00268368	0.0142033	1.60778	0.945059	25	10	23968	62428.5	84879.3	68944.2	56878.1	60585.6	49453.3	113083	102983	124329	108987	65133.8	101535
Q8Y8T1_LISMO	Lmo0813	Cytoplasmic	Carbohydrate transport and metabolism		Lmo0813 protein OS=Listeria monocytogenes serovar 1/2a (strain ATCC BAA-679 / EGD-e) GN=lmo0813 PE=4 SV=1		G	Intracellular	6	6	327.9	0.00305466	0.120912	1.59991	0.936729	25	10	31351	46687.9	29841.1	47614.4	49330.6	43614.2	59033.1	54790.8	69274.7	67305.5	98566.1	71571.6	80259.9
Q8Y8T0_LISMO	Lmo0814	Cytoplasmic	Function unknown		Lmo0814 protein OS=Listeria monocytogenes serovar 1/2a (strain ATCC BAA-679 / EGD-e) GN=lmo0814 PE=4 SV=1	GO:0018580 (catalytic activity, oxidoreductase activity)	S	Wall	2	2	87.56	2.13351e-05	0.00190106	1.9448	0.999999	25	10	32413	2931.03	3182.64	2523.68	3836.87	2235.5	2469.28	5559.64	5553.58	6013.36	5575.98	6116.92	4590.26
Q8Y8S1_LISMO	Lmo0823	Cytoplasmic	Function unknown		Lmo0823 protein OS=Listeria monocytogenes serovar 1/2a (strain ATCC BAA-679 / EGD-e) GN=lmo0823 PE=4 SV=1	GO:0016491 (catalytic activity, oxidoreductase activity)	S	Wall	9	9	863.95	0.000349583	0.00452259	2.68436	0.997279	10	25	31057	135054	150995	144957	330391	297319	288123	87604.3	95302	82059.1	73718	83325.6	79726.8
Q8Y8Q2_LISMO	Lmo0844	Cytoplasmic	Translation, ribosomal structure and biogenesis		Lmo0844 protein OS=Listeria monocytogenes serovar 1/2a (strain ATCC BAA-679 / EGD-e) GN=lmo0844 PE=4 SV=1		J	Intracellular	2	2	207.25	0.00177325	0.117986	1.34164	0.966247	10	25	13258	573540	604111	583946	693680	576374	601225	498463	502461	439797	501403	332048	433618
Q8Y8P9_LISMO	lmo0847	Membrane	Amino acid transport and metabolism	amino acid AbC transporter	Lmo0847 protein OS=Listeria monocytogenes serovar 1/2a (strain ATCC BAA-679 / EGD-e) GN=lmo0847 PE=3 SV=1	GO:0004970 (molecular transducer activity, receptor activity) GO:0015171 (transporter, substrate-specific transporter activity)	E	Wall	9	9	512.21	0.00145187	0.00964077	1.36284	0.973857	25	10	53262	76440.1	80375.6	72145.3	90575.5	89311.8	86821.5	102422	89188.2	110252	132367	127548	113744	agrA
Q8Y8P8_LISMO	lmo0848	Cytoplasmic	Amino acid transport and metabolism	ABC transporter, (ATP-binding protein)	Lmo0848 protein OS=Listeria monocytogenes serovar 1/2a (strain ATCC BAA-679 / EGD-e) GN=lmo0848 PE=4 SV=1	GO:0015424 (catalytic activity, hydrolase activity) GO:0005524 (binding, carbohydrate derivative binding)	E	Wall	4	4	236.52	0.00242201	0.0132708	1.54338	0.951052	25	10	26658	24087.9	37524.1	32036	21536.1	31872.3	24557.2	47096.7	48377.4	51686.8	46331.6	34311.3	37061.8
CSHA_LISMO	Lmo0866	Cytoplasmic	Replication, recombination and repair	purine NTP-dependent helicase activity	ATP-dependent RNA helicase CshA OS=Listeria monocytogenes serovar 1/2a (strain ATCC BAA-679 / EGD-e) GN=cshA PE=2 SV=1	GO:0004004 (catalytic activity, hydrolase activity) GO:0003723 (binding, heterocyclic compound binding) GO:0005524 (binding, carbohydrate derivative binding)	L	Intracellular	32	32	2778.14	0.013988	0.219185	1.54924	0.76388	10	25	57274	1.65359e+06	2.01983e+06	1.92564e+06	1.69577e+06	1.12256e+06	1.46314e+06	1.7999e+06	926264	1.20194e+06	858161	770205	821195
Q8Y8K9_LISMO	Lmo0889	Cytoplasmic	Signal transduction mechanisms	stage II sporulation protein	RsbR protein OS=Listeria monocytogenes serovar 1/2a (strain ATCC BAA-679 / EGD-e) GN=RsbR PE=4 SV=1		T	Wall	2	2	251.42	0.0241237	0.0600816	1.17608	0.66812	10	25	31600	38068.8	38147.5	36772.9	31709.1	31906.9	27414.3	27321	30271.5	29136.8	31074.2	29009.4	26662
Q92DC5_LISMO	Lmo0890	Membrane	Signal transduction mechanisms	stage II sporulation protein	RsbS protein OS=Listeria monocytogenes serovar 1/2a (strain ATCC BAA-679 / EGD-e) GN=rsbS PE=4 SV=1		T	Wall	2	2	96.41	0.00943793	0.0316591	1.26964	0.822495	10	25	12589	26401.5	22813.5	25483.3	22118	30621.9	20578.9	18160.6	18856	17753.5	22657.3	17552.5	21602.2
Q8Y8K8_LISMO	Lmo0891	Cytoplasmic	Signal transduction mechanisms	anti-sigma regulatory factor serine threonine protein kinase	RsbT protein OS=Listeria monocytogenes serovar 1/2a (strain ATCC BAA-679 / EGD-e) GN=rsbT PE=4 SV=1		T	Wall	2	2	121.7	0.0384899	0.0790775	1.20578	0.575568	10	25	14718	25421.8	32263.8	29677.9	24212.3	26551.7	27697.7	27475.4	23009.9	26431.3	22373.7	17134.5	21100.6
Q7AP79_LISMO	Lmo0895	Cytoplasmic	Transcription		RNA polymerase sigma factor OS=Listeria monocytogenes serovar 1/2a (strain ATCC BAA-679 / EGD-e) GN=sigB PE=3 SV=1	GO:0003677 (binding, heterocyclic compound binding) GO:0003700 (nucleic acid binding transcription factor activity, transcription factor activity, sequence-specific DNA binding) GO:0016987 (transcription factor activity, protein binding, transcription factor activity, core RNA polymerase binding)	K	Intracellular	4	4	268.1	0.0317435	0.282838	2.8052	0.61466	10	25	29507	52614	54418.2	64004	21187.6	63066.9	195161	52446.9	27388.1	8382.14	32041.7	19902.2	20416.5		codY
Q8Y8J4_LISMO	Lmo0907	Cytoplasmic	Carbohydrate transport and metabolism	Phosphoglycerate mutase	Lmo0907 protein OS=Listeria monocytogenes serovar 1/2a (strain ATCC BAA-679 / EGD-e) GN=lmo0907 PE=4 SV=1		G	Wall	3	3	193.38	0.0289643	0.0658035	1.49292	0.632826	10	25	25209	20852.8	24227.5	24275.4	31208.1	14268	29331.5	16833.4	19327.1	17176.5	9655.57	18658.2	14913.8
Q8Y8G9_LISMO	Lmo0935	Cytoplasmic	Translation, ribosomal structure and biogenesis	S-adenosyl-L-methionine + cytidine(34) in tRNA = S-adenosyl-L-homocysteine + 2'-O-methylcytidine(34) in tRNA.	Putative tRNA (cytidine(34)-2'-O)-methyltransferase OS=Listeria monocytogenes serovar 1/2a (strain ATCC BAA-679 / EGD-e) GN=lmo0935 PE=3 SV=1	GO:0003723 (binding, heterocyclic compound binding) GO:0008757 (catalytic activity, transferase activity) GO:0008175 (catalytic activity, transferase activity)	J	Intracellular	5	5	348.67	0.0248071	0.268398	1.82594	0.662819	25	10	19594	89844.1	50654.6	66302	44677.2	94573.9	105153	75674.4	136960	86390.3	123348	194036	207466
Q8Y8E9_LISMO	Lmo0955	Cytoplasmic	Function unknown		Lmo0955 protein OS=Listeria monocytogenes serovar 1/2a (strain ATCC BAA-679 / EGD-e) GN=lmo0955 PE=4 SV=1		S	Intracellular	8	8	660.48	0.0247866	0.268398	1.69394	0.662975	10	25	33657	710557	623127	701000	1.4295e+06	714115	653418	511137	462993	375099	460449	807947	234723
Q8Y8E2_LISMO	lmo0962	Membrane	Function unknown		Listeria epitope LemA OS=Listeria monocytogenes serovar 1/2a (strain ATCC BAA-679 / EGD-e) GN=lemA PE=4 SV=1		S	Membrane	14	14	1172.92	0.0408683	0.12986	1.51504	0.563198	10	25	21181	195542	126429	155088	142836	70889.4	143756	102306	94818.8	109641	58278	89805.6	95989.7
Q8Y8D9_LISMO	Lmo0965	Cytoplasmic	Function unknown		Lmo0965 protein OS=Listeria monocytogenes serovar 1/2a (strain ATCC BAA-679 / EGD-e) GN=lmo0965 PE=4 SV=1		S	Intracellular	2	2	112.3	0.0045577	0.132491	1.7171	0.905127	25	10	22738	71882.2	57714.6	91827	40374.1	72344.8	69507	87401.3	155361	132016	121950	83085.2	113294
Q92D54_LISMO	Lmo0967	Cytoplasmic	Function unknown		Lmo0967 protein OS=Listeria monocytogenes serovar 1/2a (strain ATCC BAA-679 / EGD-e) GN=lmo0967 PE=4 SV=1	GO:0008728 (catalytic activity, transferase activity) GO:0008893 (catalytic activity, hydrolase activity)	S	Intracellular	2	2	105.11	0.0308659	0.282838	1.58351	0.62025	25	10	26121	18819.9	21465.4	17829	45025.1	22329.7	16399.7	21874.7	33283	39768.5	33208.2	53807.8	42708.4
Q7AP78_LISMO	lmo0971	Extracellular	Cell wall/membrane/envelope biogenesis		DltD protein for D-alanine esterification of lipoteichoic acid and wall teichoic acid OS=Listeria monocytogenes serovar 1/2a (strain ATCC BAA-679 / EGD-e) GN=dltD PE=4 SV=1		M	Wall	14	14	1065.11	0.00158547	0.00980928	1.47114	0.970695	25	10	48456	66067	88522.2	66161.9	90866	73400.9	106197	124209	105026	129944	139412	120369	103687			sigmaB
DLTC_LISMO	Lmo0972	Cytoplasmic	Lipid transport and metabolism	Carrier of the growing fatty acid chain in fatty acid biosynthesis (By similarity)	D-alanine--poly(phosphoribitol) ligase subunit 2 OS=Listeria monocytogenes serovar 1/2a (strain ATCC BAA-679 / EGD-e) GN=dltC PE=3 SV=1	GO:0036370 (d-alanyl carrier activity)	I	Wall	4	4	440.7	0.00365249	0.0165155	1.54464	0.923745	25	10	9005	157541	153833	158481	109459	206528	194223	283720	322467	256702	234796	195315	220851
Q8Y8C5_LISMO	Lmo0983	Cytoplasmic	Post-translational modification, protein turnover, and chaperones		Glutathione peroxidase OS=Listeria monocytogenes serovar 1/2a (strain ATCC BAA-679 / EGD-e) GN=lmo0983 PE=3 SV=1	GO:0004602 (antioxidant activity, peroxidase activity)	O	Wall	3	3	123.47	0.0135221	0.04041	1.4764	0.769296	10	25	17996	25452.5	37084.1	35415.6	35297.2	54765	39525.3	29637.5	25744.6	33470	22822.8	20314.9	22128.4
Q8Y8B1_LISMO	Lmo0997	Cytoplasmic	Post-translational modification, protein turnover, and chaperones		ATP-dependent protease OS=Listeria monocytogenes serovar 1/2a (strain ATCC BAA-679 / EGD-e) GN=clpE PE=3 SV=1	GO:0005524 (binding, carbohydrate derivative binding) GO:0008233 (catalytic activity, hydrolase activity)	O	Wall	2	2	118.31	0.0401575	0.0807284	1.18653	0.566827	10	25	80136	16452.4	20430.4	17503.2	19419.9	21483.1	18880.5	19134.4	16976.5	15617.1	17177.6	12127	15189.1		codY	sigmaB	prfA	prfA,sigmaB	sigmaH
PTHP_LISMO	Lmo1002	Cytoplasmic	Carbohydrate transport and metabolism	phosphocarrier protein (HPr)	Phosphocarrier protein HPr OS=Listeria monocytogenes serovar 1/2a (strain ATCC BAA-679 / EGD-e) GN=ptsH PE=3 SV=1		G	Shaving	4	4	272.29	0.0368359	0.0854153	2.14018	0.584573	25	10	9398	34062.6	52968.6	119671	38181.5	97510.2	81460.7	186380	223825	180271	46239.6	112963	157444
DAPH_LISMO	Lmo1011	Cytoplasmic	Amino acid transport and metabolism	Acetyl-CoA + (S)-2,3,4,5-tetrahydropyridine-2,6-dicarboxylate + H(2)O = CoA + L-2-acetamido-6-oxoheptanedioate.	2,3,4,5-tetrahydropyridine-2,6-dicarboxylate N-acetyltransferase OS=Listeria monocytogenes serovar 1/2a (strain ATCC BAA-679 / EGD-e) GN=dapH PE=3 SV=1	GO:0047200 (catalytic activity, transferase activity)	E	Wall	3	3	184.59	0.0226654	0.0576835	1.38566	0.67983	10	25	24819	43550.1	41857.6	43383.3	38367.8	51575.1	35242.5	34236.9	33307.6	34433.9	16461.4	31119.7	33729.5
Q7AP76_LISMO	Lmo1014	Cytoplasmic	Amino acid transport and metabolism	Glycine betaine	GbuA protein OS=Listeria monocytogenes serovar 1/2a (strain ATCC BAA-679 / EGD-e) GN=gbuA PE=4 SV=1	GO:0005524 (binding, carbohydrate derivative binding) GO:0016887 (catalytic activity, hydrolase activity)	E	Membrane	19	19	1210.81	0.0319535	0.110858	1.83422	0.613341	10	25	43599	82768.9	63647.8	60262.6	44381.7	21467	41260.1	35727.2	22101	37323	18270.9	30227.2	27425.5			sigmaB	prfA	prfA,sigmaB
Q7AP75_LISMO	lmo1015	Membrane	Amino acid transport and metabolism	Glycine betaine	GbuB protein OS=Listeria monocytogenes serovar 1/2a (strain ATCC BAA-679 / EGD-e) GN=gbuB PE=3 SV=1	GO:0005215 (transporter)	E	Membrane	3	3	119.45	0.0153396	0.0814907	1.77441	0.748792	10	25	30899	32859.7	25081.2	32466.1	22506.9	12038	22356.5	18815.6	9751.67	17113.5	9225.93	13635.3	14476.3			sigmaB
Q8Y898_LISMO	lmo1016	Membrane	Amino acid transport and metabolism	Glycine betaine	GbuC protein OS=Listeria monocytogenes serovar 1/2a (strain ATCC BAA-679 / EGD-e) GN=gbuC PE=4 SV=1	GO:0022857 (transporter, transmembrane transporter activity) GO:0005215 (transporter)	E	Membrane	3	3	187.81	0.0113958	0.0684686	1.75632	0.795601	10	25	33255	20125.1	14050.8	20439.4	11104	7299.87	13189	8437.48	7845.99	8513.15	6671.67	9396.3	8219.96			sigmaB
Q8Y892_LISMO	Lmo1022	Cytoplasmic	Signal transduction mechanisms		Lmo1022 protein OS=Listeria monocytogenes serovar 1/2a (strain ATCC BAA-679 / EGD-e) GN=lmo1022 PE=4 SV=1	GO:0003677 (binding, heterocyclic compound binding)	T	Intracellular	3	3	144.25	0.0451225	0.307049	1.45216	0.542592	25	10	23657	382181	267084	393106	315336	388383	470835	349553	587019	388898	837016	567656	489197
Q8Y889_LISMO	lmo1026	Membrane	Transcription		Lmo1026 protein OS=Listeria monocytogenes serovar 1/2a (strain ATCC BAA-679 / EGD-e) GN=lmo1026 PE=1 SV=1		K	Membrane	6	6	404.72	0.00962759	0.0635179	1.43	0.819762	10	25	35255	22730.6	15576.8	17680.2	18218.4	14189.9	23194.2	13860.2	14189.7	14421.1	8809.31	13649.9	13104.9
Q92CZ5_LISMO	Lmo1027	Cytoplasmic	Function unknown	An RNase that has 5'-3' exonuclease and possibly endonuclease activity. Involved in maturation of rRNA and in some organisms also mRNA maturation and/or decay.	Ribonuclease J OS=Listeria monocytogenes serovar 1/2a (strain ATCC BAA-679 / EGD-e) GN=rnj PE=3 SV=1	GO:0004534 (catalytic activity, hydrolase activity) GO:0004521 (catalytic activity, hydrolase activity) GO:0003723 (binding, heterocyclic compound binding) GO:0008270 (binding, ion binding)	S	Membrane	3	3	135.11	0.0176284	0.0894564	1.50317	0.72514	10	25	61521	5515.94	4044.06	4770.75	4114.16	3259.11	6069.21	4222.84	1963.38	3462.23	2333.85	3215.95	3278.21
Q92CZ5_LISMO	Lmo1027	Cytoplasmic	Function unknown	An RNase that has 5'-3' exonuclease and possibly endonuclease activity. Involved in maturation of rRNA and in some organisms also mRNA maturation and/or decay.	Ribonuclease J OS=Listeria monocytogenes serovar 1/2a (strain ATCC BAA-679 / EGD-e) GN=rnj PE=3 SV=1	GO:0004534 (catalytic activity, hydrolase activity) GO:0004521 (catalytic activity, hydrolase activity) GO:0003723 (binding, heterocyclic compound binding) GO:0008270 (binding, ion binding)	S	Wall	9	9	604.6	0.00107564	0.00810319	1.68139	0.982645	10	25	61521	93249.3	90126.1	106601	68080.2	101061	71060	48424.8	71424.9	50406.7	58248.7	37400.8	49416
DEF_LISMO	Lmo1051	Cytoplasmic	Translation, ribosomal structure and biogenesis	Formyl-L-methionyl peptide + H(2)O = formate + methionyl peptide.	Peptide deformylase OS=Listeria monocytogenes serovar 1/2a (strain ATCC BAA-679 / EGD-e) GN=def PE=3 SV=1	GO:0046872 (binding, ion binding) GO:0042586 (catalytic activity, hydrolase activity)	J	Intracellular	6	6	419.92	0.0317153	0.282838	1.62254	0.614837	25	10	20630	102191	116825	99867.6	81343.1	113477	134417	86663.6	155874	136014	190717	222628	259707
Q8Y865_LISMO	lmo1052	Cytoplasmic	Energy production and conversion	Dehydrogenase	PdhA protein OS=Listeria monocytogenes serovar 1/2a (strain ATCC BAA-679 / EGD-e) GN=pdhA PE=4 SV=1	GO:0016624 (catalytic activity, oxidoreductase activity)	C	Biotinylation	3	3	166.63	0.0245299	0.284725	2.64262	0.664955	25	10	41241	781.938	776.915	460.438	3378.6	659.756	1440.05	1356.69	1470.63	2823.53	2783.86	7811	3567.81
Q8Y864_LISMO	lmo1053	Cytoplasmic	Energy production and conversion		PdhB protein OS=Listeria monocytogenes serovar 1/2a (strain ATCC BAA-679 / EGD-e) GN=PdhB PE=4 SV=1	GO:0003824 (catalytic activity)	C	Intracellular	20	20	2202.17	0.0456817	0.307049	1.37272	0.540015	10	25	35288	4.18323e+06	5.33764e+06	5.12635e+06	4.08016e+06	5.23928e+06	8.61157e+06	4.16452e+06	3.91762e+06	2.85537e+06	4.26688e+06	4.66709e+06	3.86106e+06
Q8Y862_LISMO	lmo1055	Cytoplasmic	Energy production and conversion	Protein N(6)-(dihydrolipoyl)lysine + NAD(+) = protein N(6)-(lipoyl)lysine + NADH.	Dihydrolipoyl dehydrogenase OS=Listeria monocytogenes serovar 1/2a (strain ATCC BAA-679 / EGD-e) GN=PdhD PE=3 SV=1	GO:0009055 (electron carrier activity) GO:0004148 (catalytic activity, oxidoreductase activity) GO:0050660 (binding, cofactor binding)	C	Membrane	26	26	2149.6	0.00260478	0.0466114	1.55903	0.946856	10	25	49457	215623	171612	165326	216413	165490	206339	138687	108556	148886	77732.1	147494	110384
Q8Y860_LISMO	Lmo1057	Cytoplasmic	Energy production and conversion		Lmo1057 protein OS=Listeria monocytogenes serovar 1/2a (strain ATCC BAA-679 / EGD-e) GN=lmo1057 PE=4 SV=1	GO:0016616 (catalytic activity, oxidoreductase activity)	C	Intracellular	5	5	253	0.0146972	0.222621	1.50377	0.755851	10	25	35242	419252	358413	434749	417158	361437	312271	398250	234165	255031	302381	200830	141014
Q8Y851_LISMO	lmo1067	Cytoplasmic	Signal transduction mechanisms	gtp-binding protein typa	Lmo1067 protein OS=Listeria monocytogenes serovar 1/2a (strain ATCC BAA-679 / EGD-e) GN=lmo1067 PE=4 SV=1	GO:0003924 (catalytic activity, hydrolase activity) GO:0005525 (binding, carbohydrate derivative binding)	T	Intracellular	29	29	2423.6	0.0360763	0.288274	1.43156	0.588826	10	25	68685	1.25363e+06	713030	1.21821e+06	1.07595e+06	1.12654e+06	955411	1.04658e+06	935649	665326	733185	411540	638385
Q8Y846_LISMO	lmo1072	Cytoplasmic	Energy production and conversion	Catalyzes a 2-step reaction, involving the ATP-dependent carboxylation of the covalently attached biotin in the first step and the transfer of the carboxyl group to pyruvate in the second (By similarity)	Pyruvate carboxylase OS=Listeria monocytogenes serovar 1/2a (strain ATCC BAA-679 / EGD-e) GN=pycA PE=4 SV=1	GO:0004736 (catalytic activity, ligase activity) GO:0004075 (catalytic activity, ligase activity) GO:0009374 (binding, amide binding) GO:0046872 (binding, ion binding) GO:0005524 (binding, carbohydrate derivative binding)	C	Biotinylation	28	28	1506.59	0.0449174	0.294246	5.3513	0.543544	25	10	127969	4216.25	10471.4	3882.83	12758.3	2168.67	2401.9	5377.99	6112.18	7986.32	50467.1	97017.6	25147
Q8Y845_LISMO	lmo1073	Extracellular	Inorganic ion transport and metabolism	Periplasmic binding protein	Lmo1073 protein OS=Listeria monocytogenes serovar 1/2a (strain ATCC BAA-679 / EGD-e) GN=lmo1073 PE=4 SV=1		P	Membrane	2	2	145.6	0.0253046	0.102422	1.49101	0.659029	10	25	32678	6874.94	6693.58	9272.7	5137.17	4844.96	8156.32	3985.48	3189.26	5584.94	3674.57	4182.42	6867.77	agrA
Q8Y837_LISMO	Lmo1081	Cytoplasmic	Cell wall/membrane/envelope biogenesis	Catalyzes the formation of dTDP-glucose, from dTTP and glucose 1-phosphate, as well as its pyrophosphorolysis (By similarity)	Glucose-1-phosphate thymidylyltransferase OS=Listeria monocytogenes serovar 1/2a (strain ATCC BAA-679 / EGD-e) GN=lmo1081 PE=3 SV=1	GO:0046872 (binding, ion binding) GO:0008879 (catalytic activity, transferase activity)	M	Wall	6	6	309.02	0.00241314	0.0132708	1.1755	0.951257	10	25	32210	46939.8	46393.2	48617.1	43230.6	48659.7	40062.5	35852.8	40004.1	35908.9	41284.3	40085.5	39874.5
Q8Y836_LISMO	Lmo1082	Cytoplasmic	Cell wall/membrane/envelope biogenesis	dTDP-4-dehydro-6-deoxy-alpha-D-glucose = dTDP-4-dehydro-beta-L-rhamnose.	dTDP-4-dehydrorhamnose 3,5-epimerase OS=Listeria monocytogenes serovar 1/2a (strain ATCC BAA-679 / EGD-e) GN=lmo1082 PE=3 SV=1	GO:0008830 (catalytic activity, isomerase activity)	M	Wall	2	2	102.77	0.00283714	0.0143626	1.40395	0.941588	10	25	21092	51639.7	35859.7	41279.2	41086	54748.6	34450.4	34628.3	31086.8	31971.9	30089.1	27539	29210
Q8Y835_LISMO	Lmo1083	Cytoplasmic	Cell wall/membrane/envelope biogenesis	dTDP-alpha-D-glucose = dTDP-4-dehydro-6-deoxy-alpha-D-glucose + H(2)O.	dTDP-glucose 4,6-dehydratase OS=Listeria monocytogenes serovar 1/2a (strain ATCC BAA-679 / EGD-e) GN=lmo1083 PE=3 SV=1	GO:0008460 (catalytic activity, lyase activity)	M	Intracellular	10	10	840.67	0.000971225	0.117986	1.37258	0.985018	10	25	36879	405920	492366	432125	377935	464712	464526	359420	313050	272126	367381	342977	266676
Q8Y834_LISMO	Lmo1084	Cytoplasmic	Cell wall/membrane/envelope biogenesis	dTDP-beta-L-rhamnose + NADP(+) = dTDP-4-dehydro-beta-L-rhamnose + NADPH.	Lmo1084 protein OS=Listeria monocytogenes serovar 1/2a (strain ATCC BAA-679 / EGD-e) GN=lmo1084 PE=4 SV=1	GO:0008831 (catalytic activity, oxidoreductase activity)	M	Wall	3	3	388.93	5.39562e-05	0.00195443	1.73878	0.999969	10	25	31151	39523.8	46929.8	43610.6	35820.8	30145.9	44671.8	22439.9	26083.2	26524.2	22018	21353.8	20013
NADE_LISMO	Lmo1093	Cytoplasmic	Coenzyme transport and metabolism	ATP + deamido-NAD(+) + NH(3) = AMP + diphosphate + NAD(+).	NH(3)-dependent NAD(+) synthetase OS=Listeria monocytogenes serovar 1/2a (strain ATCC BAA-679 / EGD-e) GN=nadE PE=3 SV=1	GO:0005524 (binding, carbohydrate derivative binding) GO:0046872 (binding, ion binding) GO:0003952 (catalytic activity, ligase activity) GO:0008795 (catalytic activity, ligase activity)	H	Intracellular	8	8	651.09	0.0193649	0.246996	1.35651	0.708573	25	10	30569	621182	642121	760413	658413	736791	848673	633548	1.08144e+06	863010	1.13366e+06	932078	1.1453e+06	agrA
GUAA_LISMO	Lmo1096	Cytoplasmic	Nucleotide transport and metabolism	ATP + XMP + L-glutamine + H(2)O = AMP + diphosphate + GMP + L-glutamate.	GMP synthase [glutamine-hydrolyzing] OS=Listeria monocytogenes serovar 1/2a (strain ATCC BAA-679 / EGD-e) GN=guaA PE=3 SV=1	GO:0005524 (binding, carbohydrate derivative binding) GO:0003922 (catalytic activity, ligase activity) GO:0003921 (catalytic activity, ligase activity) GO:0016462 (catalytic activity, hydrolase activity)	F	Wall	16	16	1032.05	0.0467406	0.0888521	1.14781	0.535214	10	25	58078	62211.7	54993.4	60814.2	66320	57635	51307.6	52136.2	56634.1	55679.8	40862.6	53528.5	48945.8
CADA_LISMO	lmo1100	Membrane	Inorganic ion transport and metabolism	Couples the hydrolysis of ATP with the export of cadmium.	Probable cadmium-transporting ATPase OS=Listeria monocytogenes serovar 1/2a (strain ATCC BAA-679 / EGD-e) GN=cadA PE=3 SV=1	GO:0046872 (binding, ion binding) GO:0005524 (binding, carbohydrate derivative binding) GO:0008551 (catalytic activity, hydrolase activity)	P	Membrane	5	5	230.69	0.0301056	0.108891	1.90946	0.625199	25	10	76429	3013.88	2072.8	3501.14	3922.54	1303.94	3023.59	3326.23	5827.03	3266.81	3618.16	6200.94	9912.17
Q8Y7Y1_LISMO	lmo1138	Cytoplasmic	Post-translational modification, protein turnover, and chaperones	Cleaves peptides in various proteins in a process that requires ATP hydrolysis. Has a chymotrypsin-like activity. Plays a major role in the degradation of misfolded proteins (By similarity)	ATP-dependent Clp protease proteolytic subunit OS=Listeria monocytogenes serovar 1/2a (strain ATCC BAA-679 / EGD-e) GN=clpP PE=1 SV=1	GO:0004252 (catalytic activity, hydrolase activity)	O	Wall	5	5	380.74	0.0495387	0.0926292	1.1742	0.522996	10	25	21334	56489.3	74088.1	62259.9	73228.4	82198.5	74997.5	65439.5	65196.2	64853.1	54928.9	58714.6	51335	agrA
CLPP_LISMO	Lmo1138	Cytoplasmic	Post-translational modification, protein turnover, and chaperones	Cleaves peptides in various proteins in a process that requires ATP hydrolysis. Has a chymotrypsin-like activity. Plays a major role in the degradation of misfolded proteins (By similarity)	ATP-dependent Clp protease proteolytic subunit OS=Listeria monocytogenes serovar 1/2a (strain ATCC BAA-679 / EGD-e) GN=clpP PE=1 SV=1	GO:0004252 (catalytic activity, hydrolase activity)	O	Wall	8	8	625.77	0.000101291	0.00235875	1.68002	0.999825	10	25	21605	113938	138783	137317	169247	112930	155871	91723.2	84570.1	84909.6	71283.6	91049.6	69368	agrA
Q8Y7P7_LISMO	lmo1226	Membrane	Function unknown		Lmo1226 protein OS=Listeria monocytogenes serovar 1/2a (strain ATCC BAA-679 / EGD-e) GN=lmo1226 PE=4 SV=1		S	Membrane	9	9	498	0.00489523	0.0567458	1.86049	0.898493	10	25	115022	31760.3	19845.2	25169.1	22340.3	13269.4	21108.3	16587.4	7089.85	11824.4	9006.49	14530.3	12712.9	agrA
UVRC_LISMO	Lmo1234	Cytoplasmic	Replication, recombination and repair		UvrABC system protein C OS=Listeria monocytogenes serovar 1/2a (strain ATCC BAA-679 / EGD-e) GN=uvrC PE=3 SV=1	GO:0009381 (catalytic activity, hydrolase activity)	L	Intracellular	2	2	91.14	0.00798375	0.169788	1.52786	0.84448	25	10	69271	308275	422454	403236	347436	298084	295638	343078	584939	491234	478375	520653	752218
Q8Y7N8_LISMO	Lmo1236	Cytoplasmic	Function unknown		Lmo1236 protein OS=Listeria monocytogenes serovar 1/2a (strain ATCC BAA-679 / EGD-e) GN=lmo1236 PE=4 SV=1		S	Intracellular	3	3	140.02	0.00893245	0.180402	1.40826	0.829925	25	10	19292	63824.8	101474	94597	71084.7	66221.3	63423	85680.2	122604	104497	90536.9	122711	122649
MURI_LISMO	Lmo1237	Cytoplasmic	Cell wall/membrane/envelope biogenesis	L-glutamate = D-glutamate.	Glutamate racemase OS=Listeria monocytogenes serovar 1/2a (strain ATCC BAA-679 / EGD-e) GN=murI PE=1 SV=1	GO:0008881 (catalytic activity, isomerase activity)	M	Intracellular	2	2	135.18	0.000872399	0.117986	1.68754	0.987218	25	10	29141	48186.1	54364.6	53928.8	42215.7	41385.8	42016.2	52312.9	77145.7	77989	73474.9	105429	89699.9
Q8Y7M5_LISMO	Lmo1249	Cytoplasmic	Function unknown		Lmo1249 protein OS=Listeria monocytogenes serovar 1/2a (strain ATCC BAA-679 / EGD-e) GN=lmo1249 PE=4 SV=1		S	Wall	2	2	68.73	0.000177129	0.00329981	1.77643	0.999331	25	10	9202	145161	156448	132334	190254	138035	186536	358560	260987	341889	237748	238266	247970	agrA
Q92CE7_LISMO	Lmo1257	Cytoplasmic	Function unknown		Lmo1257 protein OS=Listeria monocytogenes serovar 1/2a (strain ATCC BAA-679 / EGD-e) GN=lmo1257 PE=4 SV=1		S	Intracellular	14	14	884.42	0.0398913	0.299707	1.64547	0.5682	25	10	18082	798524	1.3657e+06	1.00335e+06	1.44865e+06	674685	442783	1.02052e+06	1.6704e+06	1.56866e+06	1.01878e+06	2.2043e+06	1.95195e+06	agrA
TIG_LISMO	lmo1267	Cytoplasmic	Post-translational modification, protein turnover, and chaperones	Involved in protein export. Acts as a chaperone by maintaining the newly synthesized protein in an open conformation	Trigger factor OS=Listeria monocytogenes serovar 1/2a (strain ATCC BAA-679 / EGD-e) GN=tig PE=3 SV=1	GO:0003755 (catalytic activity, isomerase activity)	O	Membrane	3	3	151.56	0.0350183	0.117882	1.65047	0.59488	10	25	47824	7589.7	6394.68	4985.26	8060.55	4788.08	11349.1	4326.08	1878.26	4621.24	5812.12	4831.19	4685.74
Q8Y7K8_LISMO	lmo1269	Membrane	Intracellular trafficking, secretion, and vesicular transport		Signal peptidase I OS=Listeria monocytogenes serovar 1/2a (strain ATCC BAA-679 / EGD-e) GN=lmo1269 PE=3 SV=1	GO:0008236 (catalytic activity, hydrolase activity)	U	Membrane	4	4	232.84	0.00255386	0.0466114	1.61039	0.948021	10	25	21021	24814.2	17606	20082.2	18463	13973	20524.7	15363.5	10848.7	14325.4	8133.56	11976.8	11050.9
Q8Y7I0_LISMO	lmo1299	Cytoplasmic	Amino acid transport and metabolism	ATP + L-glutamate + NH(3) = ADP + phosphate + L-glutamine.	Glutamine synthetase OS=Listeria monocytogenes serovar 1/2a (strain ATCC BAA-679 / EGD-e) GN=glnA PE=3 SV=1	GO:0004356 (catalytic activity, ligase activity) GO:0005524 (binding, carbohydrate derivative binding)	E	Biotinylation	4	4	197.41	0.00946747	0.284725	3.06047	0.822068	25	10	50429	1624.47	1474.26	1219.17	3131.96	527.06	808.706	2240.82	2209.31	2788.81	4740.22	10318.4	4590.63			sigmaB
Q8Y7H4_LISMO	lmo1305	Cytoplasmic	Carbohydrate transport and metabolism		Transketolase OS=Listeria monocytogenes serovar 1/2a (strain ATCC BAA-679 / EGD-e) GN=tkt PE=3 SV=1	GO:0046872 (binding, ion binding) GO:0004802 (catalytic activity, transferase activity)	G	Wall	13	13	929.31	0.0402138	0.0807284	1.28129	0.566538	10	25	71781	97333.1	83410.7	90133	89636.8	91182.4	66439.9	75614.4	81451	77347.9	55725.6	44087.4	70158.5
Y1318_LISMO	lmo1318	Membrane	Cell wall/membrane/envelope biogenesis	Membrane-associated zinc metalloprotease	Putative zinc metalloprotease Lmo1318 OS=Listeria monocytogenes serovar 1/2a (strain ATCC BAA-679 / EGD-e) GN=lmo1318 PE=3 SV=1	GO:0046872 (binding, ion binding) GO:0004222 (catalytic activity, hydrolase activity)	M	Membrane	5	5	317.42	0.00872669	0.0631286	1.55686	0.833012	10	25	46687	31664.2	20678.2	24037.3	22318.4	14333	24628.8	16896.7	12023.2	16086.3	10881.7	17436.8	15097
RS15_LISMO	Lmo1330	Cytoplasmic	Translation, ribosomal structure and biogenesis		30S ribosomal protein S15 OS=Listeria monocytogenes serovar 1/2a (strain ATCC BAA-679 / EGD-e) GN=rpsO PE=3 SV=1	GO:0019843 (binding, heterocyclic compound binding) GO:0003735 (structural molecule activity, structural constituent of ribosome)	J	Wall	5	5	406.2	0.0419643	0.0828985	1.11497	0.557711	25	10	10625	614951	630375	600561	650460	561314	672338	760799	642637	631205	727057	763909	633239
Q8Y7E8_LISMO	Lmo1334	Extracellular	Function unknown		Lmo1334 protein OS=Listeria monocytogenes serovar 1/2a (strain ATCC BAA-679 / EGD-e) GN=lmo1334 PE=4 SV=1		S	Membrane	6	6	465.58	0.00569417	0.0624514	1.88957	0.883417	10	25	13498	66114.8	44153.9	55406.6	42116.1	31054.9	69650	34905	18277.9	31680	16963.9	35809.6	25626.3
GCSPA_LISMO	Lmo1349	Cytoplasmic	Amino acid transport and metabolism	Glycine + [glycine-cleavage complex H protein]-N(6)-lipoyl-L-lysine = [glycine-cleavage complex H protein]-S-aminomethyl-N(6)-dihydrolipoyl-L-lysine + CO(2).	Probable glycine dehydrogenase (decarboxylating) subunit 1 OS=Listeria monocytogenes serovar 1/2a (strain ATCC BAA-679 / EGD-e) GN=gcvPA PE=3 SV=1	GO:0004375 (catalytic activity, oxidoreductase activity)	E	Intracellular	4	4	214.76	0.00774402	0.169788	1.87188	0.848293	10	25	49447	94011	90681.8	82336.9	86763.4	68913	102953	76337.5	41715.3	43339	63830.7	38025.7	17570.6	agrA
Q8Y7D2_LISMO	Lmo1351	Membrane	Inorganic ion transport and metabolism	Rhodanese domain protein	Lmo1351 protein OS=Listeria monocytogenes serovar 1/2a (strain ATCC BAA-679 / EGD-e) GN=lmo1351 PE=4 SV=1		P	Wall	9	9	514.63	0.00166901	0.00996561	1.61123	0.968716	25	10	14852	93346.8	135928	107069	82100	111725	95246.9	197729	185103	210174	148840	125353	140492
Q8Y7C9_LISMO	Lmo1354	Cytoplasmic	Amino acid transport and metabolism	peptidase M24	Lmo1354 protein OS=Listeria monocytogenes serovar 1/2a (strain ATCC BAA-679 / EGD-e) GN=lmo1354 PE=3 SV=1	GO:0016787 (catalytic activity, hydrolase activity) GO:0046872 (binding, ion binding)	E	Intracellular	18	18	1662.95	0.00966637	0.181945	1.34412	0.819207	10	25	38992	955958	957764	783315	1.05927e+06	1.00144e+06	748959	763173	622912	727986	731735	772089	479005
EFP_LISMO	Lmo1355	Cytoplasmic	Translation, ribosomal structure and biogenesis	Involved in peptide bond synthesis. Stimulates efficient translation and peptide-bond synthesis on native or reconstituted 70S ribosomes in vitro. Probably functions indirectly by altering the affinity of the ribosome for aminoacyl-tRNA, thus increasing their reactivity as acceptors for peptidyl transferase (By similarity)	Elongation factor P OS=Listeria monocytogenes serovar 1/2a (strain ATCC BAA-679 / EGD-e) GN=efp PE=3 SV=1	GO:0003746 (binding, heterocyclic compound binding)	J	Wall	3	3	169.09	0.00856008	0.0295314	1.34149	0.83554	10	25	20452	36242.8	35618.5	37927.9	25961.7	26450.5	32344.9	21444.7	22850.7	20421.1	30659.8	24370.7	25275.3
Q8Y7C8_LISMO	lmo1356	Cytoplasmic	Lipid transport and metabolism	Acetyl-CoA carboxylase, biotin carboxyl carrier protein	Lmo1356 protein OS=Listeria monocytogenes serovar 1/2a (strain ATCC BAA-679 / EGD-e) GN=lmo1356 PE=4 SV=1	GO:0003989 (catalytic activity, ligase activity)	I	Biotinylation	2	2	86.03	0.0410037	0.294246	7.16753	0.562513	25	10	16567	1760.77	2995.73	1274.34	3009.13	44.7427	518.764	1782.18	2188.78	2216.02	16867.4	34351.8	11427
Q8Y7C7_LISMO	Lmo1357	Cytoplasmic	Lipid transport and metabolism		Acetyl-CoA carboxylase subunit (Biotin carboxylase subunit) OS=Listeria monocytogenes serovar 1/2a (strain ATCC BAA-679 / EGD-e) GN=lmo1357 PE=4 SV=1	GO:0005524 (binding, carbohydrate derivative binding) GO:0004075 (catalytic activity, ligase activity) GO:0046872 (binding, ion binding)	I	Wall	5	5	319.22	0.0261141	0.0614256	1.16539	0.652986	25	10	49897	55036.1	63347.6	54581.5	62939.4	59021.2	58308	76909.7	54832.2	75726.2	70862.4	64808.8	68514.7
CSPA_LISMO	Lmo1364	Cytoplasmic	Transcription	Cold shock protein	Cold shock-like protein CspLA OS=Listeria monocytogenes serovar 1/2a (strain ATCC BAA-679 / EGD-e) GN=cspLA PE=1 SV=1	GO:0003677 (binding, heterocyclic compound binding)	K	Membrane	4	4	172.36	0.0407512	0.12986	1.48331	0.563792	10	25	7261	11113.5	9618.66	10586.8	12699.6	14302.9	13476.3	7903.59	3146.07	10568.4	7705.75	9123.77	9956.34
Q8Y7B3_LISMO	lmo1373	Cytoplasmic	Energy production and conversion	Dehydrogenase, E1 component	Lmo1373 protein OS=Listeria monocytogenes serovar 1/2a (strain ATCC BAA-679 / EGD-e) GN=lmo1373 PE=4 SV=1	GO:0003824 (catalytic activity)	C	Biotinylation	6	6	290.4	0.0447828	0.294246	4.67659	0.544171	25	10	35714	619.213	888.364	302.369	1454.31	710.172	562.689	935.121	640.589	1175.95	3783.66	12139.5	2543.46
Q8Y7B2_LISMO	Lmo1374	Membrane	Energy production and conversion	Dehydrogenase	Dihydrolipoamide acetyltransferase component of pyruvate dehydrogenase complex OS=Listeria monocytogenes serovar 1/2a (strain ATCC BAA-679 / EGD-e) GN=lmo1374 PE=3 SV=1	GO:0016746 (catalytic activity, transferase activity)	C	Wall	7	7	377.81	0.00380503	0.0167183	1.45583	0.920521	25	10	45083	61031.9	65561.7	67487.2	51491.7	74039.5	51705.9	109397	106365	100666	73468.2	76891.4	73787.3
Q7AP74_LISMO	lmo1378	Membrane	Signal transduction mechanisms		Two-component sensor histidine kinase OS=Listeria monocytogenes serovar 1/2a (strain ATCC BAA-679 / EGD-e) GN=lisK PE=4 SV=1	GO:0005524 (binding, carbohydrate derivative binding) GO:0000155 (catalytic activity, transferase activity)	T	Membrane	3	3	101.79	0.0316135	0.110809	1.48994	0.615479	10	25	55425	11000.6	7262.13	8923.42	7017.77	5791.45	8258.75	7493.26	3272.5	7203	3390.92	5419.57	5607.27
IDI2_LISMO	lmo1383	Cytoplasmic	Energy production and conversion	Catalyzes the 1,3-allylic rearrangement of the homoallylic substrate isopentenyl (IPP) to its allylic isomer, dimethylallyl diphosphate (DMAPP) (By similarity)	Isopentenyl-diphosphate delta-isomerase OS=Listeria monocytogenes serovar 1/2a (strain ATCC BAA-679 / EGD-e) GN=fni PE=3 SV=1	GO:0010181 (binding, carbohydrate derivative binding) GO:0046872 (binding, ion binding) GO:0016491 (catalytic activity, oxidoreductase activity) GO:0004452 (catalytic activity, isomerase activity)	C	Wall	2	2	70.76	0.0383855	0.0790775	1.48896	0.576127	25	10	39465	290470	214938	216067	251598	132821	293502	284966	293498	245127	492218	461405	306435
Q8Y7A1_LISMO	Lmo1389	Cytoplasmic	Function unknown		Lmo1389 protein OS=Listeria monocytogenes serovar 1/2a (strain ATCC BAA-679 / EGD-e) GN=lmo1389 PE=4 SV=1	GO:0005524 (binding, carbohydrate derivative binding) GO:0016887 (catalytic activity, hydrolase activity)	S	Intracellular	8	8	470.33	0.0430667	0.299707	1.42291	0.55232	25	10	56664	120990	83113.3	146732	91930.4	69563.6	52136.8	117903	112417	175261	108530	149397	139677
Q8Y799_LISMO	lmo1391	Membrane	Function unknown		Lmo1391 protein OS=Listeria monocytogenes serovar 1/2a (strain ATCC BAA-679 / EGD-e) GN=lmo1391 PE=3 SV=1	GO:0022857 (transporter, transmembrane transporter activity)	S	Membrane	2	2	114.73	0.00638119	0.0625447	1.99345	0.871108	25	10	33790	5532.92	9466.45	3935.65	6449.01	3110.5	2825.01	8871.3	15828.9	10472.7	9124.51	7165.39	10971.2
Q8Y798_LISMO	Lmo1392	Cytoplasmic	Post-translational modification, protein turnover, and chaperones		Lmo1392 protein OS=Listeria monocytogenes serovar 1/2a (strain ATCC BAA-679 / EGD-e) GN=lmo1392 PE=4 SV=1	GO:0003824 (catalytic activity) GO:0046872 (binding, ion binding)	O	Intracellular	8	8	546.81	0.0379381	0.295585	1.38378	0.578534	10	25	49000	188755	239289	244550	298889	277375	366489	224947	200560	192367	261520	159074	128873
Q8Y797_LISMO	Lmo1393	Cytoplasmic	Post-translational modification, protein turnover, and chaperones		Lmo1393 protein OS=Listeria monocytogenes serovar 1/2a (strain ATCC BAA-679 / EGD-e) GN=lmo1393 PE=4 SV=1	GO:0003824 (catalytic activity) GO:0046872 (binding, ion binding)	O	Intracellular	15	15	1023.83	0.00988235	0.181945	1.82925	0.816137	10	25	48684	186454	209862	202430	298177	241735	393014	213483	157433	105364	172658	117664	70719
RECA_LISMO	lmo1398	Cytoplasmic	Replication, recombination and repair	Can catalyze the hydrolysis of ATP in the presence of single-stranded DNA, the ATP-dependent uptake of single-stranded DNA by duplex DNA, and the ATP-dependent hybridization of homologous single-stranded DNAs. It interacts with LexA causing its activation and leading to its autocatalytic cleavage (By similarity)	Protein RecA OS=Listeria monocytogenes serovar 1/2a (strain ATCC BAA-679 / EGD-e) GN=recA PE=3 SV=1	GO:0008094 (catalytic activity, hydrolase activity) GO:0003697 (binding, heterocyclic compound binding) GO:0005524 (binding, carbohydrate derivative binding)	L	Biotinylation	10	10	519.37	0.0366563	0.2941	3.33523	0.585572	25	10	37971	4012.58	6731.89	3574.35	10500.9	3642.57	4152.22	5847.92	7120.83	6314.85	33585.2	42876	13032.4
RNY_LISMO	Lmo1399	Membrane	Function unknown	Endoribonuclease that initiates mRNA decay.	Ribonuclease Y OS=Listeria monocytogenes serovar 1/2a (strain ATCC BAA-679 / EGD-e) GN=rny PE=3 SV=1	GO:0004519 (catalytic activity, hydrolase activity) GO:0003723 (binding, heterocyclic compound binding)	S	Intracellular	8	8	639.48	0.018072	0.238035	1.44938	0.720802	10	25	58283	279141	350560	345164	244833	261524	336161	303364	212977	253129	158297	128813	197321
Q8Y786_LISMO	lmo1406	Cytoplasmic	Energy production and conversion	formate acetyltransferase	Pyruvate formate-lyase OS=Listeria monocytogenes serovar 1/2a (strain ATCC BAA-679 / EGD-e) GN=pflB PE=4 SV=1	GO:0008861 (catalytic activity, transferase activity) GO:0016829 (catalytic activity, lyase activity)	C	Biotinylation	6	6	207.69	0.0107466	0.284725	2.92351	0.804209	25	10	83772	494.484	536.622	581.83	798.197	393.775	429.91	744.274	735.74	799.202	1763.25	3851.11	1563.45
PFLA_LISMO	Lmo1407	Cytoplasmic	Post-translational modification, protein turnover, and chaperones	S-adenosyl-L-methionine + dihydroflavodoxin + [formate C-acetyltransferase]-glycine = 5'-deoxyadenosine + L-methionine + flavodoxin semiquinone + [formate C-acetyltransferase]-glycin-2-yl radical.	Pyruvate formate-lyase-activating enzyme OS=Listeria monocytogenes serovar 1/2a (strain ATCC BAA-679 / EGD-e) GN=pflA PE=3 SV=1	GO:0051539 (binding, metal cluster binding) GO:0043365 (catalytic activity, catalysis of free radical formation) GO:0046872 (binding, ion binding)	O	Wall	7	7	456.67	8.83654e-06	0.00174947	3.11509	1	25	10	28097	9614.84	11780.7	10644	6466.37	10208.5	7561.27	23516.4	22102.8	24369.7	42399.1	31402.2	31513.7
MNTH_LISMO	lmo1424	Membrane	Inorganic ion transport and metabolism	H(+)-stimulated, divalent metal cation uptake system.	Divalent metal cation transporter MntH OS=Listeria monocytogenes serovar 1/2a (strain ATCC BAA-679 / EGD-e) GN=mntH PE=3 SV=1	GO:0015293 (transporter, transmembrane transporter activity) GO:0046873 (transporter, substrate-specific transporter activity)	P	Wall	2	2	291.44	0.00341473	0.0159036	2.23273	0.928843	25	10	48591	138990	185983	147975	136074	141034	191742	539444	401219	410266	155354	238533	357960
Q7AP65_LISMO	Lmo1428	Cytoplasmic	Amino acid transport and metabolism	(ABC) transporter	OpuCA protein OS=Listeria monocytogenes serovar 1/2a (strain ATCC BAA-679 / EGD-e) GN=opuCA PE=4 SV=1	GO:0016887 (catalytic activity, hydrolase activity) GO:0005524 (binding, carbohydrate derivative binding)	E	Membrane	4	4	225.32	3.93137e-06	0.00133665	5.555	1	10	25	45181	16897.4	13097.2	13113.6	11304.1	5493.63	10574	2286.09	1405.21	2817.1	1718.77	2407.48	2053.04
Q8Y770_LISMO	Lmo1431	Cytoplasmic	Function unknown		Lmo1431 protein OS=Listeria monocytogenes serovar 1/2a (strain ATCC BAA-679 / EGD-e) GN=lmo1431 PE=4 SV=1	GO:0005524 (binding, carbohydrate derivative binding) GO:0016887 (catalytic activity, hydrolase activity)	S	Wall	9	9	581.05	0.000947563	0.0074799	1.52982	0.985549	10	25	60261	65998.3	54097.9	52769.5	40390.1	64629.9	53025.8	31849.4	39995	32972.6	42955.7	37664	30870.8
Q8Y767_LISMO	Lmo1434	Cytoplasmic	Function unknown		Ribonuclease J OS=Listeria monocytogenes serovar 1/2a (strain ATCC BAA-679 / EGD-e) GN=rnj PE=3 SV=1	GO:0004521 (catalytic activity, hydrolase activity) GO:0008270 (binding, ion binding) GO:0003723 (binding, heterocyclic compound binding) GO:0004534 (catalytic activity, hydrolase activity)	S	Wall	8	8	445.78	0.000176445	0.00329981	1.3525	0.999337	10	25	61871	62153.7	67473.2	62614.6	53423.4	70334.7	54672.5	43462.7	47808.3	41520.9	48607.1	47500.8	45164.5
DAPA_LISMO	Lmo1435	Cytoplasmic	Amino acid transport and metabolism	Catalyzes the condensation of (S)-aspartate-beta- semialdehyde (S)-ASA and pyruvate to 4-hydroxy- tetrahydrodipicolinate (HTPA) (By similarity)	4-hydroxy-tetrahydrodipicolinate synthase OS=Listeria monocytogenes serovar 1/2a (strain ATCC BAA-679 / EGD-e) GN=dapA PE=3 SV=1	GO:0008840 (catalytic activity, lyase activity)	E	Membrane	2	2	152.33	0.00699603	0.0625447	2.46395	0.860565	25	10	31389	1922.25	1041.25	1664.2	1060.69	648.357	1518.39	1794.09	1901.05	2254.68	2969.85	5474.32	4960.64
Q8Y765_LISMO	Lmo1436	Cytoplasmic	Amino acid transport and metabolism	ATP + L-aspartate = ADP + 4-phospho-L-aspartate.	Aspartokinase OS=Listeria monocytogenes serovar 1/2a (strain ATCC BAA-679 / EGD-e) GN=lmo1436 PE=3 SV=1	GO:0004072 (catalytic activity, transferase activity)	E	Wall	5	5	294.75	0.0472406	0.0890754	1.5922	0.532982	25	10	43055	18712.1	20582.3	17887.2	11928.4	19742.7	18646.7	18168	21241.4	21146	53949.1	25276	31380.3
Q8Y764_LISMO	Lmo1437	Cytoplasmic	Amino acid transport and metabolism	Catalyzes the NADPH-dependent formation of L-aspartate- semialdehyde (L-ASA) by the reductive dephosphorylation of L- aspartyl-4-phosphate (By similarity)	Aspartate-semialdehyde dehydrogenase OS=Listeria monocytogenes serovar 1/2a (strain ATCC BAA-679 / EGD-e) GN=asd PE=3 SV=1	GO:0004073 (catalytic activity, oxidoreductase activity) GO:0050661 (binding, cofactor binding) GO:0003942 (catalytic activity, oxidoreductase activity) GO:0046983 (binding, protein binding) GO:0051287 (binding, cofactor binding)	E	Intracellular	8	8	471.47	0.0410673	0.299707	1.50781	0.562192	25	10	37576	366445	284524	339793	314895	466260	366447	544391	394206	550140	943477	364238	427793
Q8Y763_LISMO	lmo1438	Extracellular	Cell wall/membrane/envelope biogenesis	penicillin-binding protein	Lmo1438 protein OS=Listeria monocytogenes serovar 1/2a (strain ATCC BAA-679 / EGD-e) GN=lmo1438 PE=4 SV=1	GO:0008658 (binding, amide binding)	M	Membrane	5	5	191.09	0.0384287	0.124434	1.52263	0.575896	10	25	79867	26213.9	18593.4	17065.2	19030.5	10210.7	15371.6	16098.3	11110.6	13358.5	6740.88	12355.5	10271.3
Q8Y762_LISMO	lmo1440	Membrane	Function unknown		Lmo1440 protein OS=Listeria monocytogenes serovar 1/2a (strain ATCC BAA-679 / EGD-e) GN=lmo1440 PE=4 SV=1		S	Membrane	2	2	198.5	0.00341065	0.0539521	1.84252	0.928931	10	25	29662	59060.6	45301.6	41707.5	48795.7	24504.6	44433.1	35636	18358.4	25130	17735.2	24138.1	22177.7
PPAC_LISMO	Lmo1448	Cytoplasmic	Energy production and conversion	Diphosphate + H(2)O = 2 phosphate.	Probable manganese-dependent inorganic pyrophosphatase OS=Listeria monocytogenes serovar 1/2a (strain ATCC BAA-679 / EGD-e) GN=ppaC PE=3 SV=1	GO:0004427 (catalytic activity, hydrolase activity) GO:0046872 (binding, ion binding)	C	Intracellular	11	11	926.89	0.0029172	0.120912	1.50892	0.939791	25	10	33740	455671	472219	442609	460376	424655	394975	428924	701564	639578	824261	794496	610583
CSHB_LISMO	Lmo1450	Cytoplasmic	Replication, recombination and repair	purine NTP-dependent helicase activity	DEAD-box ATP-dependent RNA helicase CshB OS=Listeria monocytogenes serovar 1/2a (strain ATCC BAA-679 / EGD-e) GN=cshB PE=2 SV=1	GO:0004004 (catalytic activity, hydrolase activity) GO:0003723 (binding, heterocyclic compound binding) GO:0005524 (binding, carbohydrate derivative binding)	L	Intracellular	12	12	781.82	0.0173418	0.235235	1.86405	0.727982	10	25	49621	424550	570937	634240	587065	571872	1.39344e+06	553071	441474	343979	379688	284931	240411
DNAK_LISMO	lmo1473	Cytoplasmic	Post-translational modification, protein turnover, and chaperones	Heat shock protein	Chaperone protein DnaK OS=Listeria monocytogenes serovar 1/2a (strain ATCC BAA-679 / EGD-e) GN=dnaK PE=3 SV=1	GO:0005524 (binding, carbohydrate derivative binding) GO:0051082 (binding, protein binding)	O	Shaving	19	19	1207.46	0.0372379	0.0854153	2.32195	0.582352	25	10	66104	129285	243408	601786	262141	374017	479504	377297	1.10521e+06	1.26719e+06	277740	796971	1.02879e+06
RS20_LISMO	Lmo1480	Cytoplasmic	Translation, ribosomal structure and biogenesis		30S ribosomal protein S20 OS=Listeria monocytogenes serovar 1/2a (strain ATCC BAA-679 / EGD-e) GN=rpsT PE=3 SV=1	GO:0019843 (binding, heterocyclic compound binding) GO:0003735 (structural molecule activity, structural constituent of ribosome)	J	Shaving	2	2	219.98	0.028889	0.0854153	2.37799	0.633338	25	10	9163	30052.3	19543	24929.7	3726.62	12444.8	1952.47	41524.6	48331.3	22088.4	39048.1	23786.2	45539.6
Q92BM7_LISMO	Lmo1486	Cytoplasmic	Function unknown	Functions as a ribosomal silencing factor. Interacts with ribosomal protein L14 (rplN), blocking formation of intersubunit bridge B8. Prevents association of the 30S and 50S ribosomal subunits and the formation of functional ribosomes, thus repressing translation (By similarity)	Ribosomal silencing factor RsfS OS=Listeria monocytogenes serovar 1/2a (strain ATCC BAA-679 / EGD-e) GN=rsfS PE=3 SV=1	GO:0043023 (binding, macromolecular complex binding)	S	Wall	3	3	171.81	0.0248175	0.0605768	1.44835	0.662739	10	25	13314	17131.4	24953.1	22074.3	21252.4	33034.9	16091.9	16948.8	18526.8	17919.7	14991	10726.3	13778.1
Q8Y736_LISMO	Lmo1487	Cytoplasmic	Coenzyme transport and metabolism		Lmo1487 protein OS=Listeria monocytogenes serovar 1/2a (strain ATCC BAA-679 / EGD-e) GN=lmo1487 PE=4 SV=1		H	Intracellular	3	3	157.64	0.00453182	0.132491	1.48766	0.905642	10	25	21947	109092	96537.3	105121	109003	119912	138354	102154	88246.8	52137.4	61358.3	83955.1	67911.4
Q8Y733_LISMO	Lmo1490	Cytoplasmic	Amino acid transport and metabolism	Shikimate + NADP(+) = 3-dehydroshikimate + NADPH.	Shikimate dehydrogenase (NADP(+)) OS=Listeria monocytogenes serovar 1/2a (strain ATCC BAA-679 / EGD-e) GN=aroE PE=3 SV=1	GO:0050661 (binding, cofactor binding) GO:0004764 (catalytic activity, oxidoreductase activity)	E	Intracellular	2	2	102.44	0.00156116	0.117986	1.74458	0.971271	10	25	29953	173758	183051	141008	171936	154971	237143	108503	101123	88852.6	82678.7	157195	70315.1
Q8Y730_LISMO	Lmo1493	Cytoplasmic	Amino acid transport and metabolism	Oligoendopeptidase f	Lmo1493 protein OS=Listeria monocytogenes serovar 1/2a (strain ATCC BAA-679 / EGD-e) GN=lmo1493 PE=3 SV=1	GO:0046872 (binding, ion binding) GO:0004222 (catalytic activity, hydrolase activity)	E	Wall	6	6	268.47	0.00146971	0.00964077	1.32386	0.973435	10	25	68751	32710.1	29602.5	30782.2	35282	37075.8	32625.3	25357.9	27274	29409.3	23076	19778.2	24726.1
MTNN_LISMO	Lmo1494	Cytoplasmic	Nucleotide transport and metabolism	Catalyzes the irreversible cleavage of the glycosidic bond in both 5'-methylthioadenosine (MTA) and S- adenosylhomocysteine (SAH AdoHcy) to adenine and the corresponding thioribose, 5'-methylthioribose and S-ribosylhomocysteine, respectively (By similarity)	5'-methylthioadenosine/S-adenosylhomocysteine nucleosidase OS=Listeria monocytogenes serovar 1/2a (strain ATCC BAA-679 / EGD-e) GN=mtnN PE=3 SV=1	GO:0008930 (catalytic activity, hydrolase activity) GO:0008782 (catalytic activity, hydrolase activity)	F	Wall	5	5	254.79	0.038882	0.0790775	1.23736	0.573483	10	25	25365	37572.2	40754.3	40491.7	48644.5	34342.5	39028.2	42817.2	32923.9	33796.6	23826.8	33660.5	27609.6
Q8Y725_LISMO	lmo1499	Extracellular	Function unknown	Functions as a peptidoglycan terminase that cleaves nascent peptidoglycan strands endolytically to terminate their elongation.	Endolytic murein transglycosylase OS=Listeria monocytogenes serovar 1/2a (strain ATCC BAA-679 / EGD-e) GN=mltG PE=1 SV=1	GO:0008932 (catalytic activity, peptidoglycan muralytic activity) GO:0016829 (catalytic activity, lyase activity)	S	Membrane	13	13	933.58	0.0358184	0.119393	1.51094	0.590288	10	25	40110	67139	46948.7	48954.2	49174.3	25176.4	46346.5	41052.4	29968.2	37513.1	20590.8	30376.1	28289.2
YQGF_LISMO	Lmo1502	Cytoplasmic	Replication, recombination and repair	Could be a nuclease that resolves Holliday junction intermediates in genetic recombination (By similarity)	Putative pre-16S rRNA nuclease OS=Listeria monocytogenes serovar 1/2a (strain ATCC BAA-679 / EGD-e) GN=lmo1502 PE=3 SV=1	GO:0004518 (catalytic activity, hydrolase activity)	L	Intracellular	2	2	120.3	0.0332189	0.288274	1.52235	0.605546	25	10	15396	66170.8	100727	58152.9	57893.6	73848.4	68988.9	55343	97527.3	103959	127158	121403	142797
Q8Y706_LISMO	Lmo1523	Cytoplasmic	Signal transduction mechanisms		RelA protein OS=Listeria monocytogenes serovar 1/2a (strain ATCC BAA-679 / EGD-e) GN=relA PE=3 SV=1	GO:0008728 (catalytic activity, transferase activity) GO:0008893 (catalytic activity, hydrolase activity)	T	Intracellular	5	5	391.98	0.0199201	0.246996	1.28024	0.703499	10	25	84661	81824.4	79901.9	81469.6	89505.5	81626.4	94680.9	80891.9	72736.8	66014.7	56988	44298	76658.2
Q8Y701_LISMO	Lmo1529	Membrane	Intracellular trafficking, secretion, and vesicular transport	preprotein translocase, yajc subunit	Lmo1529 protein OS=Listeria monocytogenes serovar 1/2a (strain ATCC BAA-679 / EGD-e) GN=lmo1529 PE=4 SV=1		U	Membrane	7	7	849.89	0.00800215	0.0625447	1.86403	0.84419	10	25	11950	599327	438777	515311	412426	229305	515830	285069	163880	364396	164171	247003	229840
MREC_LISMO	lmo1547	Extracellular	Cell wall/membrane/envelope biogenesis	regulation of cell shape	Cell shape-determining protein MreC OS=Listeria monocytogenes serovar 1/2a (strain ATCC BAA-679 / EGD-e) GN=mreC PE=1 SV=1		M	Membrane	5	5	312.83	0.0114787	0.0684686	1.46809	0.794523	10	25	32075	24307.6	18020.2	20111.4	16804.7	12343.7	21813.6	12986.3	13881.9	15170.9	9069.15	13516	12619.8
Q8Y6Y3_LISMO	lmo1548	Cytoplasmic	Cell cycle control, cell division, chromosome partitioning	Rod shape-determining protein	MreB protein OS=Listeria monocytogenes serovar 1/2a (strain ATCC BAA-679 / EGD-e) GN=mreB PE=4 SV=1		D	Membrane	21	21	1628.1	0.00809412	0.0625447	1.47855	0.842744	10	25	35481	112283	84298.1	80540.5	103010	82230.6	112060	82452.2	40835.2	62721.8	75637.8	72300.2	54556.2
SYT_LISMO	Lmo1559	Cytoplasmic	Translation, ribosomal structure and biogenesis	ATP + L-threonine + tRNA(Thr) = AMP + diphosphate + L-threonyl-tRNA(Thr).	Threonine--tRNA ligase OS=Listeria monocytogenes serovar 1/2a (strain ATCC BAA-679 / EGD-e) GN=thrS PE=3 SV=1	GO:0004829 (catalytic activity, ligase activity) GO:0046872 (binding, ion binding) GO:0005524 (binding, carbohydrate derivative binding) GO:0000049 (binding, heterocyclic compound binding)	J	Wall	5	5	406.25	0.000404392	0.00502966	1.30177	0.996432	10	25	73194	282384	305742	272771	361654	328935	320030	222378	235675	230815	236126	270545	242127
Q8Y6W5_LISMO	Lmo1566	Cytoplasmic	Energy production and conversion	Isocitrate + NADP(+) = 2-oxoglutarate + CO(2) + NADPH.	Isocitrate dehydrogenase [NADP] OS=Listeria monocytogenes serovar 1/2a (strain ATCC BAA-679 / EGD-e) GN=citC PE=4 SV=1	GO:0004450 (catalytic activity, oxidoreductase activity) GO:0000287 (binding, ion binding) GO:0051287 (binding, cofactor binding)	C	Biotinylation	2	2	52.28	0.044475	0.294246	2.09828	0.545611	25	10	46119	1349.25	3752.38	1588.09	5211.27	677.29	1521.01	3837.67	2466.55	4767.52	4382.83	10983	3146.71			sigmaB
Q8Y6W4_LISMO	Lmo1567	Cytoplasmic	Energy production and conversion		Citrate synthase OS=Listeria monocytogenes serovar 1/2a (strain ATCC BAA-679 / EGD-e) GN=citZ PE=3 SV=1	GO:0046912 (catalytic activity, transferase activity)	C	Intracellular	5	5	444.75	0.0494923	0.321287	1.50686	0.523193	10	25	42530	101607	89370.7	89217.4	123902	110425	235744	92151.9	83405	81528.6	70840.6	98881.1	71092.8			sigmaB
ACCD_LISMO	Lmo1573	Cytoplasmic	Lipid transport and metabolism	ATP + acetyl-CoA + HCO(3)(-) = ADP + phosphate + malonyl-CoA.	Acetyl-coenzyme A carboxylase carboxyl transferase subunit beta OS=Listeria monocytogenes serovar 1/2a (strain ATCC BAA-679 / EGD-e) GN=accD PE=3 SV=1	GO:0003989 (catalytic activity, ligase activity) GO:0005524 (binding, carbohydrate derivative binding) GO:0046872 (binding, ion binding)	I	Intracellular	8	8	437.87	0.0200279	0.246996	1.59354	0.702527	25	10	31997	45031.7	59498.7	37120.4	33424	79662.1	27531.3	52574.3	63872.7	70435.6	99069.1	75528.2	88325.6
Q8Y6V5_LISMO	Lmo1576	Cytoplasmic	Transcription		Lmo1576 protein OS=Listeria monocytogenes serovar 1/2a (strain ATCC BAA-679 / EGD-e) GN=lmo1576 PE=4 SV=1	GO:0003677 (binding, heterocyclic compound binding) GO:0003700 (nucleic acid binding transcription factor activity, transcription factor activity, sequence-specific DNA binding)	K	Intracellular	2	2	174.45	0.0302258	0.282838	1.69587	0.62441	10	25	48677	87789.7	73480.1	77174.2	77529.6	148645	195969	80919.6	52069.5	67291.7	73116.5	50992.3	65137.3
Q8Y6V3_LISMO	Lmo1578	Cytoplasmic	Amino acid transport and metabolism	peptidase M24	Lmo1578 protein OS=Listeria monocytogenes serovar 1/2a (strain ATCC BAA-679 / EGD-e) GN=lmo1578 PE=4 SV=1	GO:0016787 (catalytic activity, hydrolase activity)	E	Intracellular	16	16	1150.05	0.021807	0.260704	1.42761	0.686992	10	25	40282	353303	325174	284303	529706	497575	449406	276762	275788	282275	382230	277614	214108
Q8Y6V2_LISMO	Lmo1579	Cytoplasmic	Amino acid transport and metabolism	L-alanine + H(2)O + NAD(+) = pyruvate + NH(3) + NADH.	Alanine dehydrogenase OS=Listeria monocytogenes serovar 1/2a (strain ATCC BAA-679 / EGD-e) GN=lmo1579 PE=3 SV=1	GO:0000286 (catalytic activity, oxidoreductase activity)	E	Wall	12	12	1068.65	0.0230088	0.0582394	1.29676	0.677022	10	25	39586	154570	154901	165236	188188	213899	252816	124158	148435	129126	149322	166497	153565
Q8Y6V1_LISMO	Lmo1580	Cytoplasmic	Signal transduction mechanisms	Universal stress protein	Universal stress protein OS=Listeria monocytogenes serovar 1/2a (strain ATCC BAA-679 / EGD-e) GN=lmo1580 PE=3 SV=1		T	Intracellular	11	11	1059.53	0.00219292	0.120912	1.93217	0.956371	25	10	16857	343420	360899	385888	357801	403273	320699	409155	759073	497266	594510	927846	1.00879e+06
ACKA1_LISMO	Lmo1581	Cytoplasmic	Energy production and conversion	ATP + acetate = ADP + acetyl phosphate.	Acetate kinase 1 OS=Listeria monocytogenes serovar 1/2a (strain ATCC BAA-679 / EGD-e) GN=ackA1 PE=3 SV=1	GO:0008776 (catalytic activity, transferase activity) GO:0005524 (binding, carbohydrate derivative binding) GO:0046872 (binding, ion binding)	C	Intracellular	23	23	1768.61	0.0226616	0.260704	1.19201	0.679861	10	25	43822	1.26372e+06	1.62131e+06	1.5033e+06	1.35396e+06	1.71972e+06	1.67789e+06	1.4508e+06	1.38886e+06	1.14805e+06	1.31419e+06	1.1614e+06	1.20432e+06
Q8Y6U9_LISMO	Lmo1582	Cytoplasmic	Replication, recombination and repair	DNA Methylase	Lmo1582 protein OS=Listeria monocytogenes serovar 1/2a (strain ATCC BAA-679 / EGD-e) GN=lmo1582 PE=1 SV=1	GO:0003677 (binding, heterocyclic compound binding) GO:0008170 (catalytic activity, transferase activity)	L	Intracellular	4	4	132.4	0.0209801	0.254232	1.43109	0.694092	10	25	37195	17523.9	33573.7	28749.3	24916.8	24060.8	29449.9	24092	20248.2	14897.3	22070.6	13941.4	15348
TPX_LISMO	Lmo1583	Cytoplasmic	Post-translational modification, protein turnover, and chaperones	Has antioxidant activity. Could remove peroxides or H(2)O(2) (By similarity)	Probable thiol peroxidase OS=Listeria monocytogenes serovar 1/2a (strain ATCC BAA-679 / EGD-e) GN=tpx PE=3 SV=1	GO:0008379 (antioxidant activity, peroxidase activity)	O	Wall	8	8	476.59	0.000557087	0.00576567	1.5529	0.99374	10	25	18122	184288	209958	208450	240849	236928	260257	180505	131731	134796	107576	164265	144497
Q8Y6T3_LISMO	lmo1599	Cytoplasmic	Transcription	Transcriptional regulator	Catabolite control protein A OS=Listeria monocytogenes serovar 1/2a (strain ATCC BAA-679 / EGD-e) GN=ccpA PE=4 SV=1	GO:0003677 (binding, heterocyclic compound binding)	K	Biotinylation	3	3	168.7	0.0367979	0.2941	4.31373	0.584784	25	10	36960	504.174	1197.45	458.287	3495.02	357.845	458.714	919.345	1321.41	1692.62	6835.43	14658.2	2489.27			sigmaB	prfA	prfA,sigmaB
Q8Y6T1_LISMO	Lmo1602	Extracellular	Function unknown		Lmo1602 protein OS=Listeria monocytogenes serovar 1/2a (strain ATCC BAA-679 / EGD-e) GN=lmo1602 PE=4 SV=1		S	Membrane	9	9	942.63	0.00900586	0.0635179	1.67495	0.828833	10	25	16084	157148	123699	129491	104972	65374.2	113807	81753.6	55951	93122.5	47676.2	66263.2	69868.8		codY
Q8Y6T0_LISMO	Lmo1603	Cytoplasmic	Amino acid transport and metabolism	aminopeptidase	Lmo1603 protein OS=Listeria monocytogenes serovar 1/2a (strain ATCC BAA-679 / EGD-e) GN=lmo1603 PE=4 SV=1	GO:0004177 (catalytic activity, hydrolase activity)	E	Wall	4	4	271.27	0.00116705	0.00841635	1.33802	0.980536	25	10	41039	58695.4	69054	68595.4	52848.3	59420	50959.9	75937.8	93078.3	86989.8	78027.6	72329.2	74752.8
MURC_LISMO	Lmo1605	Cytoplasmic	Cell wall/membrane/envelope biogenesis	cell wall formation (By similarity)	UDP-N-acetylmuramate--L-alanine ligase OS=Listeria monocytogenes serovar 1/2a (strain ATCC BAA-679 / EGD-e) GN=murC PE=3 SV=1	GO:0005524 (binding, carbohydrate derivative binding) GO:0008763 (catalytic activity, ligase activity)	M	Membrane	4	4	251.88	0.00155697	0.0441135	1.806	0.97137	25	10	50042	7141.69	5401.7	3508.86	4513.92	4244.06	6409.11	7688.76	10876	11831.3	6727.66	9133.41	10124.8
Q8Y6S6_LISMO	Lmo1607	Cytoplasmic	Translation, ribosomal structure and biogenesis	ATP + L-phenylalanine + tRNA(Phe) = AMP + diphosphate + L-phenylalanyl-tRNA(Phe).	Phenylalanine--tRNA ligase beta subunit OS=Listeria monocytogenes serovar 1/2a (strain ATCC BAA-679 / EGD-e) GN=pheT PE=3 SV=1	GO:0005524 (binding, carbohydrate derivative binding) GO:0046872 (binding, ion binding) GO:0004826 (catalytic activity, ligase activity) GO:0000049 (binding, heterocyclic compound binding)	J	Intracellular	8	8	625.25	0.0499336	0.321343	1.50371	0.521323	25	10	22410	273719	349328	244462	206912	135948	141679	221976	304748	301048	285287	487385	432646
Q8Y6S1_LISMO	Lmo1612	Cytoplasmic	Function unknown		Lmo1612 protein OS=Listeria monocytogenes serovar 1/2a (strain ATCC BAA-679 / EGD-e) GN=lmo1612 PE=4 SV=1		S	Membrane	3	3	170.66	0.00383817	0.0539521	1.74947	0.919825	10	25	11429	14958.9	8987.61	11497.4	16528.9	11384.4	19977.4	6865.97	6868.87	8122.71	6116.36	9470.26	10190.1
DAAA_LISMO	Lmo1619	Cytoplasmic	Amino acid transport and metabolism	brancheD-chain amino acid aminotransferase	D-alanine aminotransferase OS=Listeria monocytogenes serovar 1/2a (strain ATCC BAA-679 / EGD-e) GN=dat PE=3 SV=1	GO:0030170 (binding, cofactor binding) GO:0047810 (catalytic activity, transferase activity)	E	Membrane	2	2	57.38	0.0185187	0.0925923	2.58061	0.716509	25	10	32383	182.123	780.181	990.11	1109.56	562.955	1279.14	969.83	3187.69	1133.69	1730.66	2678.83	2954.79
Q8Y6R4_LISMO	lmo1620	Cytoplasmic	Amino acid transport and metabolism	succinyl-diaminopimelate desuccinylase activity	Lmo1620 protein OS=Listeria monocytogenes serovar 1/2a (strain ATCC BAA-679 / EGD-e) GN=lmo1620 PE=4 SV=1	GO:0016805 (catalytic activity, hydrolase activity) GO:0008237 (catalytic activity, hydrolase activity) GO:0008270 (binding, ion binding)	E	Intracellular	34	34	2711.9	0.0160713	0.224709	1.57964	0.740987	10	25	51817	1.7735e+06	1.8548e+06	1.5325e+06	2.72273e+06	1.46243e+06	1.43421e+06	1.4588e+06	1.11924e+06	1.10638e+06	1.47841e+06	1.04344e+06	618209
Q8Y6Q0_LISMO	lmo1634	Cytoplasmic	Energy production and conversion	Dehydrogenase	Aldehyde-alcohol dehydrogenase OS=Listeria monocytogenes serovar 1/2a (strain ATCC BAA-679 / EGD-e) GN=lmo1634 PE=3 SV=1	GO:0008774 (catalytic activity, oxidoreductase activity) GO:0004022 (catalytic activity, oxidoreductase activity) GO:0046872 (binding, ion binding)	C	Intracellular	51	51	4545.71	0.000862843	0.117986	1.78948	0.987428	25	10	94622	1.83233e+06	1.74072e+06	1.99744e+06	1.70402e+06	1.65743e+06	1.49791e+06	1.92688e+06	3.76792e+06	3.71062e+06	3.36137e+06	2.40741e+06	3.48981e+06
Q8Y6P8_LISMO	Lmo1636	Cytoplasmic	Defense mechanisms and virulence	(ABC) transporter	Lmo1636 protein OS=Listeria monocytogenes serovar 1/2a (strain ATCC BAA-679 / EGD-e) GN=lmo1636 PE=4 SV=1	GO:0005524 (binding, carbohydrate derivative binding) GO:0016887 (catalytic activity, hydrolase activity)	V	Membrane	15	15	1140.46	0.018826	0.0927645	1.69833	0.713598	10	25	33787	112006	83529.1	107467	78267.6	41801.2	91835.1	68359.2	39157.7	61754.8	33547.9	53627.4	46737.9
Q8Y6P1_LISMO	lmo1643	Cytoplasmic	Function unknown		Lmo1643 protein OS=Listeria monocytogenes serovar 1/2a (strain ATCC BAA-679 / EGD-e) GN=lmo1643 PE=4 SV=1		S	Wall	2	2	95.38	0.0425527	0.0834781	1.25049	0.554818	10	25	15831	33883.7	48264.1	43970.6	34006.1	33311.5	44887.5	40849.6	31438.1	33786.9	26102.3	31589.1	26818.2
Q8Y6N5_LISMO	lmo1649	Membrane	Function unknown		Lmo1649 protein OS=Listeria monocytogenes serovar 1/2a (strain ATCC BAA-679 / EGD-e) GN=lmo1649 PE=4 SV=1		S	Membrane	6	6	324.66	0.041252	0.129866	1.59907	0.561262	10	25	17856	25680.5	15104.8	14844.2	24639.6	38628.4	25243.2	17186	14424.2	18084	10396.8	20206.4	9843.14	agrA
EFTS_LISMO	lmo1657	Cytoplasmic	Translation, ribosomal structure and biogenesis	Associates with the EF-Tu.GDP complex and induces the exchange of GDP to GTP. It remains bound to the aminoacyl-tRNA.EF- Tu.GTP complex up to the GTP hydrolysis stage on the ribosome (By similarity)	Elongation factor Ts OS=Listeria monocytogenes serovar 1/2a (strain ATCC BAA-679 / EGD-e) GN=tsf PE=3 SV=1	GO:0003746 (binding, heterocyclic compound binding)	J	Membrane	6	6	421.67	0.0084719	0.0626177	1.43959	0.836888	25	10	32618	43303	29199.5	25642.4	27293	24743.7	32955.1	39232.1	51813.4	55541.4	36778.6	35751.4	44524.5
METK_LISMO	Lmo1664	Cytoplasmic	Coenzyme transport and metabolism	ATP + L-methionine + H(2)O = phosphate + diphosphate + S-adenosyl-L-methionine.	S-adenosylmethionine synthase OS=Listeria monocytogenes serovar 1/2a (strain ATCC BAA-679 / EGD-e) GN=metK PE=3 SV=1	GO:0005524 (binding, carbohydrate derivative binding) GO:0046872 (binding, ion binding) GO:0004478 (catalytic activity, transferase activity)	H	Biotinylation	2	2	50.82	0.0380927	0.2941	4.51018	0.577699	25	10	43524	219.066	253.857	92.3618	640.943	25.8776	40.1558	163.787	213.444	506.226	1510.06	2697.05	647.565
Q8Y6L1_LISMO	lmo1673	Cytoplasmic	Coenzyme transport and metabolism	4-(2-carboxyphenyl)-4-oxobutanoyl-CoA = 1,4-dihydroxy-2-naphthoyl-CoA + H(2)O.	1,4-dihydroxy-2-naphthoyl-CoA synthase OS=Listeria monocytogenes serovar 1/2a (strain ATCC BAA-679 / EGD-e) GN=menB PE=3 SV=1	GO:0008935 (catalytic activity, lyase activity)	H	Wall	8	8	685.74	0.0154879	0.0437168	1.24653	0.74719	10	25	30005	119351	118075	125582	104001	118323	94296.4	92058.9	112385	99833.5	71670.4	81686	87582.1
Y1687_LISMO	lmo1687	Cytoplasmic	Translation, ribosomal structure and biogenesis		UPF0374 protein lmo1687 OS=Listeria monocytogenes serovar 1/2a (strain ATCC BAA-679 / EGD-e) GN=lmo1687 PE=3 SV=1		J	Intracellular	2	2	25.11	0.0477901	0.31456	1.69855	0.530554	25	10	21121	142283	241877	135560	218393	109515	130934	140912	239439	197955	267954	305451	510428	agrA
Q92AU6_LISMO	Lmo1711	Cytoplasmic	Amino acid transport and metabolism	aminopeptidase	Lmo1711 protein OS=Listeria monocytogenes serovar 1/2a (strain ATCC BAA-679 / EGD-e) GN=lmo1711 PE=4 SV=1	GO:0004177 (catalytic activity, hydrolase activity)	E	Wall	15	15	1088.54	0.00803605	0.0287261	1.30469	0.843656	10	25	44931	146438	143514	137447	174310	167585	156521	124624	132501	118255	83462.3	139137	111626	agrA
Q8Y6H3_LISMO	Lmo1713	Cytoplasmic	Cell cycle control, cell division, chromosome partitioning	Rod shape-determining protein	Lmo1713 protein OS=Listeria monocytogenes serovar 1/2a (strain ATCC BAA-679 / EGD-e) GN=lmo1713 PE=4 SV=1		D	Intracellular	4	4	356.04	0.00414886	0.132491	1.38486	0.913383	10	25	34930	135242	151080	137669	121383	128101	169768	124739	116182	76791.1	84491.5	104085	102614
Q8Y6G5_LISMO	Lmo1722	Cytoplasmic	Replication, recombination and repair	purine NTP-dependent helicase activity	Lmo1722 protein OS=Listeria monocytogenes serovar 1/2a (strain ATCC BAA-679 / EGD-e) GN=lmo1722 PE=4 SV=1	GO:0004004 (catalytic activity, hydrolase activity) GO:0005524 (binding, carbohydrate derivative binding) GO:0003676 (binding, heterocyclic compound binding)	L	Intracellular	9	9	455.31	0.00423173	0.132491	1.98599	0.91169	10	25	50085	71443.1	71298.4	71474.3	76252.4	46334.9	44715.3	58803.6	24838.8	24470	33524.6	16358	34109.9
Q8Y6G1_LISMO	Lmo1726	Cytoplasmic	Function unknown		Lmo1726 protein OS=Listeria monocytogenes serovar 1/2a (strain ATCC BAA-679 / EGD-e) GN=lmo1726 PE=4 SV=1	GO:0016491 (catalytic activity, oxidoreductase activity)	S	Intracellular	10	10	683.24	0.00264361	0.120912	1.51231	0.94597	10	25	36749	386660	450150	284158	467035	334293	410219	320978	252983	270271	235081	270036	193002
Q8Y6E7_LISMO	lmo1740	Membrane	Amino acid transport and metabolism	amino acid AbC transporter	Lmo1740 protein OS=Listeria monocytogenes serovar 1/2a (strain ATCC BAA-679 / EGD-e) GN=lmo1740 PE=3 SV=1	GO:0015171 (transporter, substrate-specific transporter activity)	E	Wall	2	2	164.89	0.0164186	0.0457888	1.62073	0.737364	25	10	23551	9002.69	14592	12906.2	9153.51	9962.72	12576.7	23787	20242.6	24655.6	11273.5	12348.1	18217	agrA
Q8Y6E4_LISMO	Lmo1743	Cytoplasmic	Function unknown		Lmo1743 protein OS=Listeria monocytogenes serovar 1/2a (strain ATCC BAA-679 / EGD-e) GN=lmo1743 PE=4 SV=1		S	Wall	2	2	58.35	0.00393116	0.0169526	1.58533	0.917881	25	10	17522	39386.2	43585.8	44081.4	31123.4	33557.9	21551.5	66516.8	66618.2	58997.4	51862.9	46426.2	47708
GATB_LISMO	lmo1754	Cytoplasmic	Translation, ribosomal structure and biogenesis	ATP + L-aspartyl-tRNA(Asn) + L-glutamine = ADP + phosphate + L-asparaginyl-tRNA(Asn) + L-glutamate.	Aspartyl/glutamyl-tRNA(Asn/Gln) amidotransferase subunit B OS=Listeria monocytogenes serovar 1/2a (strain ATCC BAA-679 / EGD-e) GN=gatB PE=3 SV=1	GO:0005524 (binding, carbohydrate derivative binding) GO:0050567 (catalytic activity, ligase activity)	J	Biotinylation	3	3	175.29	0.0333542	0.2941	2.31789	0.604727	25	10	53203	667.284	1537.62	619.347	1774.04	979.542	768.696	1052.46	1288.99	2082.42	3076.23	5551.66	1658.81
PUR9_LISMO	Lmo1765	Cytoplasmic	Nucleotide transport and metabolism	IMP + H(2)O = 5-formamido-1-(5-phospho-D-ribosyl)imidazole-4-carboxamide.	Bifunctional purine biosynthesis protein PurH OS=Listeria monocytogenes serovar 1/2a (strain ATCC BAA-679 / EGD-e) GN=purH PE=3 SV=1	GO:0003937 (catalytic activity, hydrolase activity) GO:0004643 (catalytic activity, transferase activity)	F	Intracellular	3	3	184.31	0.0361599	0.288274	1.37251	0.588354	10	25	54965	50966	86183.7	51057.3	58846.2	55378.3	92759.4	53366	44979.2	38548.1	54789.3	47791.6	48458.6
PUR5_LISMO	Lmo1767	Cytoplasmic	Nucleotide transport and metabolism	ATP + 2-(formamido)-N(1)-(5-phospho-D-ribosyl)acetamidine = ADP + phosphate + 5-amino-1-(5-phospho-D-ribosyl)imidazole.	Phosphoribosylformylglycinamidine cyclo-ligase OS=Listeria monocytogenes serovar 1/2a (strain ATCC BAA-679 / EGD-e) GN=purM PE=3 SV=1	GO:0005524 (binding, carbohydrate derivative binding) GO:0004641 (catalytic activity, ligase activity)	F	Intracellular	2	2	118.87	0.029523	0.282838	1.29353	0.629063	10	25	37318	68066.1	74209.9	67792.9	53377.8	60086.9	69408.1	62494.8	39290.9	46552.4	58286.2	60985.6	36164.7		codY
Q8Y6B8_LISMO	Lmo1773	Cytoplasmic	Nucleotide transport and metabolism	N(6)-(1,2-dicarboxyethyl)AMP = fumarate + AMP.	Adenylosuccinate lyase OS=Listeria monocytogenes serovar 1/2a (strain ATCC BAA-679 / EGD-e) GN=purB PE=3 SV=1	GO:0070626 (catalytic activity, lyase activity) GO:0004018 (catalytic activity, lyase activity)	F	Intracellular	13	13	830.48	0.00969184	0.181945	1.59085	0.818843	10	25	49054	333144	415721	330223	408441	298573	346673	417548	196072	152077	178815	243416	152722
Q8Y6B7_LISMO	Lmo1774	Cytoplasmic	Nucleotide transport and metabolism	ATP + 5-amino-1-(5-phospho-D-ribosyl)imidazole + HCO(3)(-) = ADP + phosphate + 5-carboxyamino-1-(5-phospho-D-ribosyl)imidazole.	N5-carboxyaminoimidazole ribonucleotide synthase OS=Listeria monocytogenes serovar 1/2a (strain ATCC BAA-679 / EGD-e) GN=purK PE=3 SV=1	GO:0034028 (catalytic activity, ligase activity) GO:0005524 (binding, carbohydrate derivative binding) GO:0046872 (binding, ion binding) GO:0051287 (binding, cofactor binding) GO:0004638 (catalytic activity, lyase activity)	F	Membrane	3	3	187.64	0.0283396	0.108411	1.6837	0.637104	10	25	41381	10066.2	8152.04	8222.8	15658.7	7635.29	15904.1	6950.99	3256.71	7086.15	4837.06	9212.12	7642.11
IF3_LISMO	Lmo1785	Cytoplasmic	Translation, ribosomal structure and biogenesis	IF-3 binds to the 30S ribosomal subunit and shifts the equilibrum between 70S ribosomes and their 50S and 30S subunits in favor of the free subunits, thus enhancing the availability of 30S subunits on which protein synthesis initiation begins (By similarity)	Translation initiation factor IF-3 OS=Listeria monocytogenes serovar 1/2a (strain ATCC BAA-679 / EGD-e) GN=infC PE=3 SV=1	GO:0043022 (binding, macromolecular complex binding) GO:0003743 (binding, heterocyclic compound binding)	J	Membrane	2	2	99.45	0.0375615	0.122796	1.36397	0.58058	10	25	19635	8855.4	5483.06	5655.23	9120.41	6729.94	10426.1	5783.61	4810.14	6104.58	5020.93	6385.84	5818.02
Q8Y689_LISMO	Lmo1808	Cytoplasmic	Lipid transport and metabolism	Malonyl-CoA + an [acyl-carrier-protein] = CoA + a malonyl-[acyl-carrier-protein].	Malonyl CoA-acyl carrier protein transacylase OS=Listeria monocytogenes serovar 1/2a (strain ATCC BAA-679 / EGD-e) GN=fabD PE=3 SV=1	GO:0004314 (catalytic activity, transferase activity)	I	Wall	6	6	418.98	0.000319009	0.00424496	1.33462	0.997717	10	25	32913	48096.2	44004.5	48654.5	42143.3	46908.1	35912.8	33664.1	36182.6	30493.6	31947.5	34756	32054.3			sigmaB	prfA	prfA,sigmaB
PLSX_LISMO	Lmo1809	Cytoplasmic	Lipid transport and metabolism	Acyl-[acyl-carrier-protein] + phosphate = acyl-phosphate + [acyl-carrier-protein].	Phosphate acyltransferase OS=Listeria monocytogenes serovar 1/2a (strain ATCC BAA-679 / EGD-e) GN=plsX PE=3 SV=1	GO:0016747 (catalytic activity, transferase activity)	I	Intracellular	7	7	560.88	0.0157237	0.223285	1.80585	0.744664	10	25	36384	94947.1	122582	147207	107353	151655	282252	104893	80459.4	51464.2	101487	86699.9	76697.8
Q8Y670_LISMO	Lmo1829	Cytoplasmic	Transcription		Lmo1829 protein OS=Listeria monocytogenes serovar 1/2a (strain ATCC BAA-679 / EGD-e) GN=lmo1829 PE=4 SV=1		K	Intracellular	3	3	132.54	0.0142941	0.220186	1.55067	0.760382	10	25	65121	285939	276499	279415	290787	169716	252647	238876	184364	100793	164258	196475	118032
CARB_LISMO	Lmo1835	Cytoplasmic	Nucleotide transport and metabolism	2 ATP + L-glutamine + HCO(3)(-) + H(2)O = 2 ADP + phosphate + L-glutamate + carbamoyl phosphate.	Carbamoyl-phosphate synthase large chain OS=Listeria monocytogenes serovar 1/2a (strain ATCC BAA-679 / EGD-e) GN=carB PE=3 SV=1	GO:0004088 (catalytic activity, ligase activity) GO:0046872 (binding, ion binding) GO:0005524 (binding, carbohydrate derivative binding) GO:0004087 (catalytic activity, ligase activity)	F	Wall	3	3	152.69	0.00165142	0.00996561	2.74564	0.969133	10	25	117702	32587.5	20025.6	22188.8	13940.3	9038.2	9665.79	8439.68	7153.19	6222.39	5592.82	5790.93	5934.39
PYRC_LISMO	Lmo1837	Cytoplasmic	Nucleotide transport and metabolism	(S)-dihydroorotate + H(2)O = N-carbamoyl-L-aspartate.	Dihydroorotase OS=Listeria monocytogenes serovar 1/2a (strain ATCC BAA-679 / EGD-e) GN=pyrC PE=3 SV=1	GO:0004038 (catalytic activity, hydrolase activity) GO:0004151 (catalytic activity, hydrolase activity) GO:0046872 (binding, ion binding)	F	Intracellular	2	2	128.14	0.00280996	0.120912	1.87516	0.942201	10	25	46130	372317	259323	310033	357952	213572	364586	290143	153600	141092	166541	150320	99701.9
Q8Y657_LISMO	Lmo1843	Cytoplasmic	Translation, ribosomal structure and biogenesis	RNA uridine = RNA pseudouridine.	Pseudouridine synthase OS=Listeria monocytogenes serovar 1/2a (strain ATCC BAA-679 / EGD-e) GN=lmo1843 PE=3 SV=1	GO:0009982 (catalytic activity, isomerase activity) GO:0003723 (binding, heterocyclic compound binding)	J	Intracellular	2	2	67.59	0.00762757	0.169788	1.66945	0.850165	10	25	33967	52513.3	64579.2	62827.6	50292.7	54354.9	41426.2	64429.5	29587.5	22901.5	26808.8	29607.6	21935.7
DEOD_LISMO	Lmo1856	Cytoplasmic	Function unknown	Purine deoxynucleoside + phosphate = purine + 2'-deoxy-alpha-D-ribose 1-phosphate.	Purine nucleoside phosphorylase DeoD-type OS=Listeria monocytogenes serovar 1/2a (strain ATCC BAA-679 / EGD-e) GN=deoD PE=3 SV=1	GO:0004731 (catalytic activity, transferase activity)	S	Wall	10	10	863.9	0.0016007	0.00980928	1.33427	0.970334	10	25	25341	95422.8	88404.1	93804.9	86968.1	101282	77564	69242	79066.4	73425	52447.2	67708.4	65409.7
Y1863_LISMO	Lmo1863	Cytoplasmic	Function unknown		DegV domain-containing protein lmo1863 OS=Listeria monocytogenes serovar 1/2a (strain ATCC BAA-679 / EGD-e) GN=lmo1863 PE=3 SV=1	GO:0008289 (binding, lipid binding)	S	Intracellular	10	10	725.52	0.04302	0.299707	1.56616	0.552546	10	25	30941	228341	219402	249945	263940	356866	615058	237790	183883	196249	210846	203953	201859
Q8Y627_LISMO	Lmo1873	Cytoplasmic	Coenzyme transport and metabolism	5,6,7,8-tetrahydrofolate + NADP(+) = 7,8-dihydrofolate + NADPH.	Dihydrofolate reductase OS=Listeria monocytogenes serovar 1/2a (strain ATCC BAA-679 / EGD-e) GN=lmo1873 PE=3 SV=1	GO:0004146 (catalytic activity, oxidoreductase activity) GO:0050661 (binding, cofactor binding)	H	Intracellular	3	3	149.81	0.0481099	0.31456	1.91134	0.529153	25	10	18406	23517.2	32676.5	27025.5	28042.4	31791.4	10745.5	25307.8	38833.2	35028.8	32951	63290.1	98550.1
XPT_LISMO	Lmo1885	Cytoplasmic	Nucleotide transport and metabolism	XMP + diphosphate = 5-phospho-alpha-D-ribose 1-diphosphate + xanthine.	Xanthine phosphoribosyltransferase OS=Listeria monocytogenes serovar 1/2a (strain ATCC BAA-679 / EGD-e) GN=xpt PE=3 SV=1	GO:0000310 (catalytic activity, transferase activity)	F	Intracellular	6	6	270.83	0.000484547	0.117986	2.2701	0.995072	25	10	20903	47479.1	47501.2	74139.5	74206.9	64588.6	47073.3	69264.3	149802	135838	138911	143040	169003	agrA
Q8Y616_LISMO	Lmo1886	Cytoplasmic	Amino acid transport and metabolism	Release of a C-terminal amino acid with broad specificity, except for -Pro.	Carboxypeptidase 1 OS=Listeria monocytogenes serovar 1/2a (strain ATCC BAA-679 / EGD-e) GN=lmo1886 PE=3 SV=1	GO:0046872 (binding, ion binding) GO:0004181 (catalytic activity, hydrolase activity)	E	Biotinylation	2	2	43.25	0.0322585	0.2941	7.24627	0.611439	25	10	57320	113.679	275.263	60.9758	1348.65	0	105.207	234.024	770.854	1091.42	2744.18	7277.49	1677.31
Q8Y615_LISMO	Lmo1887	Cytoplasmic	Replication, recombination and repair		Lmo1887 protein OS=Listeria monocytogenes serovar 1/2a (strain ATCC BAA-679 / EGD-e) GN=lmo1887 PE=3 SV=1	GO:0003723 (binding, heterocyclic compound binding) GO:0008990 (catalytic activity, transferase activity) GO:0070043 (catalytic activity, transferase activity)	L	Intracellular	9	9	640.31	0.016573	0.228213	1.39548	0.735771	10	25	43039	330752	368992	437560	554215	547738	393776	355914	259835	265654	417778	285285	302368	agrA
GPSB_LISMO	Lmo1888	Cytoplasmic	Cell cycle control, cell division, chromosome partitioning	Divisome component that associates with the complex late in its assembly, after the Z-ring is formed, and is dependent on DivIC and PBP2B for its recruitment to the divisome. Together with EzrA, is a key component of the system that regulates PBP1 localization during cell cycle progression. Its main role could be the removal of PBP1 from the cell pole after pole maturation is completed. Also cont…	Cell cycle protein GpsB OS=Listeria monocytogenes serovar 1/2a (strain ATCC BAA-679 / EGD-e) GN=gpsB PE=1 SV=1		D	Membrane	3	3	286.39	0.0289054	0.108411	2.17527	0.633226	10	25	12875	11679	6860.32	10560.2	16839.3	9988.97	33035	5720.93	3357.77	8358.63	5075.82	10211.3	8172.86
SYN_LISMO	lmo1896	Cytoplasmic	Translation, ribosomal structure and biogenesis	ATP + L-asparagine + tRNA(Asn) = AMP + diphosphate + L-asparaginyl-tRNA(Asn).	Asparagine--tRNA ligase OS=Listeria monocytogenes serovar 1/2a (strain ATCC BAA-679 / EGD-e) GN=asnS PE=3 SV=1	GO:0005524 (binding, carbohydrate derivative binding) GO:0004816 (catalytic activity, ligase activity) GO:0003676 (binding, heterocyclic compound binding)	J	Biotinylation	5	5	219.98	0.02447	0.284725	4.63257	0.66542	25	10	48967	1017.26	1756.66	1069.1	4569.27	1354.3	1096.31	2473.89	2196.79	2207.11	13207.8	23288	6949.61
PANB_LISMO	Lmo1902	Cytoplasmic	Coenzyme transport and metabolism	5,10-methylenetetrahydrofolate + 3-methyl-2-oxobutanoate + H(2)O = tetrahydrofolate + 2-dehydropantoate.	3-methyl-2-oxobutanoate hydroxymethyltransferase OS=Listeria monocytogenes serovar 1/2a (strain ATCC BAA-679 / EGD-e) GN=panB PE=3 SV=1	GO:0003864 (catalytic activity, transferase activity) GO:0046872 (binding, ion binding)	H	Wall	2	2	119.81	0.018165	0.0494743	1.30671	0.719902	25	10	29836	27351.7	25544.1	24981.7	40153.7	38717.8	41419	40978.2	48937.5	44327.7	42980.6	40776	40948.4
Q8Y5Y8_LISMO	Lmo1915	Cytoplasmic	Energy production and conversion		Lmo1915 protein OS=Listeria monocytogenes serovar 1/2a (strain ATCC BAA-679 / EGD-e) GN=lmo1915 PE=3 SV=1	GO:0004471 (catalytic activity, oxidoreductase activity) GO:0004470 (catalytic activity, oxidoreductase activity) GO:0046872 (binding, ion binding) GO:0051287 (binding, cofactor binding)	C	Intracellular	3	3	166.44	0.004665	0.132491	1.54599	0.903	10	25	60000	86743.9	104199	83966.9	101139	85067.9	89664.3	70731.4	67477.3	47198.3	86173	44289.9	40395.6
Q8Y5Y6_LISMO	lmo1917	Cytoplasmic	Energy production and conversion	formate acetyltransferase	PflA protein OS=Listeria monocytogenes serovar 1/2a (strain ATCC BAA-679 / EGD-e) GN=pflA PE=4 SV=1	GO:0008861 (catalytic activity, transferase activity)	C	Biotinylation	7	7	261.69	0.00162451	0.284725	2.93071	0.96977	25	10	85452	1169.88	879.26	847.981	2075.79	1075.46	802.96	2127.77	2921.78	2478.68	3117.89	7365.49	2067.64
Q8Y5Y4_LISMO	Lmo1919	Membrane	Function unknown		Lmo1919 protein OS=Listeria monocytogenes serovar 1/2a (strain ATCC BAA-679 / EGD-e) GN=lmo1919 PE=4 SV=1		S	Membrane	4	4	424	0.00605807	0.0625447	1.9025	0.876825	10	25	24805	43901.2	27825.9	29193.7	57772.9	46900.4	65427.4	28556.3	14776.6	24800.8	19003.9	27612	27706.2
Q8Y5Y1_LISMO	Lmo1922	Cytoplasmic	Function unknown		Lmo1922 protein OS=Listeria monocytogenes serovar 1/2a (strain ATCC BAA-679 / EGD-e) GN=lmo1922 PE=4 SV=1		S	Intracellular	2	2	68.25	0.00334117	0.125498	2.13361	0.930438	10	25	47661	39941.5	45305.1	34413.6	34927.9	23759.6	28854.5	30987.2	19408.5	11938.1	13895.5	13526.2	7357.72
Q8Y5X0_LISMO	Lmo1935	Cytoplasmic	Signal transduction mechanisms	protein tyrosine serine phosphatase	Lmo1935 protein OS=Listeria monocytogenes serovar 1/2a (strain ATCC BAA-679 / EGD-e) GN=lmo1935 PE=4 SV=1	GO:0004725 (catalytic activity, hydrolase activity)	T	Intracellular	7	7	447.11	0.00250337	0.120912	1.34983	0.949179	10	25	36612	473635	589036	541353	537947	489110	568870	470285	347924	334785	345788	494357	377498
DER_LISMO	Lmo1937	Cytoplasmic	Function unknown	GTPase that plays an essential role in the late steps of ribosome biogenesis (By similarity)	GTPase Der OS=Listeria monocytogenes serovar 1/2a (strain ATCC BAA-679 / EGD-e) GN=der PE=3 SV=1	GO:0005525 (binding, carbohydrate derivative binding)	S	Wall	6	6	393.97	0.000904915	0.00732636	1.24313	0.9865	25	10	49113	548213	543598	522716	566986	570041	490697	692923	581995	602710	702165	744585	706178
Q8Y5V9_LISMO	Lmo1946	Cytoplasmic	Lipid transport and metabolism	thioesterase Superfamily protein	Lmo1946 protein OS=Listeria monocytogenes serovar 1/2a (strain ATCC BAA-679 / EGD-e) GN=lmo1946 PE=4 SV=1	GO:0047617 (catalytic activity, hydrolase activity)	I	Wall	2	2	64.02	0.00722673	0.0265412	1.29755	0.856717	25	10	19131	23975.9	37451.6	29093.5	35276.5	33883.6	33491	46030.9	36619.3	41446.9	42941.7	46804.2	36806.7
Q8Y5V8_LISMO	lmo1947	Membrane	Signal transduction mechanisms	ATP + protein L-histidine = ADP + protein N-phospho-L-histidine.	ResE protein OS=Listeria monocytogenes serovar 1/2a (strain ATCC BAA-679 / EGD-e) GN=resE PE=4 SV=1	GO:0005524 (binding, carbohydrate derivative binding) GO:0000155 (catalytic activity, transferase activity)	T	Membrane	5	5	325.86	0.0108539	0.0683383	1.69832	0.802766	10	25	66658	10652.3	8774.64	9895.01	8558.37	4845.61	9134.95	7361.59	5268.49	6137.45	2938.17	4283.45	4547.36
Q8Y5V6_LISMO	Lmo1949	Cytoplasmic	Translation, ribosomal structure and biogenesis		Pseudouridine synthase OS=Listeria monocytogenes serovar 1/2a (strain ATCC BAA-679 / EGD-e) GN=lmo1949 PE=3 SV=1	GO:0003723 (binding, heterocyclic compound binding) GO:0009982 (catalytic activity, isomerase activity)	J	Intracellular	5	5	399.39	0.0429284	0.299707	1.25476	0.552989	10	25	27781	172902	245897	207142	201020	298044	230439	211626	169430	157991	207493	152334	181372
PNP_LISMO	Lmo1953	Cytoplasmic	Nucleotide transport and metabolism	RNA(n+1) + phosphate = RNA(n) + a nucleoside diphosphate.	Polyribonucleotide nucleotidyltransferase OS=Listeria monocytogenes serovar 1/2a (strain ATCC BAA-679 / EGD-e) GN=pnp PE=3 SV=1	GO:0046872 (binding, ion binding) GO:0004654 (catalytic activity, transferase activity) GO:0003723 (binding, heterocyclic compound binding)	F	Wall	25	25	1369.89	0.0285689	0.0657742	1.14598	0.635525	10	25	79552	108567	106907	106418	103228	98413.8	111833	86554.7	91501	83735.5	115568	96339.1	80734.1
Q8Y5V2_LISMO	Lmo1953	Cytoplasmic	Nucleotide transport and metabolism	The purine nucleoside phosphorylases catalyze the phosphorolytic breakdown of the N-glycosidic bond in the beta- (deoxy)ribonucleoside molecules, with the formation of the corresponding free purine bases and pentose-1-phosphate (By similarity)	Purine nucleoside phosphorylase OS=Listeria monocytogenes serovar 1/2a (strain ATCC BAA-679 / EGD-e) GN=pnp PE=3 SV=1	GO:0004731 (catalytic activity, transferase activity)	F	Wall	5	5	573.46	0.00356093	0.0162593	1.39423	0.925698	10	25	29457	62935.8	74415.2	75015.2	62019.4	51886.8	62511.9	43609.5	56879.7	50976	39420.5	51150.5	36815.5
DEOB_LISMO	Lmo1954	Cytoplasmic	Carbohydrate transport and metabolism	2-deoxy-alpha-D-ribose 1-phosphate = 2-deoxy-alpha-D-ribose 5-phosphate.	Phosphopentomutase OS=Listeria monocytogenes serovar 1/2a (strain ATCC BAA-679 / EGD-e) GN=deoB PE=3 SV=1	GO:0000287 (binding, ion binding) GO:0008973 (catalytic activity, isomerase activity)	G	Wall	6	6	321.29	0.0146412	0.041579	1.25062	0.756475	10	25	43718	46537.5	38824.3	43288.4	54916.7	39644.8	44929.3	34137.6	32115.2	30897	44681.6	33506.3	39069
Q8Y5T9_LISMO	lmo1966	Membrane	Function unknown		Lmo1966 protein OS=Listeria monocytogenes serovar 1/2a (strain ATCC BAA-679 / EGD-e) GN=lmo1966 PE=4 SV=1		S	Membrane	6	6	472.24	0.00841275	0.0626177	1.75841	0.837796	10	25	25237	14820.6	11581.1	18352.1	8013.77	10179.1	11876.6	9473.35	4288.84	9007.08	5167.22	7531.3	7083.83
Y1967_LISMO	Lmo1967	Cytoplasmic	Inorganic ion transport and metabolism	Toxic anion resistance	Uncharacterized protein Lmo1967 OS=Listeria monocytogenes serovar 1/2a (strain ATCC BAA-679 / EGD-e) GN=lmo1967 PE=3 SV=1		P	Membrane	5	5	301.57	0.0169372	0.0885933	1.43731	0.732051	10	25	45464	12686.1	9159.52	9144.61	12796.1	9031.25	16700.9	7681.88	6897.89	8248.37	6841.59	10329.5	8367.74
Q8Y5Q1_LISMO	Lmo2005	Cytoplasmic	Energy production and conversion		Lmo2005 protein OS=Listeria monocytogenes serovar 1/2a (strain ATCC BAA-679 / EGD-e) GN=lmo2005 PE=4 SV=1		C	Intracellular	5	5	336.4	0.0222672	0.260704	2.39057	0.683127	10	25	37808	95438.1	476042	109906	226917	263412	273096	121473	78995.4	58280.3	78822.1	171349	95461.2
Q8Y5Q0_LISMO	lmo2006	Cytoplasmic	Amino acid transport and metabolism	acetolactate synthase	AlsS protein OS=Listeria monocytogenes serovar 1/2a (strain ATCC BAA-679 / EGD-e) GN=alsS PE=3 SV=1	GO:0003984 (catalytic activity, transferase activity) GO:0000287 (binding, ion binding) GO:0030976 (binding, cofactor binding)	E	Membrane	4	4	219.67	0.0111732	0.0684686	1.61582	0.798521	10	25	61673	25135.1	17403.3	16629	19450.4	10340.1	17690.2	13013.2	10284.1	11274.7	7019.38	12712.2	11698.7			sigmaB
CSPB_LISMO	lmo2016	Cytoplasmic	Transcription	Cold shock protein	Cold shock-like protein CspLB OS=Listeria monocytogenes serovar 1/2a (strain ATCC BAA-679 / EGD-e) GN=cspLB PE=3 SV=1	GO:0003677 (binding, heterocyclic compound binding)	K	Wall	2	2	178.37	0.010463	0.0336067	1.64053	0.808062	25	10	7294	75659.7	79895.3	80004.3	56910.6	106509	64639.5	178117	146536	151194	80510.3	98815.9	105405
DAPF_LISMO	Lmo2018	Cytoplasmic	Amino acid transport and metabolism	LL-2,6-diaminoheptanedioate = meso-diaminoheptanedioate.	Diaminopimelate epimerase OS=Listeria monocytogenes serovar 1/2a (strain ATCC BAA-679 / EGD-e) GN=dapF PE=3 SV=1	GO:0008837 (catalytic activity, isomerase activity)	E	Wall	33	33	2950.78	0.0156056	0.0437838	1.24381	0.745926	10	25	41241	904016	1.11874e+06	1.01839e+06	807879	933651	888732	662368	753101	766648	995641	710237	671711
Q8Y5M5_LISMO	lmo2032	Cytoplasmic	Cell cycle control, cell division, chromosome partitioning	Essential cell division protein that forms a contractile ring structure (Z ring) at the future cell division site. The regulation of the ring assembly controls the timing and the location of cell division. One of the functions of the FtsZ ring is to recruit other cell division proteins to the septum to produce a new cell wall between the dividing cells. Binds GTP and shows GTPase activity (By sim…	Cell division protein FtsZ OS=Listeria monocytogenes serovar 1/2a (strain ATCC BAA-679 / EGD-e) GN=ftsZ PE=3 SV=1	GO:0005525 (binding, carbohydrate derivative binding) GO:0003924 (catalytic activity, hydrolase activity)	D	Intracellular	15	15	1297.24	0.0201112	0.246996	1.59006	0.701777	10	25	41325	2.18152e+06	2.04832e+06	1.21039e+06	1.93651e+06	1.24491e+06	1.33134e+06	1.36738e+06	658126	771044	1.47097e+06	1.12995e+06	862028			sigmaB
MURG_LISMO	Lmo2035	Cytoplasmic	Cell wall/membrane/envelope biogenesis	UDP-N-acetylglucosamine + Mur2Ac(oyl-L-Ala-gamma-D-Glu-L-Lys-D-Ala-D-Ala)-diphosphoundecaprenol = UDP + GlcNAc-(1->4)-Mur2Ac(oyl-L-Ala-gamma-D-Glu-L-Lys-D-Ala-D-Ala)-diphosphoundecaprenol.	UDP-N-acetylglucosamine--N-acetylmuramyl-(pentapeptide) pyrophosphoryl-undecaprenol N-acetylglucosamine transferase OS=Listeria monocytogenes serovar 1/2a (strain ATCC BAA-679 / EGD-e) GN=murG PE=3 SV=1	GO:0051991 (catalytic activity, transferase activity) GO:0050511 (catalytic activity, transferase activity)	M	Membrane	5	5	289.47	0.0238082	0.102422	1.54417	0.670607	10	25	38991	32906.1	25683.3	28832.8	19567.8	13485.5	20999.9	18071	15867.1	19426.8	11357.9	13148	13748.2
MURD_LISMO	Lmo2036	Cytoplasmic	Cell wall/membrane/envelope biogenesis	Cell wall formation. Catalyzes the addition of glutamate to the nucleotide precursor UDP-N-acetylmuramoyl-L-alanine (UMA) (By similarity)	UDP-N-acetylmuramoylalanine--D-glutamate ligase OS=Listeria monocytogenes serovar 1/2a (strain ATCC BAA-679 / EGD-e) GN=murD PE=3 SV=1	GO:0008764 (catalytic activity, ligase activity) GO:0004326 (catalytic activity, ligase activity) GO:0005524 (binding, carbohydrate derivative binding)	M	Wall	2	2	139.09	0.0381902	0.0790775	1.26104	0.577175	10	25	50399	128666	104510	136747	81493.1	116364	97528.3	74837.3	82867.4	77910.4	94155.8	93040.3	104774
MRAZ_LISMO	Lmo2042	Cytoplasmic	Function unknown		Transcriptional regulator MraZ OS=Listeria monocytogenes serovar 1/2a (strain ATCC BAA-679 / EGD-e) GN=mraZ PE=3 SV=1	GO:0003700 (nucleic acid binding transcription factor activity, transcription factor activity, sequence-specific DNA binding) GO:0000976 (binding, heterocyclic compound binding)	S	Intracellular	4	4	175.49	0.0459476	0.307049	1.45205	0.5388	25	10	16597	39969.2	59908	59945.3	58358.8	70152.1	45622.1	57272.4	66680.1	54035.5	89942.1	108015	108974
COAD_LISMO	Lmo2052	Cytoplasmic	Coenzyme transport and metabolism	ATP + pantetheine 4'-phosphate = diphosphate + 3'-dephospho-CoA.	Phosphopantetheine adenylyltransferase OS=Listeria monocytogenes serovar 1/2a (strain ATCC BAA-679 / EGD-e) GN=coaD PE=3 SV=1	GO:0005524 (binding, carbohydrate derivative binding) GO:0004595 (catalytic activity, transferase activity)	H	Intracellular	2	2	134.86	0.0259337	0.268518	1.50426	0.65432	10	25	17759	97491.6	138040	127054	234622	160047	174289	108079	94767.8	72905.9	92653.1	124617	126247
MSCL_LISMO	Lmo2064	Membrane	Cell wall/membrane/envelope biogenesis	Channel that opens in response to stretch forces in the membrane lipid bilayer. May participate in the regulation of osmotic pressure changes within the cell (By similarity)	Large-conductance mechanosensitive channel OS=Listeria monocytogenes serovar 1/2a (strain ATCC BAA-679 / EGD-e) GN=mscL PE=3 SV=1	GO:0008381 (transporter, substrate-specific transporter activity)	M	Intracellular	5	5	232.22	0.0018175	0.117986	1.70006	0.9652	25	10	14230	144593	147748	218725	182405	143558	152402	190382	295744	269726	224750	320203	381290
CH60_LISMO	lmo2068	Cytoplasmic	Post-translational modification, protein turnover, and chaperones	Prevents misfolding and promotes the refolding and proper assembly of unfolded polypeptides generated under stress conditions (By similarity)	60 kDa chaperonin OS=Listeria monocytogenes serovar 1/2a (strain ATCC BAA-679 / EGD-e) GN=groL PE=3 SV=1	GO:0051082 (binding, protein binding) GO:0044183 (binding, protein binding) GO:0005524 (binding, carbohydrate derivative binding)	O	Shaving	8	8	589.61	0.00909951	0.0568603	3.40637	0.827446	25	10	57332	55171.9	93250.6	242966	47979.5	46090.6	44245	184192	159157	184293	128317	421442	726966		codY
Q8Y5H3_LISMO	lmo2089	Membrane	Lipid transport and metabolism		Lmo2089 protein OS=Listeria monocytogenes serovar 1/2a (strain ATCC BAA-679 / EGD-e) GN=lmo2089 PE=4 SV=1	GO:0016787 (catalytic activity, hydrolase activity)	I	Membrane	20	20	2013.24	0.000543891	0.0308201	1.78969	0.993988	10	25	38432	205030	138227	183567	251403	177883	225895	123679	88757.6	115158	81870.1	130035	120952
Q8Y5G0_LISMO	lmo2103	Cytoplasmic	Energy production and conversion	phosphate acetyltransferase	Pta protein OS=Listeria monocytogenes serovar 1/2a (strain ATCC BAA-679 / EGD-e) GN=pta PE=4 SV=1	GO:0016407 (catalytic activity, transferase activity)	C	Wall	9	9	837.19	0.0284948	0.0657742	1.26828	0.636034	10	25	34392	255578	225227	240084	209476	291861	185935	175736	211024	177953	139147	223333	183104
Q8Y5F0_LISMO	Lmo2114	Cytoplasmic	Defense mechanisms and virulence	(ABC) transporter	Lmo2114 protein OS=Listeria monocytogenes serovar 1/2a (strain ATCC BAA-679 / EGD-e) GN=lmo2114 PE=4 SV=1	GO:0005524 (binding, carbohydrate derivative binding) GO:0016887 (catalytic activity, hydrolase activity)	V	Wall	11	11	998.89	4.888e-05	0.00195443	1.86566	0.999977	25	10	28296	149417	249033	210408	197284	210951	252395	369836	436531	424171	449715	359202	328982
GLMM_LISMO	Lmo2118	Cytoplasmic	Carbohydrate transport and metabolism	Alpha-D-glucosamine 1-phosphate = D-glucosamine 6-phosphate.	Phosphoglucosamine mutase OS=Listeria monocytogenes serovar 1/2a (strain ATCC BAA-679 / EGD-e) GN=glmM PE=3 SV=1	GO:0000287 (binding, ion binding) GO:0008966 (catalytic activity, isomerase activity)	G	Intracellular	10	10	848.37	0.00504583	0.134877	2.14377	0.895585	10	25	48457	717400	650443	607501	794433	838647	1.05121e+06	613193	440831	245790	385252	363406	125095
Q8Y5E5_LISMO	lmo2119	Extracellular	Function unknown		Lmo2119 protein OS=Listeria monocytogenes serovar 1/2a (strain ATCC BAA-679 / EGD-e) GN=lmo2119 PE=1 SV=1		S	Membrane	9	9	613.5	0.00387809	0.0539521	1.69257	0.918989	10	25	48719	46079.6	30943.7	35625.1	47561.8	29808.6	63334.9	26189	23429.2	31215	19925.7	25529.3	23397.3
DACA_LISMO	lmo2120	Membrane	Function unknown	Catalyzes the condensation of 2 ATP molecules into cyclic di-AMP (c-di-AMP) (PubMed:25605729). c-di-AMP is a signaling compound secreted into the host's cytosol where it triggers the cytosolic surveillance pathway (CSP), a host pathway of innate immunity characterized by expression of beta interferon (IFN-beta) and coregulated genes (PubMed:20508090). Expression of truncated proteins (missing fir…	Diadenylate cyclase OS=Listeria monocytogenes serovar 1/2a (strain ATCC BAA-679 / EGD-e) GN=dacA PE=1 SV=1	GO:0004016 (catalytic activity, cyclase activity) GO:0016779 (catalytic activity, transferase activity) GO:0005524 (binding, carbohydrate derivative binding)	S	Membrane	7	7	508.47	0.029654	0.108411	1.69383	0.628189	10	25	30426	59146.6	47644.6	67443.8	98372.4	43739.6	94272.6	43967.4	20192	52202.9	27255.5	51495	47307.7
Q8Y5B2_LISMO	lmo2155	Cytoplasmic	Nucleotide transport and metabolism	Provides the precursors necessary for DNA synthesis. Catalyzes the biosynthesis of deoxyribonucleotides from the corresponding ribonucleotides (By similarity)	Ribonucleoside-diphosphate reductase OS=Listeria monocytogenes serovar 1/2a (strain ATCC BAA-679 / EGD-e) GN=lmo2155 PE=3 SV=1	GO:0004748 (catalytic activity, oxidoreductase activity) GO:0005524 (binding, carbohydrate derivative binding)	F	Wall	22	22	1313.59	0.000547926	0.00576567	1.31905	0.993913	10	25	87340	103077	101916	99759.7	80031.2	79199.6	94050.6	68421.9	71802.3	68106.8	68077.4	78781.5	67867.8
Q8Y5A2_LISMO	lmo2167	Cytoplasmic	Function unknown		Lmo2167 protein OS=Listeria monocytogenes serovar 1/2a (strain ATCC BAA-679 / EGD-e) GN=lmo2167 PE=4 SV=1		S	Wall	2	2	93.9	0.039564	0.0801147	1.29195	0.569901	10	25	22835	77254.5	64332.3	78472.4	101691	96166.7	100024	81467.3	71781	55888.5	49259.8	77323	65180.2
Q8Y583_LISMO	Lmo2188	Cytoplasmic	Amino acid transport and metabolism	Oligoendopeptidase f	Lmo2188 protein OS=Listeria monocytogenes serovar 1/2a (strain ATCC BAA-679 / EGD-e) GN=lmo2188 PE=3 SV=1	GO:0046872 (binding, ion binding) GO:0004222 (catalytic activity, hydrolase activity)	E	Intracellular	18	18	1623.85	0.0341518	0.288274	1.44017	0.599957	10	25	68531	1.20236e+06	1.18358e+06	1.33636e+06	2.15632e+06	944143	1.12098e+06	1.09726e+06	751811	907054	1.10745e+06	973057	679193
Q8Y576_LISMO	Lmo2199	Cytoplasmic	Post-translational modification, protein turnover, and chaperones	Organic hydroperoxide resistance protein	Lmo2199 protein OS=Listeria monocytogenes serovar 1/2a (strain ATCC BAA-679 / EGD-e) GN=lmo2199 PE=4 SV=1		O	Wall	5	5	285.46	0.004303	0.0178934	2.00604	0.910241	10	25	14494	147857	132459	129982	254982	259765	237027	145244	105847	93935.3	56406.7	79607.7	98245.8
FABH_LISMO	Lmo2202	Membrane	Lipid transport and metabolism	Acetyl-CoA + malonyl-[acyl-carrier-protein] = acetoacetyl-[acyl-carrier-protein] + CoA + CO(2).	3-oxoacyl-[acyl-carrier-protein] synthase 3 OS=Listeria monocytogenes serovar 1/2a (strain ATCC BAA-679 / EGD-e) GN=fabH PE=3 SV=1	GO:0004315 (catalytic activity, transferase activity) GO:0033818 (catalytic activity, transferase activity)	I	Wall	3	3	321.57	0.011927	0.0372808	1.22822	0.78877	10	25	33949	36478.9	34658.7	31525.1	37376.9	32254.1	30478.8	28348.8	32943.4	28931.1	23664.1	22125.5	29081.6
Q8Y567_LISMO	Lmo2209	Cytoplasmic	Function unknown		Lmo2209 protein OS=Listeria monocytogenes serovar 1/2a (strain ATCC BAA-679 / EGD-e) GN=lmo2209 PE=4 SV=1	GO:0008080 (catalytic activity, transferase activity)	S	Intracellular	4	4	203.63	0.00572092	0.144426	1.94683	0.882927	25	10	29831	49371.5	50810.2	42214.8	35447.9	27561.1	34895.2	36425.8	74217.6	73600.3	79653.5	107552	96374.3
HEMH_LISMO	Lmo2211	Cytoplasmic	Coenzyme transport and metabolism	Protoheme + 2 H(+) = protoporphyrin + Fe(2+).	Ferrochelatase OS=Listeria monocytogenes serovar 1/2a (strain ATCC BAA-679 / EGD-e) GN=hemH PE=3 SV=1	GO:0004325 (catalytic activity, lyase activity) GO:0046872 (binding, ion binding)	H	Intracellular	8	8	497.48	0.00238212	0.120912	1.76439	0.951974	10	25	35322	268018	312101	195104	151206	186587	281588	170240	118654	109250	147276	133912	111085
DCUP_LISMO	lmo2212	Cytoplasmic	Coenzyme transport and metabolism	Uroporphyrinogen III = coproporphyrinogen + 4 CO(2).	Uroporphyrinogen decarboxylase OS=Listeria monocytogenes serovar 1/2a (strain ATCC BAA-679 / EGD-e) GN=hemE PE=3 SV=1	GO:0004853 (catalytic activity, lyase activity)	H	Wall	2	2	73.94	0.000583617	0.00578322	1.45374	0.993233	10	25	39903	15765.1	16714.7	18233.3	13406	12245.6	13960.4	10411.2	11210.3	10038.9	10231.2	11657.1	8584.18
Q8Y559_LISMO	Lmo2217	Extracellular	Function unknown		Lmo2217 protein OS=Listeria monocytogenes serovar 1/2a (strain ATCC BAA-679 / EGD-e) GN=lmo2217 PE=4 SV=1		S	Membrane	5	5	543.87	0.0117077	0.0686303	1.57054	0.791569	10	25	13088	34257.8	20832.4	21417.5	35227.1	26223.3	45171.9	17811.4	23322	20723.5	16049	19973.1	18724.3
PRSA2_LISMO	Lmo2219	Membrane	Post-translational modification, protein turnover, and chaperones	Peptidylproline (omega=180) = peptidylproline (omega=0).	Foldase protein PrsA 2 OS=Listeria monocytogenes serovar 1/2a (strain ATCC BAA-679 / EGD-e) GN=prsA2 PE=3 SV=1	GO:0003755 (catalytic activity, isomerase activity)	O	Membrane	26	26	2458.84	0.000541278	0.0308201	2.05255	0.994037	10	25	32677	237846	162697	159417	185750	155334	237436	110908	54658.5	114831	72174.5	115096	86998.6
Q7AP51_LISMO	lmo2278	Extracellular	Post-translational modification, protein turnover, and chaperones	L-alanyl-D-glutamate peptidase	L-alanoyl-D-glutamate peptidase OS=Listeria monocytogenes serovar 1/2a (strain ATCC BAA-679 / EGD-e) GN=lysA PE=4 SV=1		O	Wall	6	6	404.93	0.0301143	0.0674294	1.93405	0.625142	25	10	30742	21941.8	31049.8	28982.9	18998.1	19504.4	35359	69781.7	64781.8	78800.4	35479.2	25862.5	26688.5
Q8Y4U9_LISMO	lmo2331	Membrane	Function unknown		Lmo2331 protein OS=Listeria monocytogenes serovar 1/2a (strain ATCC BAA-679 / EGD-e) GN=lmo2331 PE=4 SV=1		S	Wall	4	4	379.28	0.0184087	0.0497517	1.50121	0.71756	25	10	25386	19974.3	32646	26771.5	15553.9	28087.6	17257.1	39738.9	36109.6	43804.2	36398.4	23470.3	31084.4
PEPC_LISMO	Lmo2338	Cytoplasmic	Amino acid transport and metabolism	Inactivates bleomycin B2 (a cytotoxic glycometallopeptide) by hydrolysis of a carboxyamide bond of beta-aminoalanine, but also shows general aminopeptidase activity. The specificity varies somewhat with source, but amino acid arylamides of Met, Leu and Ala are preferred.	Aminopeptidase C OS=Listeria monocytogenes serovar 1/2a (strain ATCC BAA-679 / EGD-e) GN=pepC PE=3 SV=1	GO:0004177 (catalytic activity, hydrolase activity) GO:0004197 (catalytic activity, hydrolase activity) GO:0008234 (catalytic activity, hydrolase activity)	E	Intracellular	7	7	520.85	0.00168787	0.117986	1.64776	0.968269	10	25	50572	238344	377179	296595	409787	366713	429559	230917	205425	230213	247212	220097	151621
Q8Y4U2_LISMO	Lmo2340	Cytoplasmic	Secondary metabolites biosynthesis, transport, and catabolism	Uracil + D-ribose 5-phosphate = pseudouridine 5'-phosphate + H(2)O.	Pseudouridine-5'-phosphate glycosidase OS=Listeria monocytogenes serovar 1/2a (strain ATCC BAA-679 / EGD-e) GN=psuG PE=3 SV=1	GO:0016798 (catalytic activity, hydrolase activity) GO:0046872 (binding, ion binding) GO:0004730 (catalytic activity, lyase activity)	Q	Intracellular	5	5	346.68	0.0129662	0.206738	1.25406	0.775915	10	25	32568	161054	185394	190707	226124	207673	171615	154197	130490	125763	172976	153255	174412
Q8Y4S4_LISMO	Lmo2358	Cytoplasmic	Carbohydrate transport and metabolism	Catalyzes the reversible isomerization-deamination of glucosamine 6-phosphate (GlcN6P) to form fructose 6-phosphate (Fru6P) and ammonium ion (By similarity)	Glucosamine-6-phosphate deaminase OS=Listeria monocytogenes serovar 1/2a (strain ATCC BAA-679 / EGD-e) GN=lmo2358 PE=3 SV=1	GO:0004342 (catalytic activity, deaminase activity)	G	Wall	4	4	212.36	0.000302007	0.00424496	1.25685	0.997949	10	25	26959	33298.3	31315.5	33806.4	38278.7	32997.7	35673.2	28993.6	26878.9	26234	24921.6	30574.5	25797.5
Q8Y4S2_LISMO	lmo2360	Membrane	Function unknown		Transmembrane protein OS=Listeria monocytogenes serovar 1/2a (strain ATCC BAA-679 / EGD-e) GN=lmo2360 PE=4 SV=1		S	Wall	33	33	2832.03	0.00850385	0.0295314	1.57521	0.836399	25	10	97134	124089	184614	155922	115637	105089	128756	249801	266587	257831	199195	169425	139555
G6PI_LISMO	lmo2367	Membrane	Carbohydrate transport and metabolism	D-glucose 6-phosphate = D-fructose 6-phosphate.	Glucose-6-phosphate isomerase OS=Listeria monocytogenes serovar 1/2a (strain ATCC BAA-679 / EGD-e) GN=pgi PE=3 SV=1	GO:0004347 (catalytic activity, isomerase activity)	G	Wall	23	23	1645.39	0.00031622	0.00424496	1.36108	0.997756	10	25	49866	607970	616024	595854	688031	623720	607825	469548	518394	478504	352852	484345	443753
Q8Y4R3_LISMO	lmo2371	Membrane	Defense mechanisms and virulence	ABC transporter (permease)	Lmo2371 protein OS=Listeria monocytogenes serovar 1/2a (strain ATCC BAA-679 / EGD-e) GN=lmo2371 PE=4 SV=1		V	Membrane	9	9	688.86	0.00052877	0.0308201	2.42225	0.99427	10	25	40303	95732.8	63372	73208.9	52458.6	33198.6	63536.8	33299.6	23495.8	30974.6	17959.8	26760.2	25011.2
Q8Y4R2_LISMO	Lmo2372	Cytoplasmic	Defense mechanisms and virulence	(ABC) transporter	Lmo2372 protein OS=Listeria monocytogenes serovar 1/2a (strain ATCC BAA-679 / EGD-e) GN=lmo2372 PE=4 SV=1	GO:0005524 (binding, carbohydrate derivative binding) GO:0016887 (catalytic activity, hydrolase activity)	V	Membrane	10	10	1066.14	0.00016997	0.0288946	2.52131	0.999391	10	25	24509	74267.1	55862.2	57610.9	53478.1	29949.6	50662.5	24108.4	17001.3	28598.6	14580.9	21277.6	22077.4
Q8Y4R1_LISMO	Lmo2373	Membrane	Carbohydrate transport and metabolism	protein-N(PI)-phosphohistidine-sugar phosphotransferase activity	Lmo2373 protein OS=Listeria monocytogenes serovar 1/2a (strain ATCC BAA-679 / EGD-e) GN=lmo2373 PE=4 SV=1	GO:0008982 (catalytic activity, transferase activity)	G	Wall	7	7	758.46	0.00275079	0.0142298	1.42133	0.943537	10	25	11183	240371	283893	310511	235624	219370	275612	222627	154259	175154	142142	194798	212368
Q8Y4Q8_LISMO	lmo2376	Cytoplasmic	Post-translational modification, protein turnover, and chaperones	Peptidylproline (omega=180) = peptidylproline (omega=0).	Peptidyl-prolyl cis-trans isomerase OS=Listeria monocytogenes serovar 1/2a (strain ATCC BAA-679 / EGD-e) GN=lmo2376 PE=3 SV=1	GO:0003755 (catalytic activity, isomerase activity)	O	Wall	2	2	79.12	0.00120427	0.00841635	1.62672	0.979671	10	25	21407	39770.5	36249.4	38277.8	38939.4	24154.8	34867	26397	22108.8	20108.8	15185.9	22670.2	24012.3
Q8Y4P6_LISMO	Lmo2389	Cytoplasmic	Energy production and conversion	Nadh dehydrogenase	Lmo2389 protein OS=Listeria monocytogenes serovar 1/2a (strain ATCC BAA-679 / EGD-e) GN=lmo2389 PE=4 SV=1	GO:0016491 (catalytic activity, oxidoreductase activity)	C	Membrane	15	15	1069.06	0.00666133	0.0625447	1.60315	0.866251	10	25	44029	49229.5	35774.1	38283.6	56887.3	27472	54712.4	26839.8	25008.6	25552.9	21702.5	31573.4	32975.1
FENR2_LISMO	Lmo2390	Membrane	Post-translational modification, protein turnover, and chaperones	2 reduced ferredoxin + NADP(+) + H(+) = 2 oxidized ferredoxin + NADPH.	Ferredoxin--NADP reductase 2 OS=Listeria monocytogenes serovar 1/2a (strain ATCC BAA-679 / EGD-e) GN=lmo2390 PE=3 SV=1	GO:0004324 (catalytic activity, oxidoreductase activity)	O	Intracellular	10	10	824.14	0.00359026	0.125498	1.64235	0.925071	10	25	36404	358979	620364	372197	413326	413990	667772	367078	242987	293709	246215	303583	279696
Q928M6_LISMO	Lmo2411	Cytoplasmic	Post-translational modification, protein turnover, and chaperones	Fe-S assembly protein	Lmo2411 protein OS=Listeria monocytogenes serovar 1/2a (strain ATCC BAA-679 / EGD-e) GN=lmo2411 PE=4 SV=1		O	Wall	8	8	638.89	0.0135361	0.04041	1.29857	0.769131	10	25	52483	110211	95715.8	114827	80926.5	104406	70579.9	75066.5	83466.3	69529.7	69486	69919.6	76610.1
Q8Y4M0_LISMO	lmo2417	Membrane	Inorganic ion transport and metabolism	(Lipo)protein	Lipoprotein OS=Listeria monocytogenes serovar 1/2a (strain ATCC BAA-679 / EGD-e) GN=lmo2417 PE=3 SV=1		P	Wall	13	13	772.36	0.00266571	0.0142033	1.31897	0.945467	25	10	30652	210955	259496	271334	264470	244016	217008	325828	314774	339373	369386	250246	335689
Q8Y4L1_LISMO	Lmo2426	Cytoplasmic	Inorganic ion transport and metabolism		Lmo2426 protein OS=Listeria monocytogenes serovar 1/2a (strain ATCC BAA-679 / EGD-e) GN=lmo2426 PE=3 SV=1		P	Intracellular	7	7	535.74	0.0088397	0.180402	1.87472	0.831312	25	10	13642	214521	105929	208830	229293	175460	140461	222667	289701	269930	251590	425324	555170
Q8Y4I9_LISMO	Lmo2450	Cytoplasmic	Function unknown		Lmo2450 protein OS=Listeria monocytogenes serovar 1/2a (strain ATCC BAA-679 / EGD-e) GN=lmo2450 PE=4 SV=1	GO:0052689 (catalytic activity, hydrolase activity) GO:0016298 (catalytic activity, hydrolase activity)	S	Intracellular	2	2	167.54	0.0311472	0.282838	1.92055	0.618444	25	10	27808	31324.9	6696.56	22345.7	29023.1	26619.3	18392.1	34349.6	43686.8	25834	35216.9	78043.8	40993.7
Q8Y4I8_LISMO	lmo2451	Membrane	Intracellular trafficking, secretion, and vesicular transport	Preprotein translocase, subunit SecG	Lmo2451 protein OS=Listeria monocytogenes serovar 1/2a (strain ATCC BAA-679 / EGD-e) GN=lmo2451 PE=4 SV=1	GO:0015450 (transporter, substrate-specific transporter activity)	U	Wall	2	2	103.31	0.0337104	0.0726858	1.26419	0.602585	25	10	8131	14687	14912.1	11682.3	12798.7	12081	15061.7	14936.2	14788.6	21107.8	14629.7	15221.3	21997.8
ENO_LISMO	lmo2455	Cytoplasmic	Carbohydrate transport and metabolism	2-phospho-D-glycerate = phosphoenolpyruvate + H(2)O.	Enolase OS=Listeria monocytogenes serovar 1/2a (strain ATCC BAA-679 / EGD-e) GN=eno PE=1 SV=1	GO:0000287 (binding, ion binding) GO:0004634 (catalytic activity, lyase activity)	G	Shaving	26	26	2141.17	0.0416671	0.0854153	2.10437	0.559186	25	10	46444	707332	1.19839e+06	1.55977e+06	619894	713010	840106	941438	2.54068e+06	2.33936e+06	719814	3.27893e+06	2.04527e+06
Q8Y4H9_LISMO	Lmo2462	Cytoplasmic	Amino acid transport and metabolism		Lmo2462 protein OS=Listeria monocytogenes serovar 1/2a (strain ATCC BAA-679 / EGD-e) GN=lmo2462 PE=1 SV=1	GO:0016805 (catalytic activity, hydrolase activity)	E	Intracellular	7	7	436.2	0.0239886	0.268398	1.53121	0.669182	25	10	34737	68611.2	75205.8	83671.9	95496.4	105850	130977	81020.9	130120	130412	188687	173353	153599
NAMA_LISMO	Lmo2471	Cytoplasmic	Energy production and conversion	NADPH + acceptor = NADP(+) + reduced acceptor.	NADPH dehydrogenase OS=Listeria monocytogenes serovar 1/2a (strain ATCC BAA-679 / EGD-e) GN=namA PE=3 SV=1	GO:0010181 (binding, carbohydrate derivative binding) GO:0018548 (catalytic activity, oxidoreductase activity) GO:0052690 (catalytic activity, oxidoreductase activity) GO:0003959 (catalytic activity, oxidoreductase activity)	C	Intracellular	22	22	1684.84	0.045306	0.307049	1.61685	0.541743	10	25	36982	744210	1.44766e+06	820577	1.8205e+06	1.91117e+06	1.78671e+06	766209	692038	835608	986177	1.08463e+06	911554
WHIA_LISMO	Lmo2472	Cytoplasmic	Transcription		Putative sporulation transcription regulator WhiA OS=Listeria monocytogenes serovar 1/2a (strain ATCC BAA-679 / EGD-e) GN=whiA PE=3 SV=1	GO:0003677 (binding, heterocyclic compound binding) GO:0004519 (catalytic activity, hydrolase activity)	K	Intracellular	2	2	92.3	0.000900609	0.117986	2.64845	0.986596	10	25	36549	40784	106750	40377.7	50804	65717.1	92403.4	33795.9	21998.4	18986.5	28877.9	17598	28580.1
GNGF_LISMO	Lmo2473	Cytoplasmic	Function unknown		Gluconeogenesis factor OS=Listeria monocytogenes serovar 1/2a (strain ATCC BAA-679 / EGD-e) GN=lmo2473 PE=3 SV=1		S	Intracellular	2	2	142.12	0.0156702	0.223285	1.45409	0.745235	10	25	34952	31260.4	34310.7	34314.8	47427.2	32444.3	39317.6	31612.8	25446.8	31157.3	20018.3	27770.6	14655.4
Q8Y4F8_LISMO	Lmo2486	Membrane	Function unknown		Lmo2486 protein OS=Listeria monocytogenes serovar 1/2a (strain ATCC BAA-679 / EGD-e) GN=lmo2486 PE=4 SV=1		S	Wall	3	3	115.56	0.030951	0.0686427	1.44339	0.619702	25	10	45762	3518.32	4269.4	3433.69	4804.31	3965.98	4010.05	5593.21	3392.02	4558.4	6594.26	7852.41	6653.53
UVRA_LISMO	lmo2488	Cytoplasmic	Replication, recombination and repair	The UvrABC repair system catalyzes the recognition and processing of DNA lesions. UvrA is an ATPase and a DNA-binding protein. A damage recognition complex composed of 2 UvrA and 2 UvrB subunits scans DNA for abnormalities. When the presence of a lesion has been verified by UvrB, the UvrA molecules dissociate (By similarity)	UvrABC system protein A OS=Listeria monocytogenes serovar 1/2a (strain ATCC BAA-679 / EGD-e) GN=uvrA PE=3 SV=1	GO:0005524 (binding, carbohydrate derivative binding) GO:0016887 (catalytic activity, hydrolase activity) GO:0003677 (binding, heterocyclic compound binding) GO:0009381 (catalytic activity, hydrolase activity) GO:0046872 (binding, ion binding)	L	Biotinylation	4	4	157.51	0.0200789	0.284725	4.16346	0.702067	25	10	106415	102.536	258.916	201.659	626.117	535.429	264.844	350.22	645.573	547.682	2106.19	3747.21	886.33
Q7AP49_LISMO	Lmo2505	Membrane	Cell wall/membrane/envelope biogenesis		Peptidoglycan lytic protein P45 OS=Listeria monocytogenes serovar 1/2a (strain ATCC BAA-679 / EGD-e) GN=spl PE=4 SV=1		M	Biotinylation	2	2	108.56	0.017171	0.284725	3.58072	0.729691	10	25	42686	492.794	2003.32	781.577	3064.45	800.58	3488.88	549.446	419.381	514.934	188.642	496.276	800.445
Q8Y4E1_LISMO	lmo2506	Membrane	Cell cycle control, cell division, chromosome partitioning	Part of the ABC transporter FtsEX involved in	Cell division protein FtsX OS=Listeria monocytogenes serovar 1/2a (strain ATCC BAA-679 / EGD-e) GN=ftsX PE=3 SV=1		D	Membrane	5	5	359.91	0.0325576	0.111813	1.59641	0.609588	10	25	33138	48877.4	31634.4	36212.9	31622.3	16589.8	38297	27984.6	15807.4	25844.1	15416.6	21078.7	21175.7			sigmaB			sigmaH
Q8Y4E0_LISMO	lmo2507	Cytoplasmic	Cell cycle control, cell division, chromosome partitioning	Cell division ATP-binding protein ftsE	FtsE protein OS=Listeria monocytogenes serovar 1/2a (strain ATCC BAA-679 / EGD-e) GN=ftsE PE=4 SV=1	GO:0016887 (catalytic activity, hydrolase activity) GO:0005524 (binding, carbohydrate derivative binding)	D	Biotinylation	4	4	205.99	0.0201104	0.284725	3.08749	0.701785	25	10	25903	936.825	1505.05	934.082	2154.95	534.247	1241.86	1522.75	1675.53	2107.56	4191.85	10328.1	2734.58			sigmaB	prfA	prfA,sigmaB
SECA1_LISMO	Lmo2510	Cytoplasmic	Intracellular trafficking, secretion, and vesicular transport	Part of the Sec protein translocase complex. Interacts with the SecYEG preprotein conducting channel. Has a central role in coupling the hydrolysis of ATP to the transfer of proteins into and across the cell membrane, serving	Protein translocase subunit SecA 1 OS=Listeria monocytogenes serovar 1/2a (strain ATCC BAA-679 / EGD-e) GN=secA1 PE=3 SV=2	GO:0005524 (binding, carbohydrate derivative binding) GO:0015462 (catalytic activity, hydrolase activity) GO:0046872 (binding, ion binding)	U	Membrane	20	20	1259.96	0.0242444	0.102422	1.34797	0.667176	10	25	94600	34094.9	21243.7	25686.3	32125.1	24162.9	37237	19794.2	23494.7	22802.6	16749.9	21094	25555.8
Q8Y4D2_LISMO	lmo2518	Membrane	Transcription		Lmo2518 protein OS=Listeria monocytogenes serovar 1/2a (strain ATCC BAA-679 / EGD-e) GN=lmo2518 PE=4 SV=1		K	Wall	12	12	837.94	0.0103296	0.0334089	1.4213	0.809894	25	10	39094	115907	178397	160745	128177	91400.5	142349	194164	220692	215286	203903	181660	145466
FABZ_LISMO	Lmo2524	Cytoplasmic	Lipid transport and metabolism	A (3R)-3-hydroxyacyl-[acyl-carrier protein] = a trans-2-enoyl-[acyl-carrier protein] + H(2)O.	3-hydroxyacyl-[acyl-carrier-protein] dehydratase FabZ OS=Listeria monocytogenes serovar 1/2a (strain ATCC BAA-679 / EGD-e) GN=fabZ PE=3 SV=1	GO:0047451 (catalytic activity, lyase activity)	I	Wall	5	5	317.22	0.00278037	0.0142298	1.4966	0.942868	25	10	15847	67450.1	98639.9	81828.5	82999.3	90934.1	81350.1	104411	100288	104623	161371	151150	131248
Q8Y4C5_LISMO	Lmo2525	Cytoplasmic	Cell cycle control, cell division, chromosome partitioning	Rod shape-determining protein	Mbl protein OS=Listeria monocytogenes serovar 1/2a (strain ATCC BAA-679 / EGD-e) GN=mbl PE=4 SV=1		D	Intracellular	11	11	689.43	0.0107263	0.181945	1.29329	0.804482	25	10	35614	240531	237552	269272	224760	287350	291908	248224	349321	322889	315758	383991	386190
MURA1_LISMO	Lmo2526	Membrane	Cell wall/membrane/envelope biogenesis	Cell wall formation	UDP-N-acetylglucosamine 1-carboxyvinyltransferase 1 OS=Listeria monocytogenes serovar 1/2a (strain ATCC BAA-679 / EGD-e) GN=murA1 PE=1 SV=1	GO:0008760 (catalytic activity, transferase activity)	M	Wall	6	6	359.6	0.00307007	0.015051	1.36345	0.936387	10	25	45950	17709.1	15433.6	17521.4	11369.4	13655.5	15209.3	11932.2	11469.6	10635.3	12098.4	9371.41	11161
ATPB2_LISMO	lmo2529	Cytoplasmic	Energy production and conversion	ATP + H(2)O + H(+)(In) = ADP + phosphate + H(+)(Out).	ATP synthase subunit beta 2 OS=Listeria monocytogenes serovar 1/2a (strain ATCC BAA-679 / EGD-e) GN=atpD2 PE=3 SV=1	GO:0005524 (binding, carbohydrate derivative binding) GO:0046933 (catalytic activity, hydrolase activity)	C	Wall	30	30	3267.92	0.0316505	0.0696418	1.25992	0.615246	25	10	51576	710458	912544	793660	776571	890233	848290	856870	1.04808e+06	855700	1.37463e+06	1.17624e+06	902104
ATPD_LISMO	lmo2532	Cytoplasmic	Energy production and conversion	F(1)F(0) ATP synthase produces ATP from ADP in the presence of a proton or sodium gradient. F-type ATPases consist of two structural domains, F(1) containing the extramembraneous catalytic core and F(0) containing the membrane proton channel, linked together by a central stalk and a peripheral stalk. During catalysis, ATP synthesis in the catalytic domain of F(1) is coupled via a rotary mechanism…	ATP synthase subunit delta OS=Listeria monocytogenes serovar 1/2a (strain ATCC BAA-679 / EGD-e) GN=atpH PE=3 SV=1	GO:0046933 (catalytic activity, hydrolase activity)	C	Wall	9	9	726.37	0.00156287	0.00980928	1.42086	0.97123	25	10	20290	137434	156237	135965	123689	149568	164476	193296	204261	166774	273117	208879	186080
ATPE_LISMO	Lmo2534	Membrane	Energy production and conversion	Produces ATP from ADP in the presence of a proton gradient across the membrane (By similarity)	ATP synthase epsilon chain OS=Listeria monocytogenes serovar 1/2a (strain ATCC BAA-679 / EGD-e) GN=atpC PE=3 SV=1	GO:0046933 (catalytic activity, hydrolase activity)	C	Wall	3	3	135.17	0.00448328	0.018316	1.5377	0.906611	25	10	14695	15500.9	20813.8	19250.5	23404.4	25245.4	24541	26207.7	27533.7	27378	45654.4	35494.5	35720.4
Q8Y4B4_LISMO	Lmo2537	Cytoplasmic	Cell wall/membrane/envelope biogenesis	UDP-N-acetylglucosamine 2-epimerase	Lmo2537 protein OS=Listeria monocytogenes serovar 1/2a (strain ATCC BAA-679 / EGD-e) GN=lmo2537 PE=1 SV=1	GO:0008761 (catalytic activity, isomerase activity)	M	Intracellular	3	3	131.02	0.00803326	0.169788	2.00098	0.8437	10	25	42235	41300.1	42387.3	24812	33630.7	75075.4	58508.9	25317.4	26532.5	30161	21245.9	21662.1	12870.7
Q8Y4A5_LISMO	Lmo2546	Cytoplasmic	Amino acid transport and metabolism	O-phospho-L-homoserine + H(2)O = L-threonine + phosphate.	Threonine synthase OS=Listeria monocytogenes serovar 1/2a (strain ATCC BAA-679 / EGD-e) GN=thrC PE=3 SV=1	GO:0030170 (binding, cofactor binding) GO:0004795 (catalytic activity, lyase activity)	E	Wall	5	5	217.62	0.00391972	0.0169526	1.28922	0.91812	10	25	36940	30071.7	25260.5	26259.1	26871.9	33248.2	22485.4	23896.5	21027.1	20730.9	18363.4	20633.8	22709.2
Q8Y496_LISMO	lmo2558	Cell Wall	Cell wall/membrane/envelope biogenesis		Autolysin, amidase OS=Listeria monocytogenes serovar 1/2a (strain ATCC BAA-679 / EGD-e) GN=ami PE=4 SV=1	GO:0008745 (catalytic activity, hydrolase activity)	M	Membrane	11	11	578.91	0.0427594	0.130973	1.48555	0.55381	10	25	102316	33229.7	35095.8	25420.9	21635.9	15220.8	22171.6	11518.1	17872.5	13776	15038.9	22096.8	22538.5			sigmaB
PYRG_LISMO	Lmo2559	Cytoplasmic	Nucleotide transport and metabolism	ATP + UTP + L-glutamine = ADP + phosphate + CTP + L-glutamate.	CTP synthase OS=Listeria monocytogenes serovar 1/2a (strain ATCC BAA-679 / EGD-e) GN=pyrG PE=3 SV=1	GO:0005524 (binding, carbohydrate derivative binding) GO:0003883 (catalytic activity, ligase activity) GO:0046872 (binding, ion binding)	F	Wall	12	12	714.72	0.00346314	0.0159694	1.34032	0.927798	10	25	59530	124454	116772	122514	110054	144770	93946.4	90423	103781	98169.4	80955.9	81805.6	76462
Q8Y486_LISMO	lmo2569	Membrane	Amino acid transport and metabolism	Peptide transport	Lmo2569 protein OS=Listeria monocytogenes serovar 1/2a (strain ATCC BAA-679 / EGD-e) GN=lmo2569 PE=4 SV=1	GO:0015197 (transporter, substrate-specific transporter activity)	E	Wall	9	9	571.71	0.00293481	0.0145409	1.45543	0.939398	25	10	61745	130199	169644	153374	143856	172468	120659	232648	265426	253315	186566	184015	173655
Q8Y463_LISMO	Lmo2592	Cytoplasmic	Function unknown		Lmo2592 protein OS=Listeria monocytogenes serovar 1/2a (strain ATCC BAA-679 / EGD-e) GN=lmo2592 PE=4 SV=1	GO:0016491 (catalytic activity, oxidoreductase activity)	S	Intracellular	6	6	437.55	0.0393634	0.299707	1.20968	0.570949	10	25	31443	2.0265e+06	2.22159e+06	2.26777e+06	2.60532e+06	1.89514e+06	2.43819e+06	2.13126e+06	1.87013e+06	1.63748e+06	2.26166e+06	1.7766e+06	1.44527e+06
RL13_LISMO	lmo2597	Cytoplasmic	Translation, ribosomal structure and biogenesis	This protein is one of the early assembly proteins of the 50S ribosomal subunit, although it is not seen to bind rRNA by itself. It is important during the early stages of 50S assembly.	50S ribosomal protein L13 OS=Listeria monocytogenes serovar 1/2a (strain ATCC BAA-679 / EGD-e) GN=rplM PE=3 SV=1	GO:0003735 (structural molecule activity, structural constituent of ribosome) GO:0003729 (binding, heterocyclic compound binding)	J	Shaving	2	2	174.41	0.00790159	0.0568603	2.54254	0.845781	25	10	16190	10266.8	20047	27209.4	5180.74	10629.5	14023.1	23550.6	60921.6	36204.2	18655.8	49507.7	33267.5
ECFA2_LISMO	lmo2600	Cytoplasmic	Inorganic ion transport and metabolism	ATPase activity	Energy-coupling factor transporter ATP-binding protein EcfA2 OS=Listeria monocytogenes serovar 1/2a (strain ATCC BAA-679 / EGD-e) GN=ecfA2 PE=3 SV=1	GO:0016887 (catalytic activity, hydrolase activity) GO:0005524 (binding, carbohydrate derivative binding)	P	Wall	3	3	115.18	0.00151586	0.00980539	1.45132	0.972343	25	10	31951	20990.2	19807.7	16573.4	14121.8	17786.2	19065.1	20617.3	26698.1	24873.6	30367.1	30961.5	23724.2
ECFA1_LISMO	Lmo2601	Cytoplasmic	Inorganic ion transport and metabolism	ATPase activity	Energy-coupling factor transporter ATP-binding protein EcfA1 OS=Listeria monocytogenes serovar 1/2a (strain ATCC BAA-679 / EGD-e) GN=ecfA1 PE=3 SV=1	GO:0005524 (binding, carbohydrate derivative binding) GO:0016887 (catalytic activity, hydrolase activity)	P	Wall	5	5	362.36	0.000889386	0.00732636	1.50095	0.986844	25	10	30892	23863.4	29979.1	25129.6	23667.5	20513.5	30216.6	36003.3	41185.5	32340.1	48077.3	39821.6	32772.4
RPOA_LISMO	Lmo2606	Cytoplasmic	Transcription	Nucleoside triphosphate + RNA(n) = diphosphate + RNA(n+1).	DNA-directed RNA polymerase subunit alpha OS=Listeria monocytogenes serovar 1/2a (strain ATCC BAA-679 / EGD-e) GN=rpoA PE=3 SV=1	GO:0003677 (binding, heterocyclic compound binding) GO:0003899 (catalytic activity, transferase activity) GO:0046983 (binding, protein binding)	K	Intracellular	22	22	1771.92	0.0353119	0.288274	1.42529	0.593185	10	25	34884	1.02696e+06	1.07693e+06	1.34562e+06	980764	854048	1.42987e+06	999026	941881	721962	1.02457e+06	555250	468072
RL15_LISMO	Lmo2613	Cytoplasmic	Translation, ribosomal structure and biogenesis	Binds to the 23S rRNA.	50S ribosomal protein L15 OS=Listeria monocytogenes serovar 1/2a (strain ATCC BAA-679 / EGD-e) GN=rplO PE=3 SV=1	GO:0003735 (structural molecule activity, structural constituent of ribosome) GO:0019843 (binding, heterocyclic compound binding)	J	Shaving	4	4	402.54	0.0306137	0.0854153	1.6522	0.62188	25	10	15772	431503	433676	1.06333e+06	358572	489179	528565	620308	1.15326e+06	1.33503e+06	556691	926265	868670
RL30_LISMO	Lmo2614	Cytoplasmic	Translation, ribosomal structure and biogenesis		50S ribosomal protein L30 OS=Listeria monocytogenes serovar 1/2a (strain ATCC BAA-679 / EGD-e) GN=rpmD PE=3 SV=1	GO:0003735 (structural molecule activity, structural constituent of ribosome)	J	Shaving	4	4	238.45	9.735e-06	0.000652621	3.18691	1	25	10	6489	20950.9	28448.8	32722.2	25775.4	44672.3	24008.9	122831	118472	78525.9	89679.8	70089	83142.2
RL14_LISMO	lmo2622	Cytoplasmic	Translation, ribosomal structure and biogenesis	Binds to 23S rRNA. Forms part of two intersubunit bridges in the 70S ribosome.	50S ribosomal protein L14 OS=Listeria monocytogenes serovar 1/2a (strain ATCC BAA-679 / EGD-e) GN=rplN PE=3 SV=1	GO:0003735 (structural molecule activity, structural constituent of ribosome) GO:0070180 (binding, heterocyclic compound binding)	J	Intracellular	7	7	385.98	0.00796614	0.169788	1.39836	0.844759	25	10	13218	1.39312e+06	2.00543e+06	1.8866e+06	1.49601e+06	1.73652e+06	1.50447e+06	1.98441e+06	2.79458e+06	2.07516e+06	1.91096e+06	2.18331e+06	3.06616e+06
RL29_LISMO	Lmo2624	Cytoplasmic	Translation, ribosomal structure and biogenesis		50S ribosomal protein L29 OS=Listeria monocytogenes serovar 1/2a (strain ATCC BAA-679 / EGD-e) GN=rpmC PE=3 SV=1	GO:0003735 (structural molecule activity, structural constituent of ribosome)	J	Wall	3	3	232.64	0.0317005	0.0696418	1.57076	0.614931	25	10	7397	75375.8	69678.4	50316.1	36438.1	45272.7	30944.3	91138.7	66209.4	98943.1	50671.9	110051	66818.8
RL2_LISMO	Lmo2629	Cytoplasmic	Translation, ribosomal structure and biogenesis	One of the primary rRNA binding proteins. Required for association of the 30S and 50S subunits to form the 70S ribosome, for tRNA binding and peptide bond formation. It has been suggested to have peptidyltransferase activity; this is somewhat controversial. Makes several contacts with the 16S rRNA in the 70S ribosome.	50S ribosomal protein L2 OS=Listeria monocytogenes serovar 1/2a (strain ATCC BAA-679 / EGD-e) GN=rplB PE=3 SV=1	GO:0003735 (structural molecule activity, structural constituent of ribosome) GO:0003723 (binding, heterocyclic compound binding) GO:0019843 (binding, heterocyclic compound binding) GO:0016740 (catalytic activity, transferase activity)	J	Shaving	3	3	279.97	0.0494787	0.0854153	1.70484	0.523251	25	10	30486	326581	936562	2.73255e+06	813328	745513	843235	2.03748e+06	2.03101e+06	2.13922e+06	869207	2.11357e+06	1.71667e+06
RL23_LISMO	lmo2630	Cytoplasmic	Translation, ribosomal structure and biogenesis	One of the early assembly proteins it binds 23S rRNA. One of the proteins that surrounds the polypeptide exit tunnel on the outside of the ribosome. Forms the main docking site for trigger factor binding to the ribosome.	50S ribosomal protein L23 OS=Listeria monocytogenes serovar 1/2a (strain ATCC BAA-679 / EGD-e) GN=rplW PE=3 SV=1	GO:0003735 (structural molecule activity, structural constituent of ribosome) GO:0003723 (binding, heterocyclic compound binding) GO:0019843 (binding, heterocyclic compound binding)	J	Biotinylation	4	4	244.84	0.0446189	0.294246	3.32486	0.544937	25	10	10909	1073.61	1980.77	1562.18	4816.26	3094.49	2206.51	1710.39	3632.7	3928.43	10122.3	22747.5	6846.55
RL4_LISMO	lmo2631	Cytoplasmic	Translation, ribosomal structure and biogenesis	Forms part of the polypeptide exit tunnel.	50S ribosomal protein L4 OS=Listeria monocytogenes serovar 1/2a (strain ATCC BAA-679 / EGD-e) GN=rplD PE=3 SV=1	GO:0003735 (structural molecule activity, structural constituent of ribosome) GO:0003723 (binding, heterocyclic compound binding) GO:0019843 (binding, heterocyclic compound binding)	J	Shaving	8	8	714.9	0.0243755	0.0854153	2.57746	0.666154	25	10	22590	91888.7	201813	506568	103612	334582	476614	422110	1.25887e+06	1.22777e+06	302361	687517	521931
RL3_LISMO	Lmo2632	Cytoplasmic	Translation, ribosomal structure and biogenesis	One of the primary rRNA binding proteins, it binds directly near the 3'-end of the 23S rRNA, where it nucleates assembly of the 50S subunit.	50S ribosomal protein L3 OS=Listeria monocytogenes serovar 1/2a (strain ATCC BAA-679 / EGD-e) GN=rplC PE=3 SV=1	GO:0003735 (structural molecule activity, structural constituent of ribosome) GO:0019843 (binding, heterocyclic compound binding)	J	Membrane	14	14	1092.05	0.00449658	0.0558206	1.54191	0.906345	10	25	22811	84288.1	65069.5	69038.2	57489	38588.8	62827.1	42731.6	35191.9	40947	46288.2	39196.2	40341.4
Q8Y436_LISMO	lmo2637	Membrane	Function unknown		Lmo2637 protein OS=Listeria monocytogenes serovar 1/2a (strain ATCC BAA-679 / EGD-e) GN=lmo2637 PE=4 SV=1	GO:0010181 (binding, carbohydrate derivative binding)	S	Wall	32	32	2939.02	0.000473356	0.00537705	1.71561	0.99527	25	10	32721	1.12718e+06	1.6882e+06	1.32789e+06	1.43289e+06	1.40838e+06	1.80214e+06	2.94272e+06	2.51212e+06	3.04519e+06	2.52559e+06	2.27296e+06	1.77594e+06
EFTU_LISMO	lmo2653	Cytoplasmic	Translation, ribosomal structure and biogenesis	ATP + L-serine + tRNA(Sec) = AMP + diphosphate + L-seryl-tRNA(Sec).	Elongation factor Tu OS=Listeria monocytogenes serovar 1/2a (strain ATCC BAA-679 / EGD-e) GN=tuf PE=1 SV=1	GO:0005525 (binding, carbohydrate derivative binding) GO:0003924 (catalytic activity, hydrolase activity) GO:0003746 (binding, heterocyclic compound binding)	J	Biotinylation	16	16	1082.67	0.024925	0.284725	4.29332	0.661915	25	10	43315	10161.4	10050.8	9637.89	28766.5	372.23	10645.9	16763.8	32669.5	29769.2	58158.9	123588	38015.6
RS12_LISMO	Lmo2656	Cytoplasmic	Translation, ribosomal structure and biogenesis	Interacts with and stabilizes bases of the 16S rRNA that are involved in tRNA selection in the A site and with the mRNA backbone. Located at the interface of the 30S and 50S subunits, it traverses the body of the 30S subunit contacting proteins on the other side and probably holding the rRNA structure together. The combined cluster of proteins S8, S12 and S17 appears to hold together the shoulder…	30S ribosomal protein S12 OS=Listeria monocytogenes serovar 1/2a (strain ATCC BAA-679 / EGD-e) GN=rpsL PE=3 SV=1	GO:0019843 (binding, heterocyclic compound binding) GO:0003735 (structural molecule activity, structural constituent of ribosome) GO:0000049 (binding, heterocyclic compound binding)	J	Shaving	2	2	80.48	0.0029434	0.0493303	2.0115	0.939206	25	10	15174	42531.2	67369.8	80158.4	29693.2	28484.9	26488.9	98403.1	104190	71955.7	87537.6	87302.8	103224
KDPC_LISMO	lmo2680	Membrane	Inorganic ion transport and metabolism	One of the components of the high-affinity ATP-driven potassium transport (or KDP) system, which catalyzes the hydrolysis of ATP coupled with the exchange of hydrogen and potassium ions. The C subunit may be involved in assembly of the KDP complex (By similarity)	Potassium-transporting ATPase KdpC subunit OS=Listeria monocytogenes serovar 1/2a (strain ATCC BAA-679 / EGD-e) GN=kdpC PE=3 SV=1	GO:0008556 (catalytic activity, hydrolase activity) GO:0005524 (binding, carbohydrate derivative binding)	P	Wall	2	2	242.86	0.00107872	0.00810319	1.62997	0.982574	25	10	20779	23294.2	38453.5	25037.6	32131.3	20949.2	38523.6	46941.3	49206.6	43462.7	52892.3	53786.9	44480.6
Q8Y3Y8_LISMO	lmo2691	Cell Wall	Cell wall/membrane/envelope biogenesis		Lmo2691 protein OS=Listeria monocytogenes serovar 1/2a (strain ATCC BAA-679 / EGD-e) GN=lmo2691 PE=4 SV=1	GO:0004040 (catalytic activity, hydrolase activity)	M	Membrane	15	15	837.41	0.0148674	0.0802358	2.55784	0.753961	10	25	63534	24640.1	36976.6	16962.9	15256.3	9938.11	24617.5	4214.76	3023.81	2739.58	10705.4	15389.7	14122.1
Q8Y3X5_LISMO	Lmo2704	Cytoplasmic	Replication, recombination and repair	Deoxynucleoside triphosphate + DNA(n) = diphosphate + DNA(n+1).	DNA polymerase III subunit gamma/tau OS=Listeria monocytogenes serovar 1/2a (strain ATCC BAA-679 / EGD-e) GN=dnaX PE=3 SV=1	GO:0005524 (binding, carbohydrate derivative binding) GO:0003677 (binding, heterocyclic compound binding) GO:0003887 (catalytic activity, transferase activity)	L	Intracellular	2	2	70.59	0.0153745	0.223285	1.52367	0.748414	10	25	63420	36136	49281.4	45738.1	48690.9	46268.2	40004.1	40162.7	27433	30603	34182.8	28550.9	13723.7			sigmaB
Q8Y3X4_LISMO	Lmo2705	Cytoplasmic	Function unknown		Lmo2705 protein OS=Listeria monocytogenes serovar 1/2a (strain ATCC BAA-679 / EGD-e) GN=lmo2705 PE=4 SV=1		S	Membrane	6	6	489.66	0.00248343	0.0466114	2.5013	0.949637	10	25	17645	66468	48287.3	48968.2	43498.5	21397.2	32221.2	26531.2	12878.7	27765.6	12418.7	13815.5	10872.1
Q8Y3W6_LISMO	lmo2713	Extracellular	Function unknown		Secreted protein with 1 GW repeat OS=Listeria monocytogenes serovar 1/2a (strain ATCC BAA-679 / EGD-e) GN=lmo2713 PE=4 SV=1		S	Wall	15	15	1020.96	0.0117966	0.0371223	1.52482	0.79043	10	25	34979	173164	230646	175813	138910	125808	230113	141461	117979	146945	91891	119521	86845.6
Q8Y3W5_LISMO	lmo2714	Cell Wall	Function unknown		Peptidoglycan anchored protein (LPXTG motif) OS=Listeria monocytogenes serovar 1/2a (strain ATCC BAA-679 / EGD-e) GN=lmo2714 PE=4 SV=1		S	Biotinylation	3	3	123.14	0.0188353	0.284725	2.74005	0.71351	10	25	34648	936.198	2273.24	1389.53	965.339	551.823	3367.4	877.846	531.53	878.49	271.384	485.402	416.432
Q8Y3W1_LISMO	Lmo2720	Cytoplasmic	Lipid transport and metabolism		Lmo2720 protein OS=Listeria monocytogenes serovar 1/2a (strain ATCC BAA-679 / EGD-e) GN=lmo2720 PE=4 SV=1	GO:0003996 (catalytic activity, ligase activity) GO:0015645 (catalytic activity, ligase activity) GO:0004321 (catalytic activity, transferase activity)	I	Intracellular	7	7	329.98	0.00497118	0.134877	1.48629	0.897023	10	25	59120	283634	301935	313732	345188	239356	341801	300845	220463	195570	200767	147605	163076		codY
TAL1_LISMO	Lmo2743	Cytoplasmic	Carbohydrate transport and metabolism	Transaldolase is important for the balance of metabolites in the pentose-phosphate pathway (By similarity)	Probable transaldolase 1 OS=Listeria monocytogenes serovar 1/2a (strain ATCC BAA-679 / EGD-e) GN=tal1 PE=3 SV=1	GO:0004801 (catalytic activity, transferase activity) GO:0016832 (catalytic activity, lyase activity)	G	Wall	4	4	253.98	0.0128047	0.0389777	1.5415	0.77787	10	25	23081	36254.1	42064.7	39063.7	58149.6	70751.2	60492.1	28575.7	27232.1	26890.9	43532.6	38760.8	34018.8
Q8Y3S7_LISMO	lmo2754	Extracellular	Cell wall/membrane/envelope biogenesis	Carboxypeptidase	Lmo2754 protein OS=Listeria monocytogenes serovar 1/2a (strain ATCC BAA-679 / EGD-e) GN=lmo2754 PE=3 SV=1	GO:0009002 (catalytic activity, hydrolase activity) GO:0004175 (catalytic activity, hydrolase activity)	M	Membrane	12	12	1009.86	0.00691138	0.0625447	1.7126	0.861991	10	25	48057	65418.3	45065.1	39557.1	52452.6	29923.6	55030.7	36346.8	23784.4	35967.8	17601.1	28452.2	25690
CATA_LISMO	Lmo2785	Cytoplasmic	Inorganic ion transport and metabolism	2 H(2)O(2) = O(2) + 2 H(2)O.	Catalase OS=Listeria monocytogenes serovar 1/2a (strain ATCC BAA-679 / EGD-e) GN=kat PE=3 SV=1	GO:0020037 (binding, heterocyclic compound binding) GO:0004096 (antioxidant activity, peroxidase activity) GO:0046872 (binding, ion binding)	P	Intracellular	19	19	1824.7	0.0469514	0.311466	1.29502	0.534271	10	25	55854	3.16612e+06	3.01097e+06	3.24844e+06	2.83062e+06	2.92805e+06	3.27763e+06	3.76292e+06	2.34687e+06	2.33e+06	2.59408e+06	1.63831e+06	1.5839e+06
SERC_LISMO	Lmo2825	Cytoplasmic	Amino acid transport and metabolism	4-phosphonooxy-L-threonine + 2-oxoglutarate = (3R)-3-hydroxy-2-oxo-4-phosphonooxybutanoate + L-glutamate.	Phosphoserine aminotransferase OS=Listeria monocytogenes serovar 1/2a (strain ATCC BAA-679 / EGD-e) GN=serC PE=3 SV=1	GO:0004648 (catalytic activity, transferase activity)	E	Intracellular	4	4	377.1	0.000819725	0.117986	2.52582	0.988368	10	25	39687	136936	224332	103953	121950	102600	134623	99566.3	40667.4	45794.5	39050	68066.7	33241.8		codY
Q8Y3K6_LISMO	Lmo2829	Cytoplasmic	Function unknown		Lmo2829 protein OS=Listeria monocytogenes serovar 1/2a (strain ATCC BAA-679 / EGD-e) GN=lmo2829 PE=4 SV=1	GO:0016657 (catalytic activity, oxidoreductase activity)	S	Wall	4	4	314.12	0.00376821	0.0167142	1.35669	0.921296	10	25	22196	13032.3	11043.1	13761.3	10330.1	10290.5	8477.92	9307.01	7526.21	8060.07	8474.39	7642.09	8327.21		codY
Q8Y3J1_LISMO	Lmo2844	Cytoplasmic	Translation, ribosomal structure and biogenesis		Lmo2844 protein OS=Listeria monocytogenes serovar 1/2a (strain ATCC BAA-679 / EGD-e) GN=lmo2844 PE=4 SV=1	GO:0008080 (catalytic activity, transferase activity)	J	Intracellular	2	2	64.31	0.0380527	0.295585	2.13302	0.577915	10	25	21043	959790	1.04751e+06	761320	2.18481e+06	2.76463e+06	2.87336e+06	820501	711142	424749	1.06786e+06	1.1374e+06	803794
