# Supplementary material for: Listeria monocytogenes Biofilm Adaptation to Different Temperatures Seen Through Shotgun Proteomics
Source: Front Nutr. 2019 Jun 14;6:89. doi: 10.3389/fnut.2019.00089 (PMC6587611; doi:10.3389/fnut.2019.00089)
Supplement: Supplementary file 4 [file Table_4.XLSX]

## Sheet: Sheet1
Uniprot Accession	Gene Name	Subcellular Localization	COG (EggNOG orthologs)	COG Description	Description	GO:Molecular Function	COG letter	Protein Extraction	Peptide count	Unique peptides	Confidence score	Anova (p)	q Value	Fold change	Power	Highest mean condition	Lowest mean condition	Mass	25C Biofilm early 1	25C Biofilm early 2	25C Biofilm early 3	25C Biofilm mature 1	25C Biofilm mature 2	25C Biofilm mature 3	37C Biofilm early 1	37C Biofilm early 3	37C Biofilm mature 1	37C Biofilm mature 2	37C Biofilm mature 3	AgrA regulon	CodY regulon	SigB Regulon	PrfA regulon	Prfa, sigB regulon	Sigma H regulon
SSB1_LISMO	Lmo0045	Extracellular	Replication, recombination and repair		Single-stranded DNA-binding protein 1 OS=Listeria monocytogenes serovar 1/2a (strain ATCC BAA-679 / EGD-e) GN=ssb1 PE=3 SV=1	GO:0003697 (binding, heterocyclic compound binding)	L	Intracellular	7	7	561.88	0.0177633	0.467638	1.35499	0.734823	25	37	19481	932595	928150	875698	1.38516e+06	963721	1.15942e+06	797792	694516	676028	1.0004e+06	671851
Q8YAR7_LISMO	lmo0047	Membrane	Function unknown		Lmo0047 protein OS=Listeria monocytogenes serovar 1/2a (strain ATCC BAA-679 / EGD-e) GN=lmo0047 PE=4 SV=1	Unknown	S	Biotinylation	5	5	333.53	0.0012474	0.0591745	4.41428	0.978665	37	25	22694	274.849	421	732.572	196.611	101.835	131.003	1065.72	484.92	1317.15	1794.79	1782.91	agrA
Q8YAN9_LISMO	Lmo0078	Cytoplasmic	Energy production and conversion		Lmo0078 protein OS=Listeria monocytogenes serovar 1/2a (strain ATCC BAA-679 / EGD-e) GN=lmo0078 PE=3 SV=1	GO:0051287 (binding, cofactor binding) GO:0016616 (catalytic activity, oxidoreductase activity)	C	Intracellular	4	4	226.98	0.0118329	0.467638	1.88471	0.802064	25	37	33830	254544	449751	419006	407021	399744	264946	363527	225549	113572	142319	125564
Q8YAM2_LISMO	lmo0096	Cytoplasmic	Carbohydrate transport and metabolism		Lmo0096 protein OS=Listeria monocytogenes serovar 1/2a (strain ATCC BAA-679 / EGD-e) GN=lmo0096 PE=4 SV=1	GO:0008982 (catalytic activity, transferase activity)	G	Wall	25	25	2263.05	0.000792337	0.0337801	1.34212	0.988958	25	37	34972	471150	451518	482198	481293	506160	355349	351624	343989	327805	310021	390256
Q8YAL9_LISMO	lmo0099	Cytoplasmic	Function unknown		Lmo0099 protein OS=Listeria monocytogenes serovar 1/2a (strain ATCC BAA-679 / EGD-e) GN=lmo0099 PE=4 SV=1		S	Wall	3	3	179.34	0.0272988	0.112545	1.54746	0.644403	25	37	15020	13233.2	13208.4	10444	15054.7	16205.7	7651.67	9701.72	6218.76	4642.11	8173.13	9048.93
Q8YAJ6_LISMO	lmo0129	Extracellular	Cell wall/membrane/envelope biogenesis	n-acetylmuramoyl-l-alanine amidase	Lmo0129 protein OS=Listeria monocytogenes serovar 1/2a (strain ATCC BAA-679 / EGD-e) GN=lmo0129 PE=4 SV=1	GO:0008745 (catalytic activity, hydrolase activity)	M	Wall	22	22	1823.3	0.0211424	0.105066	1.4202	0.692682	25	37	26459	1.90202e+06	1.70037e+06	1.91972e+06	1.28313e+06	1.46622e+06	1.02537e+06	1.10438e+06	1.27582e+06	999903	779285	1.21024e+06		codY
Q8YAJ0_LISMO	lmo0135	Membrane	Nucleotide transport and metabolism		Lmo0135 protein OS=Listeria monocytogenes serovar 1/2a (strain ATCC BAA-679 / EGD-e) GN=lmo0135 PE=1 SV=1	GO:0003938 (catalytic activity, oxidoreductase activity)	F	Biotinylation	34	34	2131.54	0.0492319	0.0602955	2.12262	0.524304	37	25	58251	199835	197876	273673	6389.02	7713.5	13675.2	406248	148915	285171	197840	176931	agrA
Q8YAH4_LISMO	lmo0152	Membrane	Amino acid transport and metabolism		Lmo0152 protein OS=Listeria monocytogenes serovar 1/2a (strain ATCC BAA-679 / EGD-e) GN=lmo0152 PE=4 SV=1	GO:0015197 (transporter, substrate-specific transporter activity)	E	Biotinylation	22	22	1472.02	0.0442179	0.0602955	2.36507	0.546822	37	25	62032	54993.7	53826.2	52363.2	1819.78	2680.67	3000.72	119923	27682.3	71980	61837.4	46168.7
SYM_LISMO	lmo0177	Cytoplasmic	Translation, ribosomal structure and biogenesis	Is required not only for elongation of protein synthesis but also for the initiation of all mRNA translation through initiator tRNA(fMet) aminoacylation (By similarity)	Methionine--tRNA ligase OS=Listeria monocytogenes serovar 1/2a (strain ATCC BAA-679 / EGD-e) GN=metG PE=3 SV=1	GO:0004825 (catalytic activity, ligase activity) GO:0005524 (binding, carbohydrate derivative binding) GO:0000049 (binding, heterocyclic compound binding)	J	Biotinylation	5	5	252.32	0.0428476	0.0602955	4.24161	0.553382	25	37	75604	559.075	431.313	845.761	3941.24	5653.23	2042.1	1239.74	253.983	347.305	262.921	77.7931
Q8YAD8_LISMO	lmo0193	Extracellular	Cell wall/membrane/envelope biogenesis	Efflux transporter rnd family, mfp subunit	Lmo0193 protein OS=Listeria monocytogenes serovar 1/2a (strain ATCC BAA-679 / EGD-e) GN=lmo0193 PE=4 SV=1	GO:0005215 (transporter)	M	Wall	3	3	126.19	0.0122476	0.0840365	1.28996	0.784733	25	37	24454	40020	37682.2	45205.1	40327.1	40572.4	37062.8	30968.2	37142.4	34647.8	20775.4	32794.4
SP5G2_LISMO	Lmo0197	Cytoplasmic	Cell wall/membrane/envelope biogenesis	Could be involved in septation (By similarity)	Putative septation protein SpoVG 2 OS=Listeria monocytogenes serovar 1/2a (strain ATCC BAA-679 / EGD-e) GN=spoVG2 PE=3 SV=1		M	Wall	9	9	664.09	0.0250197	0.109776	1.16098	0.661192	37	25	11397	191960	170376	173194	141796	145384	157439	188261	188102	173954	190858	177117
TILS_LISMO	Lmo0219	Cytoplasmic	Cell cycle control, cell division, chromosome partitioning	Ligates lysine onto the cytidine present at position 34 of the AUA codon-specific tRNA(Ile) that contains the anticodon CAU, in an ATP-dependent manner. Cytidine is converted to lysidine, thus changing the amino acid specificity of the tRNA from methionine to isoleucine (By similarity)	Bifunctional protein TilS/HprT OS=Listeria monocytogenes serovar 1/2a (strain ATCC BAA-679 / EGD-e) GN=tilS/hprT PE=3 SV=1	GO:0004422 (catalytic activity, transferase activity) GO:0016879 (catalytic activity, ligase activity) GO:0046872 (binding, ion binding) GO:0005524 (binding, carbohydrate derivative binding) GO:0052657 (catalytic activity, transferase activity)	D	Wall	4	4	289.46	0.0414376	0.140622	1.36511	0.560332	37	25	74322	37855.2	37666.4	37829.9	27741.2	39279.8	31024.1	56643.7	49410.9	35436.9	35734	41878.2
Q8YAC6_LISMO	lmo0220	Membrane	Post-translational modification, protein turnover, and chaperones	Acts as a processive, ATP-dependent zinc metallopeptidase for both cytoplasmic and membrane proteins. Plays a role in the quality control of integral membrane proteins.	ATP-dependent zinc metalloprotease FtsH OS=Listeria monocytogenes serovar 1/2a (strain ATCC BAA-679 / EGD-e) GN=ftsH PE=3 SV=1	GO:0005524 (binding, carbohydrate derivative binding) GO:0004176 (catalytic activity, hydrolase activity) GO:0004222 (catalytic activity, hydrolase activity) GO:0008237 (catalytic activity, hydrolase activity) GO:0008270 (binding, ion binding)	O	Wall	45	45	3455.38	0.00682212	0.0723184	1.37043	0.863504	25	37	76191	880952	1.06857e+06	862625	1.02179e+06	774648	713090	817772	702736	549456	514885	639487			sigmaB	prfA	prfA,sigmaB	sigmaH
HSLO_LISMO	Lmo0222	Cytoplasmic	Post-translational modification, protein turnover, and chaperones		33 kDa chaperonin OS=Listeria monocytogenes serovar 1/2a (strain ATCC BAA-679 / EGD-e) GN=hslO PE=3 SV=1	GO:0051082 (binding, protein binding)	O	Intracellular	6	6	406.21	0.0185004	0.467638	1.4659	0.727543	25	37	31895	127484	111412	118397	144345	199005	131663	123769	109616	66456.7	88662.1	84645.3
Q8YAC3_LISMO	lmo0223	Cytoplasmic	Amino acid transport and metabolism	O-acetyl-L-serine + hydrogen sulfide = L-cysteine + acetate.	Cysteine synthase OS=Listeria monocytogenes serovar 1/2a (strain ATCC BAA-679 / EGD-e) GN=cysK PE=3 SV=1	GO:0004124 (catalytic activity, lyase activity) GO:0080146 (catalytic activity, lyase activity) GO:0030170 (binding, cofactor binding) GO:0016740 (catalytic activity, transferase activity)	E	Wall	25	25	2074.05	0.00100102	0.0337801	1.38642	0.984345	37	25	32198	560382	638277	544636	590577	438272	518146	822030	783604	644857	678660	746032			sigmaB
SYK_LISMO	Lmo0228	Cytoplasmic	Translation, ribosomal structure and biogenesis	ATP + L-lysine + tRNA(Lys) = AMP + diphosphate + L-lysyl-tRNA(Lys).	Lysine--tRNA ligase OS=Listeria monocytogenes serovar 1/2a (strain ATCC BAA-679 / EGD-e) GN=lysS PE=3 SV=1	GO:0004824 (catalytic activity, ligase activity) GO:0003676 (binding, heterocyclic compound binding) GO:0046872 (binding, ion binding) GO:0005524 (binding, carbohydrate derivative binding)	J	Wall	11	11	548.05	0.0249804	0.109776	1.0903	0.661492	37	25	57402	61753.7	58065.5	61996.2	57826.6	59597.1	55131.7	64359.8	58955.2	64983.4	63872.2	72021.3
SYC_LISMO	Lmo0239	Cytoplasmic	Translation, ribosomal structure and biogenesis	ATP + L-cysteine + tRNA(Cys) = AMP + diphosphate + L-cysteinyl-tRNA(Cys).	Cysteine--tRNA ligase OS=Listeria monocytogenes serovar 1/2a (strain ATCC BAA-679 / EGD-e) GN=cysS PE=3 SV=1	GO:0046872 (binding, ion binding) GO:0004817 (catalytic activity, ligase activity) GO:0005524 (binding, carbohydrate derivative binding)	J	Wall	4	4	199.27	0.010857	0.0814648	1.27438	0.802724	37	25	54320	14394.5	20953.3	17849	15299.5	14185.2	16419.7	21818.5	18896.1	21024.6	17461.9	24527.7
Q92F34_LISMO	Lmo0241	Cytoplasmic	Translation, ribosomal structure and biogenesis	Methyltransferase	Lmo0241 protein OS=Listeria monocytogenes serovar 1/2a (strain ATCC BAA-679 / EGD-e) GN=lmo0241 PE=3 SV=1	GO:0070039 (catalytic activity, transferase activity) GO:0003723 (binding, heterocyclic compound binding)	J	Wall	4	4	223.87	0.0209581	0.105066	1.2923	0.694283	37	25	28061	26082.2	33398.9	34036.9	28671.2	36034.7	30790.2	34280.4	32195	46906.2	45680.7	49616.3
Q8YA74_LISMO	lmo0285	Membrane	Inorganic ion transport and metabolism	(Lipo)protein	Lipoprotein OS=Listeria monocytogenes serovar 1/2a (strain ATCC BAA-679 / EGD-e) GN=lmo0285 PE=3 SV=1	Unknown	P	Biotinylation	5	5	144.26	0.0261224	0.0591745	2.04231	0.652925	37	25	29792	3027.53	2796.15	3621.19	640.476	1164.99	943.566	4207.28	2109.65	4438.91	5064.75	5866.18	agrA
Q8YA70_LISMO	lmo0289	Extracellular	Function unknown		Lmo0289 protein OS=Listeria monocytogenes serovar 1/2a (strain ATCC BAA-679 / EGD-e) GN=lmo0289 PE=4 SV=1	Unknown	S	Biotinylation	4	4	125.8	0.0121646	0.0591745	2.55255	0.785772	37	25	50026	828.577	1261.86	1661.47	273.775	394.407	311.383	3205.25	1492.51	2902.67	1453.48	1038.87
Q8YA67_LISMO	lmo0292	Membrane	Post-translational modification, protein turnover, and chaperones	Serine protease	Lmo0292 protein OS=Listeria monocytogenes serovar 1/2a (strain ATCC BAA-679 / EGD-e) GN=lmo0292 PE=4 SV=1	GO:0004252 (catalytic activity, hydrolase activity)	O	Wall	21	21	1673.71	0.0241875	0.109512	1.28119	0.667621	25	37	52809	302797	413702	298600	361932	265835	234736	242918	260285	263647	232328	241087
Q8YA59_LISMO	Lmo0302	Cytoplasmic	Function unknown		Lmo0302 protein OS=Listeria monocytogenes serovar 1/2a (strain ATCC BAA-679 / EGD-e) GN=lmo0302 PE=4 SV=1		S	Intracellular	2	2	158.07	0.0248776	0.467638	1.60655	0.671856	25	37	10798	224674	201189	146580	133510	190298	233177	149779	93825.5	163568	117618	61057.4
Y369_LISMO	Lmo0369	Cytoplasmic	Transcription	transcriptional regulatory protein	Probable transcriptional regulatory protein lmo0369 OS=Listeria monocytogenes serovar 1/2a (strain ATCC BAA-679 / EGD-e) GN=lmo0369 PE=3 SV=1	GO:0003677 (binding, heterocyclic compound binding)	K	Wall	7	7	569.54	0.0349465	0.127767	1.60134	0.595297	37	25	26695	28042.9	43539.6	33402.4	54479.2	41980.5	45397.9	51464.6	37196.1	99001.7	84588.3	73204
Y392_LISMO	lmo0392	Membrane	Function unknown		UPF0365 protein lmo0392 OS=Listeria monocytogenes serovar 1/2a (strain ATCC BAA-679 / EGD-e) GN=lmo0392 PE=3 SV=1	Unknown	S	Wall	28	28	2544.65	0.0310433	0.118822	1.14546	0.619109	25	37	33645	364326	365157	384237	357711	342775	314457	290103	350289	320302	257151	345452
Q8Y9V5_LISMO	lmo0415	Extracellular	Carbohydrate transport and metabolism		Lmo0415 protein OS=Listeria monocytogenes serovar 1/2a (strain ATCC BAA-679 / EGD-e) GN=lmo0415 PE=4 SV=1	GO:0016810 (catalytic activity, hydrolase activity) GO:0046872 (binding, ion binding)	G	Wall	27	27	2227.94	0.00480912	0.0593097	1.29944	0.90017	25	37	52463	706703	728772	761767	939081	761377	667128	624613	680554	545824	459735	607227
Q8Y9T2_LISMO	lmo0441	Membrane	Cell wall/membrane/envelope biogenesis		Lmo0441 protein OS=Listeria monocytogenes serovar 1/2a (strain ATCC BAA-679 / EGD-e) GN=lmo0441 PE=4 SV=1	GO:0008658 (binding, amide binding)	M	Biotinylation	4	4	137.91	0.0176887	0.0591745	3.49038	0.724545	37	25	74561	1469.23	1357.25	1308.46	104.7	558.812	369.209	3476.41	802.626	3652.38	3045.39	5257.98
Q8Y9T0_LISMO	lmo0443	Membrane	Transcription		Lmo0443 protein OS=Listeria monocytogenes serovar 1/2a (strain ATCC BAA-679 / EGD-e) GN=lmo0443 PE=4 SV=1	Unknown	K	Wall	16	16	906.95	0.0217551	0.105066	1.23616	0.687432	25	37	34124	118215	119794	130820	111444	119383	100507	84896.7	110514	101261	67860.7	104976
Q8Y9Q2_LISMO	Lmo0471	Cytoplasmic	Function unknown		Lmo0471 protein OS=Listeria monocytogenes serovar 1/2a (strain ATCC BAA-679 / EGD-e) GN=lmo0471 PE=4 SV=1		S	Intracellular	4	4	354.78	0.0486772	0.467638	1.97049	0.532654	25	37	39154	27011.8	34411.4	36471.3	24787.8	33003.4	23933	33198.4	30283.2	3727.13	7425.72	1327.67
Q8Y9P5_LISMO	lmo0479	Membrane	Function unknown		Putative secreted protein OS=Listeria monocytogenes serovar 1/2a (strain ATCC BAA-679 / EGD-e) GN=lmo0479 PE=4 SV=1	Unknown	S	Wall	2	2	73.23	0.00808519	0.0733599	1.15515	0.842884	37	25	14128	27398.2	21002.4	24341.3	23350.9	26748.4	23469.7	27046.3	28834.1	30613.4	28121.6	27655.3
LACD_LISMO	Lmo0539	Cytoplasmic	Carbohydrate transport and metabolism	D-tagatose 1,6-bisphosphate = glycerone phosphate + D-glyceraldehyde 3-phosphate.	Tagatose 1,6-diphosphate aldolase OS=Listeria monocytogenes serovar 1/2a (strain ATCC BAA-679 / EGD-e) GN=lacD PE=3 SV=1	GO:0061595 (catalytic activity, lyase activity) GO:0009024 (catalytic activity, transferase activity) GO:0009025 (catalytic activity, lyase activity)	G	Wall	9	9	528.16	0.0444907	0.147205	1.19889	0.545538	25	37	37660	94148.8	90753.3	94681.8	128121	125283	94673.1	101315	83846.8	76154.4	81421.5	91423.4
Q8Y9I8_LISMO	lmo0540	Extracellular	Defense mechanisms		Lmo0540 protein OS=Listeria monocytogenes serovar 1/2a (strain ATCC BAA-679 / EGD-e) GN=lmo0540 PE=4 SV=1	Unknown	V	Biotinylation	2	2	44.78	0.0491126	0.0602955	1.9769	0.524815	37	25	44506	4657.38	3680.96	6553.67	102.819	334.621	286.71	5045.66	4729.93	5946.69	5578.81	5352.05
Q8Y9I7_LISMO	lmo0541	Membrane	Inorganic ion transport and metabolism		Lmo0541 protein OS=Listeria monocytogenes serovar 1/2a (strain ATCC BAA-679 / EGD-e) GN=lmo0541 PE=4 SV=1	Unknown	P	Biotinylation	2	2	63.14	0.0202588	0.0591745	2.37472	0.700454	37	25	33541	413.066	245.828	205.17	62.7981	41.1628	62.3747	388.271	201.609	596.851	575.697	365.563
P60_LISMO	lmo0582	Cell Wall	Cell wall/membrane/envelope biogenesis	This major extracellular protein may be involved in the invasion of non-professional phagocytic cells by Listeria.	Probable endopeptidase p60 OS=Listeria monocytogenes serovar 1/2a (strain ATCC BAA-679 / EGD-e) GN=iap PE=1 SV=2	GO:0008234 (catalytic activity, hydrolase activity)	M	Biotinylation	13	13	754.97	0.0199962	0.0591745	2.82634	0.702812	37	25	50556	46207.5	58721.9	86782.6	5098.02	4547.65	9764.06	116551	38088	112883	110690	130191
Q8Y9E6_LISMO	lmo0584	Membrane	Function unknown		Lmo0584 protein OS=Listeria monocytogenes serovar 1/2a (strain ATCC BAA-679 / EGD-e) GN=lmo0584 PE=4 SV=1	GO:0005215 (transporter)	S	Biotinylation	2	2	56.61	0.0214011	0.0591745	4.06178	0.690451	37	25	43367	410.263	540.204	548.293	26.1927	144.294	318.888	737.91	3894.76	692.461	1239.06	562.721
Q8Y9D1_LISMO	lmo0601	Extracellular	Function unknown		Lmo0601 protein OS=Listeria monocytogenes serovar 1/2a (strain ATCC BAA-679 / EGD-e) GN=lmo0601 PE=4 SV=1	Unknown	S	Biotinylation	3	3	117.59	0.0102293	0.0591745	3.10814	0.81128	37	25	39059	1243.38	1008.12	1488.46	201.352	370.477	353.379	2820.22	760.48	2658.26	2436.01	3896.58
AZOR1_LISMO	Lmo0611	Cytoplasmic	Lipid transport and metabolism		FMN-dependent NADH-azoreductase 1 OS=Listeria monocytogenes serovar 1/2a (strain ATCC BAA-679 / EGD-e) GN=azoR1 PE=3 SV=1	GO:0016661 (catalytic activity, oxidoreductase activity)	I	Intracellular	7	7	415.15	0.0315951	0.467638	1.53653	0.623955	25	37	23011	345574	389493	280403	433353	499242	577187	246444	346814	290358	327224	158722
Q8Y9B9_LISMO	Lmo0613	Cytoplasmic	Energy production and conversion	alcohol dehydrogenase	Lmo0613 protein OS=Listeria monocytogenes serovar 1/2a (strain ATCC BAA-679 / EGD-e) GN=lmo0613 PE=4 SV=1	GO:0016491 (catalytic activity, oxidoreductase activity) GO:0008270 (binding, ion binding)	C	Wall	4	4	133.54	0.0102942	0.0810726	1.31942	0.810383	37	25	33919	99209.5	78606.7	69243.8	62592.5	89255.5	75898.5	108185	95367.3	86260.8	106196	99789.1
Q8Y9A8_LISMO	Lmo0624	Cytoplasmic	Transcription		Lmo0624 protein OS=Listeria monocytogenes serovar 1/2a (strain ATCC BAA-679 / EGD-e) GN=lmo0624 PE=4 SV=1	GO:0008080 (catalytic activity, transferase activity)	K	Intracellular	2	2	168.6	0.0091045	0.467638	3.23245	0.839724	25	37	16648	94971.4	52534	18448.4	21013.9	46303.7	32768.8	19271.1	17765.4	13568.5	11467.5	6513.25
Q8Y9A7_LISMO	Lmo0625	Cytoplasmic	Function unknown		Lmo0625 protein OS=Listeria monocytogenes serovar 1/2a (strain ATCC BAA-679 / EGD-e) GN=lmo0625 PE=4 SV=1		S	Intracellular	8	8	547.44	0.0339448	0.467638	1.93143	0.609158	25	37	26613	174483	93452.9	92652.3	60507.7	195428	108272	79100.6	89725.5	54712.3	31722.7	57458.4
Q8Y954_LISMO	lmo0680	Membrane	Cell motility		Lmo0680 protein OS=Listeria monocytogenes serovar 1/2a (strain ATCC BAA-679 / EGD-e) GN=lmo0680 PE=4 SV=1		N	Membrane	2	2	65.36	0.00678496	0.989387	2.05736	0.864136	25	37	76185	1324.05	1129.03	1131.7	522.09	793.953	798.351	756.186	593.179	280.438	256.51	442.845
Q8Y949_LISMO	Lmo0688	Cytoplasmic	Cell wall/membrane/envelope biogenesis	Glycosyl transferase, family 2	Lmo0688 protein OS=Listeria monocytogenes serovar 1/2a (strain ATCC BAA-679 / EGD-e) GN=lmo0688 PE=4 SV=1	Unknown	M	Wall	7	7	423.07	0.0326847	0.123688	1.39049	0.608806	25	37	73683	5258.59	6761.28	6727.07	7368.42	4125.85	4110.55	4628.9	5136.13	3834.53	3443.4	4331.82
Q8Y948_LISMO	Lmo0689	Cytoplasmic	Signal transduction mechanisms	response regulator	Lmo0689 protein OS=Listeria monocytogenes serovar 1/2a (strain ATCC BAA-679 / EGD-e) GN=lmo0689 PE=4 SV=1	GO:0004871 (signal transducer activity)	T	Membrane	2	2	210.09	0.0420076	0.989387	1.53743	0.557497	25	37	34226	4945.37	4790.06	5446.36	4531.63	6486.4	7557.89	3233.47	2985.99	4497.02	3709.38	6104.98
FLAA_LISMO	lmo0690	Extracellular	Cell motility	Flagellin is the subunit protein which polymerizes to form the filaments of bacterial flagella.	Flagellin OS=Listeria monocytogenes serovar 1/2a (strain ATCC BAA-679 / EGD-e) GN=flaA PE=3 SV=2	GO:0005198 (structural molecule activity)	N	Wall	21	21	2559.64	0.0311645	0.118822	1.62132	0.618333	25	37	30425	337025	395660	304233	219288	161995	187671	176423	227666	115105	110445	179058
Q8Y936_LISMO	lmo0705	Extracellular	Cell motility		Flagellar hook-associated protein 1 OS=Listeria monocytogenes serovar 1/2a (strain ATCC BAA-679 / EGD-e) GN=flgK PE=3 SV=1	GO:0005198 (structural molecule activity)	N	Intracellular	2	2	95.31	0.0495631	0.467638	3.95214	0.528758	37	25	54174	10388.7	3894.08	8300.8	17736.4	2789.91	16517.1	8949.12	9098.35	41248.7	62045.2	75036.8
GLMS_LISMO	lmo0727	Cytoplasmic	Cell wall/membrane/envelope biogenesis	L-glutamine + D-fructose 6-phosphate = L-glutamate + D-glucosamine 6-phosphate.	Glutamine--fructose-6-phosphate aminotransferase [isomerizing] OS=Listeria monocytogenes serovar 1/2a (strain ATCC BAA-679 / EGD-e) GN=glmS PE=3 SV=3	GO:0097367 (binding, carbohydrate derivative binding) GO:0004360 (catalytic activity, transferase activity)	M	Biotinylation	8	8	284.53	0.0481916	0.0602955	1.91449	0.528796	25	37	65726	3363.61	2657.74	3183.76	5220.65	8556.46	3118.41	6057.91	1688.61	878.959	793.217	775.948
Q8Y8Y6_LISMO	lmo0756	Cytoplasmic	Defense mechanisms and virulence		Lmo0756 protein OS=Listeria monocytogenes serovar 1/2a (strain ATCC BAA-679 / EGD-e) GN=lmo0756 PE=4 SV=1	GO:0005524 (binding, carbohydrate derivative binding) GO:0016887 (catalytic activity, hydrolase activity)	V	Wall	2	2	106.61	0.0122634	0.0840365	1.26901	0.784537	25	37	33586	8133.72	7711.14	9765.03	11502.9	8919.25	8474.58	7165.22	6802.85	7009.02	6810.77	8943.5
AZOR2_LISMO	Lmo0786	Cytoplasmic	Lipid transport and metabolism		FMN-dependent NADH-azoreductase 2 OS=Listeria monocytogenes serovar 1/2a (strain ATCC BAA-679 / EGD-e) GN=azoR2 PE=3 SV=1	GO:0016661 (catalytic activity, oxidoreductase activity)	I	Wall	10	10	673.27	0.00912757	0.0758777	1.59335	0.827032	37	25	23081	117605	121540	94008.2	145650	126682	121563	140953	117973	219229	254951	226969
Q8Y8V1_LISMO	lmo0791	Membrane	Function unknown		Lmo0791 protein OS=Listeria monocytogenes serovar 1/2a (strain ATCC BAA-679 / EGD-e) GN=lmo0791 PE=4 SV=1	Unknown	S	Biotinylation	7	7	402.34	0.0443947	0.0602955	2.11753	0.545989	37	25	23968	3662.62	4268.43	4583.62	423.939	552.11	362.732	6712.42	2225.28	6519.43	4359.48	5405.23
Q8Y8T3_LISMO	Lmo0811	Cytoplasmic	Inorganic ion transport and metabolism	Carbonic anhydrase	Lmo0811 protein OS=Listeria monocytogenes serovar 1/2a (strain ATCC BAA-679 / EGD-e) GN=lmo0811 PE=4 SV=1		P	Wall	3	3	233.89	0.00159876	0.0337801	1.67463	0.97038	37	25	27232	42560.2	48061	39535.5	32743.5	23910.2	30910.9	52176.6	51694.3	79707.9	55803.2	66695.8
Q8Y8S1_LISMO	Lmo0823	Cytoplasmic	Function unknown		Lmo0823 protein OS=Listeria monocytogenes serovar 1/2a (strain ATCC BAA-679 / EGD-e) GN=lmo0823 PE=4 SV=1	GO:0016491 (catalytic activity, oxidoreductase activity)	S	Wall	9	9	863.95	0.00249527	0.0361525	1.28917	0.949365	25	37	31057	87604.3	95302	82059.1	73718	83325.6	79726.8	71395.6	69680.7	55332.4	56616.6	60437.4
Q8Y8P9_LISMO	lmo0847	Membrane	Amino acid transport and metabolism	amino acid AbC transporter	Lmo0847 protein OS=Listeria monocytogenes serovar 1/2a (strain ATCC BAA-679 / EGD-e) GN=lmo0847 PE=3 SV=1	GO:0004970 (molecular transducer activity, receptor activity) GO:0015171 (transporter, substrate-specific transporter activity)	E	Wall	9	9	512.21	0.0140321	0.087847	1.23471	0.763372	25	37	53262	102422	89188.2	110252	132367	127548	113744	87001.3	97685.7	92706	77799.8	97723.2	agrA
DDL_LISMO	Lmo0855	Cytoplasmic	Cell wall/membrane/envelope biogenesis	ATP + 2 D-alanine = ADP + phosphate + D-alanyl-D-alanine.	D-alanine--D-alanine ligase OS=Listeria monocytogenes serovar 1/2a (strain ATCC BAA-679 / EGD-e) GN=ddl PE=3 SV=1	GO:0005524 (binding, carbohydrate derivative binding) GO:0008716 (catalytic activity, ligase activity) GO:0046872 (binding, ion binding)	M	Wall	3	3	137.84	0.00104085	0.0337801	1.41588	0.98344	37	25	40644	18718.1	18399.2	20309	15125	20508.4	20746.2	24744.8	21909.5	29296.2	26981.3	32936.2
RSBV_LISMO	Lmo0893	Cytoplasmic	Signal transduction mechanisms		Anti-sigma-B factor antagonist OS=Listeria monocytogenes serovar 1/2a (strain ATCC BAA-679 / EGD-e) GN=rsbV PE=3 SV=1	GO:0045152 (binding, protein binding)	T	Wall	2	2	254.03	0.00457933	0.0580538	1.42132	0.904697	37	25	12791	107006	64465.9	67023.7	57077.2	61956.9	71856.2	110583	83485.2	99249.9	114686	97954.3
RSBW_LISMO	Lmo0894	Cytoplasmic	Signal transduction mechanisms	ATP + a protein = ADP + a phosphoprotein.	Serine-protein kinase RsbW OS=Listeria monocytogenes serovar 1/2a (strain ATCC BAA-679 / EGD-e) GN=rsbW PE=3 SV=1	GO:0005524 (binding, carbohydrate derivative binding) GO:0004674 (catalytic activity, transferase activity) GO:0016989 (transcription factor activity, protein binding, transcription factor activity, transcription factor binding)	T	Wall	3	3	258.12	0.00121684	0.0337801	1.54687	0.979379	37	25	17487	13390.8	15319.4	15557.1	18863.3	15584	12992.3	22508.4	18760.5	19041.9	31156.6	26055.8
Q92DA4_LISMO	lmo0912	Membrane	Inorganic ion transport and metabolism		Lmo0912 protein OS=Listeria monocytogenes serovar 1/2a (strain ATCC BAA-679 / EGD-e) GN=lmo0912 PE=4 SV=1	GO:0015499 (transporter, substrate-specific transporter activity)	P	Biotinylation	2	2	97.44	0.0250039	0.0591745	2.23248	0.661312	37	25	29576	2167.71	1370.34	2528.58	162.864	451.474	347.605	1805.7	2285.29	3024.68	3391.45	2754.51
Q8Y8H5_LISMO	lmo0929	Membrane	Cell wall/membrane/envelope biogenesis		Lmo0929 protein OS=Listeria monocytogenes serovar 1/2a (strain ATCC BAA-679 / EGD-e) GN=lmo0929 PE=1 SV=1	Unknown	M	Biotinylation	4	4	165.95	0.0142665	0.0591745	3.08939	0.760695	37	25	24696	1697.78	2035.15	2991.37	238.538	430.368	319.159	4021.2	1369.07	5605.01	4981.89	5083.21
Q8Y8H4_LISMO	Lmo0930	Cytoplasmic	Function unknown		Lmo0930 protein OS=Listeria monocytogenes serovar 1/2a (strain ATCC BAA-679 / EGD-e) GN=lmo0930 PE=4 SV=1	GO:0042781 (catalytic activity, hydrolase activity)	S	Wall	2	2	148.91	0.0237281	0.109178	1.53241	0.671242	37	25	26777	42763	44871.7	31486.6	31692.9	51863.4	36157.9	37540.9	48771.1	60026.7	63279.9	60404.7
DPS_LISMO	lmo0943	Cytoplasmic	Inorganic ion transport and metabolism	2 Fe(2+) + H(2)O(2) + 2 H(+) = 2 Fe(3+) + 2 H(2)O.	DNA protection during starvation protein OS=Listeria monocytogenes serovar 1/2a (strain ATCC BAA-679 / EGD-e) GN=dps PE=1 SV=1	GO:0008199 (binding, ion binding) GO:0016722 (catalytic activity, oxidoreductase activity)	P	Membrane	5	5	467.06	0.0326343	0.989387	1.62769	0.609115	25	37	18036	10930.4	9304.67	10123.5	14388.7	25251.9	19150.9	9717.87	9798.95	9636.53	7855.56	10641.7		codY
Q8Y8F4_LISMO	lmo0950	Extracellular	Function unknown		Lmo0950 protein OS=Listeria monocytogenes serovar 1/2a (strain ATCC BAA-679 / EGD-e) GN=lmo0950 PE=4 SV=1	GO:0004176 (catalytic activity, hydrolase activity)	S	Biotinylation	2	2	78.74	0.0235935	0.0591745	2.68545	0.672314	37	25	32455	805.683	639.769	962.747	192.667	176.571	80.1666	1725.33	558.469	1914.86	1546.02	621.414
Q8Y8E2_LISMO	lmo0962	Membrane	Function unknown		Listeria epitope LemA OS=Listeria monocytogenes serovar 1/2a (strain ATCC BAA-679 / EGD-e) GN=lemA PE=4 SV=1	Unknown	S	Biotinylation	4	4	139.29	0.034303	0.0602955	2.4776	0.599063	37	25	21181	777.348	987.258	1366.47	464.912	750.465	657.095	1164.84	840.535	3388.2	3776.04	2377.33
Q7AP78_LISMO	lmo0971	Extracellular	Cell wall/membrane/envelope biogenesis		DltD protein for D-alanine esterification of lipoteichoic acid and wall teichoic acid OS=Listeria monocytogenes serovar 1/2a (strain ATCC BAA-679 / EGD-e) GN=dltD PE=4 SV=1	Envelope biogenesis	M	Wall	14	14	1065.11	0.00690735	0.0723184	1.34952	0.862059	25	37	48456	124209	105026	129944	139412	120369	103687	109452	97119	75849.1	65086.4	92486			sigmaB
Q8Y8C5_LISMO	Lmo0983	Cytoplasmic	Post-translational modification, protein turnover, and chaperones		Glutathione peroxidase OS=Listeria monocytogenes serovar 1/2a (strain ATCC BAA-679 / EGD-e) GN=lmo0983 PE=3 SV=1	GO:0004602 (antioxidant activity, peroxidase activity)	O	Intracellular	6	6	250.1	0.022003	0.467638	1.70333	0.695484	25	37	17996	139435	116529	117756	126834	241387	213211	106327	78992.1	141982	63890.9	76103.8
Q8Y8B1_LISMO	Lmo0997	Cytoplasmic	Post-translational modification, protein turnover, and chaperones		ATP-dependent protease OS=Listeria monocytogenes serovar 1/2a (strain ATCC BAA-679 / EGD-e) GN=clpE PE=3 SV=1	GO:0005524 (binding, carbohydrate derivative binding) GO:0008233 (catalytic activity, hydrolase activity)	O	Wall	2	2	118.31	0.0303404	0.118822	1.50461	0.62366	37	25	80136	19134.4	16976.5	15617.1	17177.6	12127	15189.1	18808	18262.7	35108.1	24446.1	32392.6		codY	sigmaB	prfA	prfA,sigmaB	sigmaH
Q8Y898_LISMO	lmo1016	Membrane	Amino acid transport and metabolism	Glycine betaine	GbuC protein OS=Listeria monocytogenes serovar 1/2a (strain ATCC BAA-679 / EGD-e) GN=gbuC PE=4 SV=1	GO:0022857 (transporter, transmembrane transporter activity) GO:0005215 (transporter)	E	Biotinylation	2	2	118.48	0.022684	0.0591745	3.02432	0.679678	37	25	33255	1693.41	1979.48	2101.82	96.3954	116.015	252.007	3566.88	1209.12	3930.07	3052.25	4984.86			sigmaB
Q8Y897_LISMO	Lmo1017	Cytoplasmic	Carbohydrate transport and metabolism		Lmo1017 protein OS=Listeria monocytogenes serovar 1/2a (strain ATCC BAA-679 / EGD-e) GN=lmo1017 PE=4 SV=1	GO:0016301 (catalytic activity, transferase activity)	G	Intracellular	5	5	409.08	0.0482196	0.467638	1.54398	0.534693	25	37	17660	182480	257780	240932	170634	376540	368479	240794	154458	153143	186117	127352
Q8Y865_LISMO	lmo1052	Cytoplasmic	Energy production and conversion	Dehydrogenase	PdhA protein OS=Listeria monocytogenes serovar 1/2a (strain ATCC BAA-679 / EGD-e) GN=pdhA PE=4 SV=1	GO:0016624 (catalytic activity, oxidoreductase activity)	C	Membrane	25	25	2361.96	0.0481492	0.989387	1.37622	0.528981	37	25	41241	139097	96191.5	109186	105974	113849	87590.7	199145	199316	107763	135611	105364
Q8Y863_LISMO	lmo1054	Cytoplasmic	Energy production and conversion	Dehydrogenase	Dihydrolipoamide acetyltransferase component of pyruvate dehydrogenase complex OS=Listeria monocytogenes serovar 1/2a (strain ATCC BAA-679 / EGD-e) GN=pdhC PE=3 SV=1	GO:0016746 (catalytic activity, transferase activity)	C	Wall	24	24	2473.15	0.00782099	0.0733599	1.25985	0.847063	25	37	58159	1.12379e+06	1.26108e+06	1.13814e+06	1.53352e+06	1.16307e+06	1.15309e+06	1.09572e+06	997893	833561	907727	1.1324e+06
Q8Y862_LISMO	lmo1055	Cytoplasmic	Energy production and conversion	Protein N(6)-(dihydrolipoyl)lysine + NAD(+) = protein N(6)-(lipoyl)lysine + NADH.	Dihydrolipoyl dehydrogenase OS=Listeria monocytogenes serovar 1/2a (strain ATCC BAA-679 / EGD-e) GN=PdhD PE=3 SV=1	GO:0009055 (electron carrier activity) GO:0004148 (catalytic activity, oxidoreductase activity) GO:0050660 (binding, cofactor binding)	C	Wall	27	27	2447.36	0.0337889	0.12692	1.22329	0.602115	25	37	49457	1.08591e+06	1.10688e+06	1.11213e+06	1.15524e+06	1.38302e+06	1.19522e+06	1.02587e+06	842301	780872	1.02291e+06	1.28704e+06
Q8Y850_LISMO	lmo1068	Membrane	Function unknown		Lmo1068 protein OS=Listeria monocytogenes serovar 1/2a (strain ATCC BAA-679 / EGD-e) GN=lmo1068 PE=1 SV=1	Unknown	S	Biotinylation	5	5	328.45	0.0373265	0.0602955	2.5662	0.581866	37	25	30768	15585	16065.7	25047.4	764.457	860.014	1146.5	33084.7	7765.73	32097.8	31287.9	29402.1
Q8Y845_LISMO	lmo1073	Extracellular	Inorganic ion transport and metabolism	Periplasmic binding protein	Lmo1073 protein OS=Listeria monocytogenes serovar 1/2a (strain ATCC BAA-679 / EGD-e) GN=lmo1073 PE=4 SV=1	GO:0046872 (binding, ion binding)	P	Wall	4	4	272.98	0.0499468	0.160302	1.27506	0.521268	25	37	32678	43918.5	43672.5	35546.6	44891.8	41450.6	29910.7	34792.6	39981	29075.5	20445.8	32867.8	agrA
TAGH_LISMO	Lmo1075	Membrane	Cell wall/membrane/envelope biogenesis	ATP + H(2)O + teichoic acid(In) = ADP + phosphate + teichoic acid(Out).	Teichoic acids export ATP-binding protein TagH OS=Listeria monocytogenes serovar 1/2a (strain ATCC BAA-679 / EGD-e) GN=tagH PE=3 SV=1	GO:0015438 (catalytic activity, hydrolase activity) GO:0005524 (binding, carbohydrate derivative binding)	M	Wall	3	3	193.71	0.0408183	0.140622	1.25834	0.563451	25	37	37315	33983.7	27367.5	39251.9	33446.1	25370.9	29076.6	23658.4	28973	30953.1	18686.9	22543.4
Q8Y839_LISMO	lmo1079	Membrane	Function unknown		Lmo1079 protein OS=Listeria monocytogenes serovar 1/2a (strain ATCC BAA-679 / EGD-e) GN=lmo1079 PE=4 SV=1	Unknown	S	Biotinylation	9	9	436.37	0.0316189	0.0591745	2.00429	0.615446	37	25	108824	1833.42	3361.76	3322.59	799.297	1258.55	594.627	4333.06	1697.46	5431.69	4102.77	3610.47
Q8Y837_LISMO	Lmo1081	Cytoplasmic	Cell wall/membrane/envelope biogenesis	Catalyzes the formation of dTDP-glucose, from dTTP and glucose 1-phosphate, as well as its pyrophosphorolysis (By similarity)	Glucose-1-phosphate thymidylyltransferase OS=Listeria monocytogenes serovar 1/2a (strain ATCC BAA-679 / EGD-e) GN=lmo1081 PE=3 SV=1	GO:0046872 (binding, ion binding) GO:0008879 (catalytic activity, transferase activity)	M	Wall	6	6	309.02	0.0308027	0.118822	1.16669	0.620657	37	25	32210	35852.8	40004.1	35908.9	41284.3	40085.5	39874.5	40482.7	38774.2	48545.7	45308.7	55622.3
Q8Y834_LISMO	Lmo1084	Cytoplasmic	Cell wall/membrane/envelope biogenesis	dTDP-beta-L-rhamnose + NADP(+) = dTDP-4-dehydro-beta-L-rhamnose + NADPH.	Lmo1084 protein OS=Listeria monocytogenes serovar 1/2a (strain ATCC BAA-679 / EGD-e) GN=lmo1084 PE=4 SV=1	GO:0008831 (catalytic activity, oxidoreductase activity)	M	Wall	3	3	388.93	0.0464952	0.150542	1.18563	0.536318	37	25	31151	22439.9	26083.2	26524.2	22018	21353.8	20013	33649.1	21866.4	27744.1	25749.7	28595.4
Q8Y831_LISMO	Lmo1087	Cytoplasmic	Amino acid transport and metabolism	Dehydrogenase	Ribulose-5-phosphate reductase OS=Listeria monocytogenes serovar 1/2a (strain ATCC BAA-679 / EGD-e) GN=tarJ PE=3 SV=1	GO:0050256 (catalytic activity, oxidoreductase activity) GO:0008270 (binding, ion binding)	E	Wall	6	6	409.97	0.0305715	0.118822	1.11278	0.622154	37	25	38462	70244.5	64899.2	70319.4	66355.9	70565.2	59867	71925.7	68893.8	81460.1	71689.4	83186.2
CADA_LISMO	lmo1100	Membrane	Inorganic ion transport and metabolism		Probable cadmium-transporting ATPase OS=Listeria monocytogenes serovar 1/2a (strain ATCC BAA-679 / EGD-e) GN=cadA PE=3 SV=1	GO:0046872 (binding, ion binding) GO:0005524 (binding, carbohydrate derivative binding) GO:0008551 (catalytic activity, hydrolase activity)	P	Wall	4	4	230.85	0.00786691	0.0733599	1.91093	0.846332	25	37	76429	21182.2	30695.2	16849.2	24723.1	31189.7	44260.2	15448.4	19856.9	14389.7	7664.11	17793.7
Q8Y7Y1_LISMO	lmo1138	Cytoplasmic	Post-translational modification, protein turnover, and chaperones	Cleaves peptides in various proteins in a process that requires ATP hydrolysis. Has a chymotrypsin-like activity. Plays a major role in the degradation of misfolded proteins (By similarity)	ATP-dependent Clp protease proteolytic subunit OS=Listeria monocytogenes serovar 1/2a (strain ATCC BAA-679 / EGD-e) GN=clpP PE=1 SV=1	GO:0004252 (catalytic activity, hydrolase activity)	O	Shaving	2	2	214.45	0.022574	0.3783	1.87676	0.680583	37	25	21334	105266	165239	173109	28037.3	94176.6	91414.1	210142	226937	136601	216111	199912	agrA
CLPP_LISMO	Lmo1138	Cytoplasmic	Post-translational modification, protein turnover, and chaperones	Cleaves peptides in various proteins in a process that requires ATP hydrolysis. Has a chymotrypsin-like activity. Plays a major role in the degradation of misfolded proteins (By similarity)	ATP-dependent Clp protease proteolytic subunit OS=Listeria monocytogenes serovar 1/2a (strain ATCC BAA-679 / EGD-e) GN=clpP PE=1 SV=1	GO:0004252 (catalytic activity, hydrolase activity)	O	Intracellular	11	11	960.71	0.018882	0.467638	1.68922	0.723852	37	25	21605	390201	398384	365698	367695	498326	467133	428610	610672	961307	497666	1.00326e+06	agrA
SYFB_LISMO	Lmo1222	Cytoplasmic	Translation, ribosomal structure and biogenesis	ATP + L-phenylalanine + tRNA(Phe) = AMP + diphosphate + L-phenylalanyl-tRNA(Phe).	Phenylalanine--tRNA ligase beta subunit OS=Listeria monocytogenes serovar 1/2a (strain ATCC BAA-679 / EGD-e) GN=pheT PE=3 SV=1	GO:0005524 (binding, carbohydrate derivative binding) GO:0000287 (binding, ion binding) GO:0004826 (catalytic activity, ligase activity) GO:0000049 (binding, heterocyclic compound binding)	J	Intracellular	11	11	910.71	0.0376301	0.467638	1.44747	0.587611	37	25	87956	217775	274980	242209	208713	167399	229516	242555	297731	316277	252237	508259
Q8Y7P7_LISMO	lmo1226	Membrane	Function unknown		Lmo1226 protein OS=Listeria monocytogenes serovar 1/2a (strain ATCC BAA-679 / EGD-e) GN=lmo1226 PE=4 SV=1	Unknown	S	Wall	6	6	591.9	0.0202735	0.104916	1.31987	0.700323	25	37	115022	78497.2	57600.9	51008.8	42541.5	51022.8	53068.5	45380.7	49083.4	38875.7	35113.7	40640.8	agrA
UVRC_LISMO	Lmo1234	Cytoplasmic	Replication, recombination and repair		UvrABC system protein C OS=Listeria monocytogenes serovar 1/2a (strain ATCC BAA-679 / EGD-e) GN=uvrC PE=3 SV=1	GO:0009381 (catalytic activity, hydrolase activity)	L	Intracellular	2	2	91.14	0.0137283	0.467638	2.35949	0.778678	37	25	69271	343078	584939	491234	478375	520653	752218	536297	867385	1.66148e+06	991402	2.17739e+06
Q8Y7N9_LISMO	Lmo1235	Cytoplasmic	Amino acid transport and metabolism	ATP + L-aspartate = ADP + 4-phospho-L-aspartate.	Aspartokinase OS=Listeria monocytogenes serovar 1/2a (strain ATCC BAA-679 / EGD-e) GN=lmo1235 PE=3 SV=1	GO:0004072 (catalytic activity, transferase activity)	E	Intracellular	6	6	276.18	0.0443721	0.467638	1.30993	0.55258	25	37	43623	504639	433637	458095	537111	498427	376078	461656	309994	263915	470699	280084
Q8Y7N8_LISMO	Lmo1236	Cytoplasmic	Function unknown		Lmo1236 protein OS=Listeria monocytogenes serovar 1/2a (strain ATCC BAA-679 / EGD-e) GN=lmo1236 PE=4 SV=1		S	Wall	2	2	138.15	0.026122	0.109776	1.21116	0.652928	25	37	19292	52288.9	47443.6	48742.1	61432.1	64740.7	55636.8	39748.7	38505.2	46659.5	46888.8	55285
Q8Y7N2_LISMO	Lmo1242	Cytoplasmic	Function unknown		Lmo1242 protein OS=Listeria monocytogenes serovar 1/2a (strain ATCC BAA-679 / EGD-e) GN=lmo1242 PE=4 SV=1		S	Intracellular	2	2	72.24	0.00700098	0.467638	1.97251	0.872719	25	37	22548	22415.1	20590.5	18335.6	17751.6	26930.1	28606.2	17782	14434.7	10173.1	4968.75	9518.67
Q8Y7L7_LISMO	Lmo1258	Cytoplasmic	Lipid transport and metabolism		Lmo1258 protein OS=Listeria monocytogenes serovar 1/2a (strain ATCC BAA-679 / EGD-e) GN=lmo1258 PE=4 SV=1	GO:0016298 (catalytic activity, hydrolase activity)	I	Intracellular	2	2	73.15	0.0183786	0.467638	6.01193	0.728732	37	25	34484	5607.19	7950.91	6136.62	4340.28	7852.7	8688.17	7541.16	27872.5	28604.5	11270.1	127994
CLPX_LISMO	lmo1268	Cytoplasmic	Post-translational modification, protein turnover, and chaperones	ATP-dependent specificity component of the Clp protease. It directs the protease to specific substrates. Can perform chaperone functions in the absence of ClpP (By similarity)	ATP-dependent Clp protease ATP-binding subunit ClpX OS=Listeria monocytogenes serovar 1/2a (strain ATCC BAA-679 / EGD-e) GN=clpX PE=3 SV=1	GO:0004176 (catalytic activity, hydrolase activity) GO:0051082 (binding, protein binding) GO:0046983 (binding, protein binding) GO:0005524 (binding, carbohydrate derivative binding) GO:0008270 (binding, ion binding)	O	Biotinylation	4	4	153.71	0.0371879	0.0602955	2.16804	0.582627	37	25	46369	66469.4	51457	89024.1	4850.76	9503.6	6792.4	87887.2	40354.5	77395.7	104181	101630
Q8Y7K8_LISMO	lmo1269	Membrane	Intracellular trafficking, secretion, and vesicular transport		Signal peptidase I OS=Listeria monocytogenes serovar 1/2a (strain ATCC BAA-679 / EGD-e) GN=lmo1269 PE=3 SV=1	GO:0008236 (catalytic activity, hydrolase activity)	U	Wall	2	2	180.23	0.00221683	0.0340649	1.25895	0.955813	25	37	21021	38943.1	34627.7	36359.3	44283.3	38570	33297.7	30871.6	30510.2	30183.3	24789.6	32253.7
CODY_LISMO	Lmo1280	Cytoplasmic	Transcription	DNA-binding protein that represses the expression of many genes that are induced as cells make the transition from rapid exponential growth to stationary phase. It is a GTP-binding protein that senses the intracellular GTP concentration as an indicator of nutritional limitations. At low GTP concentration it no longer binds GTP and stop to act as a transcriptional repressor (By similarity)	GTP-sensing transcriptional pleiotropic repressor CodY OS=Listeria monocytogenes serovar 1/2a (strain ATCC BAA-679 / EGD-e) GN=codY PE=3 SV=1	GO:0005525 (binding, carbohydrate derivative binding) GO:0001217 (nucleic acid binding transcription factor activity, transcription factor activity, sequence-specific DNA binding) GO:0000976 (binding, heterocyclic compound binding)	K	Intracellular	15	15	1189.52	0.000671712	0.273162	1.36368	0.994402	25	37	28727	1.17243e+06	1.03425e+06	1.0501e+06	975932	1.21633e+06	983027	880396	887105	718337	739009	705738
Q8Y7J2_LISMO	Lmo1285	Cytoplasmic	Function unknown		Lmo1285 protein OS=Listeria monocytogenes serovar 1/2a (strain ATCC BAA-679 / EGD-e) GN=lmo1285 PE=4 SV=1	GO:0048037 (binding, cofactor binding)	S	Wall	3	3	242.63	0.00585148	0.0668443	1.79721	0.880547	37	25	15436	47876.3	31393.1	33088	41684.9	42064.1	36731.2	55212.1	41699.3	75394.7	95095.6	98729
Y1306_LISMO	lmo1306	Membrane	Function unknown		UPF0154 protein lmo1306 OS=Listeria monocytogenes serovar 1/2a (strain ATCC BAA-679 / EGD-e) GN=lmo1306 PE=3 SV=1		S	Wall	5	5	325.55	0.0112455	0.0814648	1.59464	0.797568	25	37	9165	43110.4	50726.5	48489.9	47521.2	43008.6	27518	38171.6	15792.4	23631.2	23387.5	33194.8
SYP_LISMO	Lmo1319	Cytoplasmic	Translation, ribosomal structure and biogenesis	Catalyzes the attachment of proline to tRNA(Pro) in a two-step reaction proline is first activated by ATP to form Pro- AMP and then transferred to the acceptor end of tRNA(Pro). As ProRS can inadvertently accommodate and process non-cognate amino acids such as alanine and cysteine, to avoid such errors it has two additional distinct editing activities against alanine. One activity is designated a…	Proline--tRNA ligase OS=Listeria monocytogenes serovar 1/2a (strain ATCC BAA-679 / EGD-e) GN=proS PE=3 SV=1	GO:0004827 (catalytic activity, ligase activity) GO:0005524 (binding, carbohydrate derivative binding) GO:0002161 (catalytic activity, hydrolase activity)	J	Intracellular	17	17	1325.94	0.0364372	0.467638	1.98458	0.59438	37	25	63313	488407	412682	359010	640576	355009	453612	470085	647020	818375	645885	1.89932e+06
Q8Y7E9_LISMO	lmo1333	Extracellular	Function unknown		Lmo1333 protein OS=Listeria monocytogenes serovar 1/2a (strain ATCC BAA-679 / EGD-e) GN=lmo1333 PE=4 SV=1	Unknown	S	Biotinylation	5	5	300.08	0.0401436	0.0602955	2.18314	0.566898	37	25	17884	2339	2502.21	3596.17	382.378	598.234	344.902	5144.59	1404.57	3180.96	3440.26	4962.36
CSPA_LISMO	Lmo1364	Cytoplasmic	Transcription	Cold shock protein	Cold shock-like protein CspLA OS=Listeria monocytogenes serovar 1/2a (strain ATCC BAA-679 / EGD-e) GN=cspLA PE=1 SV=1	GO:0003677 (binding, heterocyclic compound binding)	K	Wall	9	9	846.02	0.0340975	0.127043	1.45213	0.600278	25	37	7261	1.87653e+06	1.7486e+06	2.09654e+06	1.09687e+06	1.26602e+06	1.75253e+06	1.39249e+06	1.11132e+06	1.07011e+06	985736	679241
TCSA_LISMO	lmo1388	Membrane	Function unknown		CD4+ T-cell-stimulating antigen OS=Listeria monocytogenes serovar 1/2a (strain ATCC BAA-679 / EGD-e) GN=tcsA PE=3 SV=2	Unknown	S	Biotinylation	26	26	1799.83	0.0205651	0.0591745	3.23773	0.697732	37	25	38391	72258.8	93534.2	86571.7	4892.08	5038.7	7668.1	227943	42525.6	174015	134195	162677
Q8Y7A1_LISMO	Lmo1389	Cytoplasmic	Function unknown		Lmo1389 protein OS=Listeria monocytogenes serovar 1/2a (strain ATCC BAA-679 / EGD-e) GN=lmo1389 PE=4 SV=1	GO:0005524 (binding, carbohydrate derivative binding) GO:0016887 (catalytic activity, hydrolase activity)	S	Wall	19	19	1390.68	0.00196801	0.0340649	1.27212	0.961647	25	37	56664	122809	145148	136501	128259	116310	107133	95004	111772	96458.3	87673.4	96099.8
Q8Y798_LISMO	Lmo1392	Cytoplasmic	Post-translational modification, protein turnover, and chaperones		Lmo1392 protein OS=Listeria monocytogenes serovar 1/2a (strain ATCC BAA-679 / EGD-e) GN=lmo1392 PE=4 SV=1	GO:0003824 (catalytic activity) GO:0046872 (binding, ion binding)	O	Wall	4	4	215.59	0.00698805	0.0723184	1.27507	0.860699	37	25	49000	18377.1	18465.6	16623	22196.5	16702.8	21175.8	24935.2	18996	25220.2	26959.1	26064.2
Q8Y795_LISMO	lmo1395	Membrane	Function unknown		Lmo1395 protein OS=Listeria monocytogenes serovar 1/2a (strain ATCC BAA-679 / EGD-e) GN=lmo1395 PE=4 SV=1	GO:0043565 (binding, heterocyclic compound binding)	S	Biotinylation	6	6	452.78	0.0355577	0.0602955	2.12803	0.591774	37	25	34168	15302.5	10200.1	14675.9	1343.48	1808.69	1830.66	19005.1	8122.09	19312.6	20102.9	14314.2	agrA
RNY_LISMO	Lmo1399	Membrane	Function unknown		Ribonuclease Y OS=Listeria monocytogenes serovar 1/2a (strain ATCC BAA-679 / EGD-e) GN=rny PE=3 SV=1	GO:0004519 (catalytic activity, hydrolase activity) GO:0003723 (binding, heterocyclic compound binding)	S	Wall	22	22	1537.99	0.0134622	0.087847	1.25427	0.770001	25	37	58283	315714	313059	269135	316668	288773	228207	212057	224367	227351	190812	240834
Q8Y786_LISMO	lmo1406	Cytoplasmic	Energy production and conversion		Pyruvate formate-lyase OS=Listeria monocytogenes serovar 1/2a (strain ATCC BAA-679 / EGD-e) GN=pflB PE=4 SV=1	GO:0008861 (catalytic activity, transferase activity) GO:0016829 (catalytic activity, lyase activity)	C	Biotinylation	6	6	207.69	0.0198167	0.0591745	2.6381	0.704437	25	37	83772	744.274	735.74	799.202	1763.25	3851.11	1563.45	773.002	637.791	717.409	437.655	437.335
Q8Y774_LISMO	Lmo1423	Cytoplasmic	Function unknown		Lmo1423 protein OS=Listeria monocytogenes serovar 1/2a (strain ATCC BAA-679 / EGD-e) GN=lmo1423 PE=4 SV=1		S	Wall	7	7	495.5	0.0238983	0.109178	1.14312	0.669894	37	25	32209	60141.6	53461.3	55936.2	57703.5	59952.5	55921.9	57802.1	64987.6	72268.8	64420.3	75151
Q8Y763_LISMO	lmo1438	Extracellular	Cell wall/membrane/envelope biogenesis		Lmo1438 protein OS=Listeria monocytogenes serovar 1/2a (strain ATCC BAA-679 / EGD-e) GN=lmo1438 PE=4 SV=1	GO:0008658 (binding, amide binding)	M	Biotinylation	19	19	898.42	0.0472628	0.0602955	2.54464	0.532883	37	25	79867	2449.4	3090.08	2627.18	867.384	1615.85	774.995	4342.59	1227.44	5209.07	3697.09	11334
GCH1L_LISMO	Lmo1452	Cytoplasmic	Function unknown		GTP cyclohydrolase 1 type 2 homolog OS=Listeria monocytogenes serovar 1/2a (strain ATCC BAA-679 / EGD-e) GN=lmo1452 PE=3 SV=1	GO:0046872 (binding, ion binding)	S	Wall	2	2	86.83	0.00570147	0.0668443	2.67932	0.883283	25	37	41406	10393.5	11607.6	6820.78	14838.5	4465.37	4270.96	5377.06	2971.49	2923.13	3403.98	1521.55
Q7AP63_LISMO	Lmo1467	Cytoplasmic	Signal transduction mechanisms		Lmo1467 protein OS=Listeria monocytogenes serovar 1/2a (strain ATCC BAA-679 / EGD-e) GN=lmo1467 PE=4 SV=1	GO:0005524 (binding, carbohydrate derivative binding)	T	Intracellular	4	4	349.56	0.0240609	0.467638	1.54118	0.67835	37	25	35762	134017	130121	115299	119253	122176	114464	106548	172750	265144	228029	171927
DNAK_LISMO	lmo1473	Cytoplasmic	Post-translational modification, protein turnover, and chaperones	Acts as a chaperone.	Chaperone protein DnaK OS=Listeria monocytogenes serovar 1/2a (strain ATCC BAA-679 / EGD-e) GN=dnaK PE=3 SV=1	GO:0005524 (binding, carbohydrate derivative binding) GO:0051082 (binding, protein binding)	O	Wall	35	35	2754.86	0.00167753	0.0340267	1.49083	0.968514	37	25	66104	258488	328742	230632	404223	365186	356258	449799	452071	494320	504319	563908
GRPE_LISMO	lmo1474	Cytoplasmic	Post-translational modification, protein turnover, and chaperones	Participates actively in the response to hyperosmotic and heat shock by preventing the aggregation of stress-denatured proteins, in association with DnaK and GrpE. It is the nucleotide exchange factor for DnaK and may function as a thermosensor. Unfolded proteins bind initially to DnaJ	Protein GrpE OS=Listeria monocytogenes serovar 1/2a (strain ATCC BAA-679 / EGD-e) GN=grpE PE=3 SV=1	GO:0051087 (binding, protein binding) GO:0042803 (binding, protein binding) GO:0051082 (binding, protein binding) GO:0000774 (binding, heterocyclic compound binding)	O	Wall	3	3	173.39	0.000909696	0.0337801	1.34853	0.986394	37	25	21905	25071.1	25846.9	22245	23909.3	22970.4	27274.5	32856.2	40627.6	30050.7	30341.3	28416.9
HRCA_LISMO	lmo1475	Cytoplasmic	Transcription	Negative regulator of class I heat shock genes (grpE- dnaK-dnaJ and groELS operons). Prevents heat-shock induction of these operons (By similarity)	Heat-inducible transcription repressor HrcA OS=Listeria monocytogenes serovar 1/2a (strain ATCC BAA-679 / EGD-e) GN=hrcA PE=3 SV=1	GO:0003677 (binding, heterocyclic compound binding)	K	Wall	6	6	385.55	0.0380051	0.13572	1.97195	0.578172	37	25	39656	11189.8	12791.2	12058.8	22488.8	17069.2	16812.4	18669.5	14690.6	45899.6	37869.8	48452.3
Q8Y728_LISMO	lmo1495	Membrane	Function unknown		Lmo1495 protein OS=Listeria monocytogenes serovar 1/2a (strain ATCC BAA-679 / EGD-e) GN=lmo1495 PE=4 SV=1		S	Wall	4	4	242.39	0.0111548	0.0814648	1.1697	0.798762	25	37	23173	42576.3	44831.2	43605.7	52395.7	47743.8	41751.1	42539.2	40926.7	39635	32819.7	37880.6
Q8Y725_LISMO	lmo1499	Extracellular	Function unknown	Functions as a peptidoglycan terminase that cleaves nascent peptidoglycan strands endolytically to terminate their elongation.	Endolytic murein transglycosylase OS=Listeria monocytogenes serovar 1/2a (strain ATCC BAA-679 / EGD-e) GN=mltG PE=1 SV=1	GO:0008932 (catalytic activity, peptidoglycan muralytic activity) GO:0016829 (catalytic activity, lyase activity)	S	Biotinylation	15	15	920.74	0.0396305	0.0602955	2.33905	0.569554	37	25	40110	18173.1	20961.7	27969.8	899.352	1937.68	1733.68	37885.5	12010	35543.7	24551.3	35956.1
Q8Y716_LISMO	Lmo1510	Cytoplasmic	Function unknown		Lmo1510 protein OS=Listeria monocytogenes serovar 1/2a (strain ATCC BAA-679 / EGD-e) GN=lmo1510 PE=4 SV=1		S	Wall	5	5	436.17	0.0135412	0.087847	1.33408	0.769071	37	25	23956	79098.9	110568	89596.6	75420.5	84605.5	74861.2	104819	98676.5	91548.9	116823	122431
Q8Y703_LISMO	lmo1527	Membrane	Intracellular trafficking, secretion, and vesicular transport	Part of the Sec protein translocase complex. Interacts with the SecYEG preprotein conducting channel. SecDF uses the proton motive force (PMF) to complete protein translocation after the ATP-dependent function of SecA.	Multifunctional fusion protein OS=Listeria monocytogenes serovar 1/2a (strain ATCC BAA-679 / EGD-e) GN=secD PE=3 SV=1	GO:0015450 (transporter, substrate-specific transporter activity)	U	Biotinylation	9	9	533.15	0.0493662	0.0602955	1.85058	0.52373	37	25	82563	4524.46	5817.67	7155.42	1453.41	1948.09	1044.5	7801.85	3026.02	8757.51	7324.64	7335.74
Q8Y6W1_LISMO	lmo1570	Cytoplasmic	Carbohydrate transport and metabolism	ATP + pyruvate = ADP + phosphoenolpyruvate.	Pyruvate kinase OS=Listeria monocytogenes serovar 1/2a (strain ATCC BAA-679 / EGD-e) GN=pykA PE=3 SV=1	GO:0016301 (catalytic activity, transferase activity) GO:0000287 (binding, ion binding) GO:0030955 (binding, ion binding) GO:0004743 (catalytic activity, transferase activity)	G	Intracellular	36	36	4471.84	0.0450561	0.467638	1.54097	0.549298	37	25	62559	4.56781e+06	4.44314e+06	4.95596e+06	8.03849e+06	3.1397e+06	6.18117e+06	5.20083e+06	6.61277e+06	8.29293e+06	8.44417e+06	1.16766e+07
PFKA_LISMO	lmo1571	Cytoplasmic	Carbohydrate transport and metabolism	ATP + D-fructose 6-phosphate = ADP + D-fructose 1,6-bisphosphate.	ATP-dependent 6-phosphofructokinase OS=Listeria monocytogenes serovar 1/2a (strain ATCC BAA-679 / EGD-e) GN=pfkA PE=3 SV=1	GO:0003872 (catalytic activity, transferase activity) GO:0005524 (binding, carbohydrate derivative binding) GO:0046872 (binding, ion binding)	G	Membrane	5	5	300.56	0.0149137	0.989387	1.41921	0.75345	37	25	34399	7637.78	9054.79	7428.52	6491.85	9980.29	10648	12329.9	11862.6	14702.2	7983.89	14190.6
Q8Y6V2_LISMO	Lmo1579	Cytoplasmic	Amino acid transport and metabolism	L-alanine + H(2)O + NAD(+) = pyruvate + NH(3) + NADH.	Alanine dehydrogenase OS=Listeria monocytogenes serovar 1/2a (strain ATCC BAA-679 / EGD-e) GN=lmo1579 PE=3 SV=1	GO:0000286 (catalytic activity, oxidoreductase activity)	E	Wall	12	12	1068.65	0.0401491	0.140377	1.22287	0.56687	25	37	39586	124158	148435	129126	149322	166497	153565	130103	111983	82545.5	130350	118246
TPX_LISMO	Lmo1583	Cytoplasmic	Post-translational modification, protein turnover, and chaperones	Has antioxidant activity. Could remove peroxides or H(2)O(2) (By similarity)	Probable thiol peroxidase OS=Listeria monocytogenes serovar 1/2a (strain ATCC BAA-679 / EGD-e) GN=tpx PE=3 SV=1	GO:0008379 (antioxidant activity, peroxidase activity)	O	Wall	8	8	476.59	0.0399615	0.140377	1.25795	0.567838	37	25	18122	180505	131731	134796	107576	164265	144497	198008	154364	143289	204200	174890
EZRA_LISMO	Lmo1594	Membrane	Cell cycle control, cell division, chromosome partitioning		Septation ring formation regulator EzrA OS=Listeria monocytogenes serovar 1/2a (strain ATCC BAA-679 / EGD-e) GN=ezrA PE=3 SV=1		D	Wall	23	23	1728.49	0.0159347	0.0943769	1.29272	0.742425	25	37	66478	133133	158710	142711	193066	180923	124983	133406	119908	96687.9	113344	123934
SYY_LISMO	Lmo1598	Cytoplasmic	Translation, ribosomal structure and biogenesis	Catalyzes the attachment of tyrosine to tRNA(Tyr) in a two-step reaction tyrosine is first activated by ATP to form Tyr- AMP and then transferred to the acceptor end of tRNA(Tyr) (By similarity)	Tyrosine--tRNA ligase OS=Listeria monocytogenes serovar 1/2a (strain ATCC BAA-679 / EGD-e) GN=tyrS PE=3 SV=1	GO:0004831 (catalytic activity, ligase activity) GO:0003723 (binding, heterocyclic compound binding) GO:0005524 (binding, carbohydrate derivative binding)	J	Intracellular	11	11	717.5	0.0158667	0.467638	1.21346	0.754536	37	25	47564	222665	294336	227604	221259	257670	225597	246151	308730	287680	313956	308871
Q7AP59_LISMO	Lmo1601	Extracellular	Function unknown		Lmo1601 protein OS=Listeria monocytogenes serovar 1/2a (strain ATCC BAA-679 / EGD-e) GN=lmo1601 PE=4 SV=1		S	Wall	24	24	2678.02	0.02336	0.108677	1.49184	0.674183	25	37	18435	473217	336849	445157	562328	856224	568712	350783	351867	340769	328706	460356		codY
Q8Y6T1_LISMO	Lmo1602	Extracellular	Function unknown		Lmo1602 protein OS=Listeria monocytogenes serovar 1/2a (strain ATCC BAA-679 / EGD-e) GN=lmo1602 PE=4 SV=1		S	Wall	11	11	1357.96	0.000968119	0.0337801	1.41233	0.985088	25	37	16084	543046	414838	508528	541993	556617	453848	346732	379463	333046	302857	452595		codY
Q8Y6S6_LISMO	Lmo1607	Cytoplasmic	Translation, ribosomal structure and biogenesis	ATP + L-phenylalanine + tRNA(Phe) = AMP + diphosphate + L-phenylalanyl-tRNA(Phe).	Phenylalanine--tRNA ligase beta subunit OS=Listeria monocytogenes serovar 1/2a (strain ATCC BAA-679 / EGD-e) GN=pheT PE=3 SV=1	GO:0005524 (binding, carbohydrate derivative binding) GO:0046872 (binding, ion binding) GO:0004826 (catalytic activity, ligase activity) GO:0000049 (binding, heterocyclic compound binding)	J	Wall	2	2	121.46	0.00233663	0.0348498	1.30599	0.953027	37	25	22410	41062.1	34554.3	38309	38278.5	37934.7	32373.9	56322	44734.3	39712.1	47807.3	46320.8
Q8Y6S1_LISMO	Lmo1612	Cytoplasmic	Function unknown		Lmo1612 protein OS=Listeria monocytogenes serovar 1/2a (strain ATCC BAA-679 / EGD-e) GN=lmo1612 PE=4 SV=1		S	Wall	4	4	241.79	0.0177922	0.0991464	1.23088	0.723529	25	37	11429	109518	83086.2	96384.5	95605	79284.7	101755	64013.9	74595.8	83682.2	91307.6	78618.8
DAAA_LISMO	Lmo1619	Cytoplasmic	Amino acid transport and metabolism	brancheD-chain amino acid aminotransferase	D-alanine aminotransferase OS=Listeria monocytogenes serovar 1/2a (strain ATCC BAA-679 / EGD-e) GN=dat PE=3 SV=1	GO:0030170 (binding, cofactor binding) GO:0047810 (catalytic activity, transferase activity)	E	Wall	7	7	672.89	0.00824603	0.0733599	1.33351	0.840373	37	25	32383	70572.8	93215.8	82819.3	61990.7	61693.9	86496.9	116618	97568	84469.2	90016.5	106405
Q8Y6R4_LISMO	lmo1620	Cytoplasmic	Amino acid transport and metabolism		Lmo1620 protein OS=Listeria monocytogenes serovar 1/2a (strain ATCC BAA-679 / EGD-e) GN=lmo1620 PE=4 SV=1	GO:0016805 (catalytic activity, hydrolase activity) GO:0008237 (catalytic activity, hydrolase activity) GO:0008270 (binding, ion binding)	E	Wall	22	22	1595.09	0.0257686	0.109776	1.18989	0.655547	37	25	51817	260012	250474	239982	175484	227102	234891	273619	255248	239710	288824	308029
NNRD_LISMO	Lmo1622	Cytoplasmic	Carbohydrate transport and metabolism	ADP + (6S)-6-beta-hydroxy-1,4,5,6-tetrahydronicotinamide adenine-dinucleotide phosphate = AMP + phosphate + NADPH.	ADP-dependent (S)-NAD(P)H-hydrate dehydratase OS=Listeria monocytogenes serovar 1/2a (strain ATCC BAA-679 / EGD-e) GN=nnrD PE=3 SV=1	GO:0052855 (catalytic activity, lyase activity) GO:0005524 (binding, carbohydrate derivative binding)	G	Intracellular	2	2	110.71	0.00744764	0.467638	2.45062	0.865383	37	25	29777	393381	331568	337352	580289	391226	318373	430684	721344	835672	974295	1.84161e+06
Q8Y6P8_LISMO	Lmo1636	Cytoplasmic	Defense mechanisms and virulence	(ABC) transporter	Lmo1636 protein OS=Listeria monocytogenes serovar 1/2a (strain ATCC BAA-679 / EGD-e) GN=lmo1636 PE=4 SV=1	GO:0005524 (binding, carbohydrate derivative binding) GO:0016887 (catalytic activity, hydrolase activity)	V	Intracellular	6	6	318.62	0.0222272	0.467638	1.53992	0.693561	25	37	33787	475219	444347	418678	382035	636273	486554	480664	282952	216240	189142	369559
Q8Y6N5_LISMO	lmo1649	Membrane	Function unknown		Lmo1649 protein OS=Listeria monocytogenes serovar 1/2a (strain ATCC BAA-679 / EGD-e) GN=lmo1649 PE=4 SV=1	Unknown	S	Biotinylation	3	3	124.1	0.0106127	0.0591745	2.6246	0.806021	37	25	17856	3199.7	3060.39	4292.77	434.793	741.744	624.36	5204.17	3802.5	6602.42	6869.25	4372.43	agrA
EFTS_LISMO	lmo1657	Cytoplasmic	Translation, ribosomal structure and biogenesis	Associates with the EF-Tu.GDP complex and induces the exchange of GDP to GTP. It remains bound to the aminoacyl-tRNA.EF-Tu.GTP complex up to the GTP hydrolysis stage on the ribosome.	Elongation factor Ts OS=Listeria monocytogenes serovar 1/2a (strain ATCC BAA-679 / EGD-e) GN=tsf PE=3 SV=1	GO:0003746 (binding, heterocyclic compound binding)	J	Wall	32	32	3007.75	0.00207165	0.0340649	1.3659	0.95921	37	25	32618	564213	713534	578514	516840	518139	547088	883120	756739	623271	725058	917787
Q8Y6K8_LISMO	Lmo1676	Cytoplasmic	Coenzyme transport and metabolism	isochorismate synthase	MenF protein OS=Listeria monocytogenes serovar 1/2a (strain ATCC BAA-679 / EGD-e) GN=menF PE=4 SV=1	GO:0008909 (catalytic activity, isomerase activity)	H	Membrane	3	3	150.68	0.0436843	0.989387	1.48389	0.549354	37	25	51635	1454.1	1382.18	1809.73	1395.71	2110.6	1730.53	1876.04	1559.47	3220.48	1836.23	3653.45
Q8Y6K0_LISMO	Lmo1684	Cytoplasmic	Amino acid transport and metabolism	Dehydrogenase	Lmo1684 protein OS=Listeria monocytogenes serovar 1/2a (strain ATCC BAA-679 / EGD-e) GN=lmo1684 PE=3 SV=1	GO:0051287 (binding, cofactor binding) GO:0016618 (catalytic activity, oxidoreductase activity) GO:0030267 (catalytic activity, oxidoreductase activity)	E	Wall	2	2	117.42	0.00199871	0.0340649	1.38981	0.960924	37	25	35217	17719.7	14367.4	16977.3	15327.1	18357.3	16267.2	20557.3	18067.2	26017.3	25729.5	26951.4
Q8Y6J6_LISMO	Lmo1688	Cytoplasmic	Function unknown		Lmo1688 protein OS=Listeria monocytogenes serovar 1/2a (strain ATCC BAA-679 / EGD-e) GN=lmo1688 PE=4 SV=1		S	Wall	3	3	200.69	0.0226644	0.107411	1.46196	0.679839	37	25	27169	9366.09	10045.6	9507.8	10352	10406.2	8134.22	10271.9	10711.9	16824.7	15868	20532.6
Q8Y6I5_LISMO	Lmo1699	Cytoplasmic	Function unknown		Lmo1699 protein OS=Listeria monocytogenes serovar 1/2a (strain ATCC BAA-679 / EGD-e) GN=lmo1699 PE=4 SV=1	GO:0004871 (signal transducer activity)	S	Wall	10	10	840.36	0.0414764	0.140622	1.30543	0.560137	25	37	32978	24028.8	26716.5	28637.5	37780.3	32482.9	29143.1	16834.7	19908.7	19379.2	27457.7	33063
Q8Y6G9_LISMO	Lmo1717	Cytoplasmic	Defense mechanisms and virulence	type I restriction enzyme	Lmo1717 protein OS=Listeria monocytogenes serovar 1/2a (strain ATCC BAA-679 / EGD-e) GN=lmo1717 PE=4 SV=1	GO:0003677 (binding, heterocyclic compound binding) GO:0004519 (catalytic activity, hydrolase activity)	V	Membrane	2	2	128.42	0.0417531	0.989387	1.66911	0.558758	25	37	40972	1578.37	1796.34	2878.1	2269.6	2165.58	3601.41	1574.18	1361.47	1486.33	1193.64	2434.68
Q8Y6E4_LISMO	Lmo1743	Cytoplasmic	Function unknown		Lmo1743 protein OS=Listeria monocytogenes serovar 1/2a (strain ATCC BAA-679 / EGD-e) GN=lmo1743 PE=4 SV=1		S	Wall	2	2	58.35	0.00819219	0.0733599	1.27798	0.841211	25	37	17522	66516.8	66618.2	58997.4	51862.9	46426.2	47708	45181	45472.5	39666.8	40670.4	47259.2
Q8Y6E2_LISMO	Lmo1745	Cytoplasmic	Transcription		Lmo1745 protein OS=Listeria monocytogenes serovar 1/2a (strain ATCC BAA-679 / EGD-e) GN=lmo1745 PE=4 SV=1	GO:0003677 (binding, heterocyclic compound binding)	K	Wall	2	2	168.67	0.0140263	0.087847	1.54056	0.763439	37	25	26397	17117.9	16463.9	19404	26739.3	14320.8	18496.9	22996.2	21410.1	28459.4	39349.9	38576.8
Q8Y6D1_LISMO	lmo1757	Membrane	Function unknown		Lmo1757 protein OS=Listeria monocytogenes serovar 1/2a (strain ATCC BAA-679 / EGD-e) GN=lmo1757 PE=1 SV=1	Unknown	S	Biotinylation	10	10	537.22	0.0180794	0.0591745	3.1059	0.72073	37	25	41252	4177.46	4609.04	6472.86	267.558	422.478	426.152	11012.3	3115.73	9381.55	11091.7	8968.56
PUR9_LISMO	Lmo1765	Cytoplasmic	Nucleotide transport and metabolism	IMP + H(2)O = 5-formamido-1-(5-phospho-D-ribosyl)imidazole-4-carboxamide.	Bifunctional purine biosynthesis protein PurH OS=Listeria monocytogenes serovar 1/2a (strain ATCC BAA-679 / EGD-e) GN=purH PE=3 SV=1	GO:0003937 (catalytic activity, hydrolase activity) GO:0004643 (catalytic activity, transferase activity)	F	Intracellular	3	3	184.31	0.0301349	0.467638	1.52456	0.633618	37	25	54965	53366	44979.2	38548.1	54789.3	47791.6	48458.6	43211.4	61960.1	69138.9	84230.6	107269
Q8Y6B7_LISMO	Lmo1774	Cytoplasmic	Nucleotide transport and metabolism	ATP + 5-amino-1-(5-phospho-D-ribosyl)imidazole + HCO(3)(-) = ADP + phosphate + 5-carboxyamino-1-(5-phospho-D-ribosyl)imidazole.	N5-carboxyaminoimidazole ribonucleotide synthase OS=Listeria monocytogenes serovar 1/2a (strain ATCC BAA-679 / EGD-e) GN=purK PE=3 SV=1	GO:0034028 (catalytic activity, ligase activity) GO:0005524 (binding, carbohydrate derivative binding) GO:0046872 (binding, ion binding) GO:0051287 (binding, cofactor binding) GO:0004638 (catalytic activity, lyase activity)	F	Wall	3	3	253.77	0.0350223	0.127767	1.14488	0.594857	25	37	41381	24875.5	24281.2	24791.4	30125.4	27834.3	27762.2	21799.8	21067.4	22775.8	24533.7	27932.9
RL35_LISMO	Lmo1784	Cytoplasmic	Translation, ribosomal structure and biogenesis		50S ribosomal protein L35 OS=Listeria monocytogenes serovar 1/2a (strain ATCC BAA-679 / EGD-e) GN=rpmI PE=3 SV=2	GO:0003735 (structural molecule activity, structural constituent of ribosome)	J	Membrane	2	2	97.35	0.0424524	0.989387	1.79155	0.555309	25	37	7715	268.343	175.526	485.364	313.914	150.561	237.705	189.297	213.704	104.635	120.838	212.232
RIMM_LISMO	Lmo1793	Cytoplasmic	Translation, ribosomal structure and biogenesis		Ribosome maturation factor RimM OS=Listeria monocytogenes serovar 1/2a (strain ATCC BAA-679 / EGD-e) GN=rimM PE=3 SV=1	GO:0043022 (binding, macromolecular complex binding)	J	Wall	2	2	108.63	0.0424375	0.142515	1.33526	0.555382	37	25	19740	14350.6	11200	12955.6	16026.9	15052.4	14201.9	15811	13538.2	20310	23687.4	24104.3
Q8Y689_LISMO	Lmo1808	Cytoplasmic	Lipid transport and metabolism	Malonyl-CoA + an [acyl-carrier-protein] = CoA + a malonyl-[acyl-carrier-protein].	Malonyl CoA-acyl carrier protein transacylase OS=Listeria monocytogenes serovar 1/2a (strain ATCC BAA-679 / EGD-e) GN=fabD PE=3 SV=1	GO:0004314 (catalytic activity, transferase activity)	I	Wall	6	6	418.98	0.00114311	0.0337801	1.37841	0.981091	37	25	32913	33664.1	36182.6	30493.6	31947.5	34756	32054.3	44285.5	34747.8	45693.7	49426.1	56111.8			sigmaB	prfA	prfA,sigmaB
Q8Y679_LISMO	lmo1820	Cytoplasmic	Signal transduction mechanisms		Lmo1820 protein OS=Listeria monocytogenes serovar 1/2a (strain ATCC BAA-679 / EGD-e) GN=lmo1820 PE=4 SV=1	GO:0004672 (catalytic activity, transferase activity) GO:0005524 (binding, carbohydrate derivative binding)	T	Biotinylation	12	12	685.14	0.0313865	0.0591745	2.30637	0.616918	37	25	72142	5140.55	6919.5	7446.08	1090.15	1332.95	964.033	13058.6	3432.43	10656.1	6382.28	9606.93
PYRE_LISMO	Lmo1831	Cytoplasmic	Nucleotide transport and metabolism	Orotidine 5'-phosphate + diphosphate = orotate + 5-phospho-alpha-D-ribose 1-diphosphate.	Orotate phosphoribosyltransferase OS=Listeria monocytogenes serovar 1/2a (strain ATCC BAA-679 / EGD-e) GN=pyrE PE=3 SV=1	GO:0004588 (catalytic activity, transferase activity)	F	Intracellular	4	4	387.66	0.0189119	0.467638	1.40721	0.723565	25	37	22820	3.27464e+06	2.33864e+06	2.37597e+06	2.57904e+06	3.17889e+06	2.27251e+06	2.52966e+06	2.21821e+06	1.62603e+06	1.7668e+06	1.34599e+06
Q8Y657_LISMO	Lmo1843	Cytoplasmic	Translation, ribosomal structure and biogenesis	RNA uridine = RNA pseudouridine.	Pseudouridine synthase OS=Listeria monocytogenes serovar 1/2a (strain ATCC BAA-679 / EGD-e) GN=lmo1843 PE=3 SV=1	GO:0009982 (catalytic activity, isomerase activity) GO:0003723 (binding, heterocyclic compound binding)	J	Intracellular	2	2	67.59	0.0304777	0.467638	1.96835	0.631315	25	37	33967	64429.5	29587.5	22901.5	26808.8	29607.6	21935.7	25544.6	20199.9	8515.1	8628.6	19782.9
MNTA_LISMO	lmo1847	Membrane	Inorganic ion transport and metabolism	periplasmic solute binding protein	Manganese-binding lipoprotein MntA OS=Listeria monocytogenes serovar 1/2a (strain ATCC BAA-679 / EGD-e) GN=mntA PE=1 SV=1	GO:0046872 (binding, ion binding)	P	Wall	34	34	2983.95	0.0399348	0.140377	1.2203	0.567976	25	37	34396	1.1747e+06	1.63679e+06	1.24012e+06	1.39926e+06	1.15293e+06	1.10784e+06	880682	1.05642e+06	915741	1.04326e+06	1.31806e+06
Q8Y649_LISMO	lmo1851	Cell Wall	Cell wall/membrane/envelope biogenesis		Lmo1851 protein OS=Listeria monocytogenes serovar 1/2a (strain ATCC BAA-679 / EGD-e) GN=lmo1851 PE=3 SV=1	GO:0004175 (catalytic activity, hydrolase activity) GO:0008236 (catalytic activity, hydrolase activity)	M	Wall	6	6	502.42	0.00149629	0.0337801	1.2902	0.972806	25	37	54104	56253.5	58630.6	57651.1	67176.3	61649.4	52887	50291.4	53152.8	41949.2	38035.8	46027.5
MSRA_LISMO	Lmo1860	Cytoplasmic	Post-translational modification, protein turnover, and chaperones	Has an important function as a repair enzyme for proteins that have been inactivated by oxidation. Catalyzes the reversible oxidation-reduction of methionine sulfoxide in proteins to methionine (By similarity)	Peptide methionine sulfoxide reductase MsrA OS=Listeria monocytogenes serovar 1/2a (strain ATCC BAA-679 / EGD-e) GN=msrA PE=3 SV=1	GO:0008113 (catalytic activity, oxidoreductase activity)	O	Intracellular	3	3	144.49	0.0472951	0.467638	2.83248	0.538867	25	37	19921	76294.5	130939	61269.7	105652	267623	210149	60552.8	85694.1	64566.2	35540.7	4288.71
Q8Y639_LISMO	lmo1861	Membrane	Function unknown		Lmo1861 protein OS=Listeria monocytogenes serovar 1/2a (strain ATCC BAA-679 / EGD-e) GN=lmo1861 PE=4 SV=1	Unknown	S	Biotinylation	2	2	84.56	0.0157534	0.0591745	2.86672	0.744348	37	25	23236	2346.58	1379.23	1992.44	117.783	194.958	512.139	2363.15	2097.61	3318.5	3817.48	4582.07
Q8Y610_LISMO	lmo1892	Membrane	Cell wall/membrane/envelope biogenesis		PbpA protein OS=Listeria monocytogenes serovar 1/2a (strain ATCC BAA-679 / EGD-e) GN=pbpA PE=4 SV=1	GO:0008658 (binding, amide binding) GO:0016740 (catalytic activity, transferase activity)	M	Biotinylation	10	10	486.15	0.0199901	0.0591745	2.69095	0.702868	37	25	90821	8467.31	7784.38	10406.9	708.16	1466.08	1109.14	13268.7	6430.2	11018.2	15038.8	21958
Q8Y5Y6_LISMO	lmo1917	Cytoplasmic	Energy production and conversion		PflA protein OS=Listeria monocytogenes serovar 1/2a (strain ATCC BAA-679 / EGD-e) GN=pflA PE=4 SV=1	GO:0008861 (catalytic activity, transferase activity)	C	Biotinylation	7	7	261.69	0.0212214	0.0591745	2.00502	0.691999	25	37	85452	2127.77	2921.78	2478.68	3117.89	7365.49	2067.64	2592.71	1208.21	1836.27	1600.62	1081.59
Q8Y5Y4_LISMO	Lmo1919	Membrane	Function unknown		Lmo1919 protein OS=Listeria monocytogenes serovar 1/2a (strain ATCC BAA-679 / EGD-e) GN=lmo1919 PE=4 SV=1		S	Wall	4	4	513.74	0.00146699	0.0337801	1.26521	0.973499	25	37	24805	157314	146073	150770	134302	120200	132363	111193	122577	120665	101154	98947
HIS8_LISMO	Lmo1925	Cytoplasmic	Amino acid transport and metabolism	L-histidinol phosphate + 2-oxoglutarate = 3-(imidazol-4-yl)-2-oxopropyl phosphate + L-glutamate.	Histidinol-phosphate aminotransferase OS=Listeria monocytogenes serovar 1/2a (strain ATCC BAA-679 / EGD-e) GN=hisC PE=3 SV=1	GO:0004400 (catalytic activity, transferase activity) GO:0080130 (catalytic activity, transferase activity) GO:0030170 (binding, cofactor binding)	E	Intracellular	5	5	249.27	0.0493961	0.467638	1.35477	0.529487	25	37	40087	82635.3	78362.3	80011.3	79124.1	72200.5	53015.7	83206.7	63156	42150.7	46143.6	39282
AROC_LISMO	Lmo1928	Cytoplasmic	Amino acid transport and metabolism	5-O-(1-carboxyvinyl)-3-phosphoshikimate = chorismate + phosphate.	Chorismate synthase OS=Listeria monocytogenes serovar 1/2a (strain ATCC BAA-679 / EGD-e) GN=aroC PE=3 SV=1	GO:0004107 (catalytic activity, lyase activity) GO:0010181 (binding, carbohydrate derivative binding)	E	Intracellular	6	6	465.19	0.0166994	0.467638	1.4201	0.745699	25	37	42146	313130	388034	311410	411888	429138	379311	273610	385811	246937	220617	183329
GPDA_LISMO	Lmo1936	Cytoplasmic	Energy production and conversion	sn-glycerol 3-phosphate + NAD(P)(+) = glycerone phosphate + NAD(P)H.	Glycerol-3-phosphate dehydrogenase [NAD(P)+] OS=Listeria monocytogenes serovar 1/2a (strain ATCC BAA-679 / EGD-e) GN=gpsA PE=3 SV=1	GO:0047952 (catalytic activity, oxidoreductase activity) GO:0004367 (catalytic activity, oxidoreductase activity) GO:0036439 (catalytic activity, oxidoreductase activity) GO:0051287 (binding, cofactor binding)	C	Wall	3	3	223	0.0296464	0.118822	1.33464	0.628239	37	25	36474	25408.4	24442.7	20064	23098.3	26595.4	22024.3	24437.2	23603.7	38374.3	38425	37757.2
KCY_LISMO	Lmo1939	Cytoplasmic	Nucleotide transport and metabolism	ATP + (d)CMP = ADP + (d)CDP.	Cytidylate kinase OS=Listeria monocytogenes serovar 1/2a (strain ATCC BAA-679 / EGD-e) GN=cmk PE=3 SV=1	GO:0005524 (binding, carbohydrate derivative binding) GO:0004127 (catalytic activity, transferase activity) GO:0004592 (catalytic activity, ligase activity)	F	Wall	3	3	156.87	0.0187457	0.102213	1.18396	0.714355	37	25	24802	40164.1	49453.3	51118.9	57218.9	40679.8	49443.3	61473.9	52350.6	52642.2	59285.6	56627.7
Q8Y5W4_LISMO	lmo1941	Membrane	Cell wall/membrane/envelope biogenesis	elastin-binding protein ebpS	Lmo1941 protein OS=Listeria monocytogenes serovar 1/2a (strain ATCC BAA-679 / EGD-e) GN=lmo1941 PE=4 SV=1	Unknown	M	Wall	3	3	303.81	0.0404166	0.140377	1.31127	0.565498	25	37	25820	58355.7	62368.8	62338.2	52396.9	43117.5	43231.1	42062.3	53881.8	41355	26260.5	37760.5
Q8Y5V9_LISMO	Lmo1946	Cytoplasmic	Lipid transport and metabolism		Lmo1946 protein OS=Listeria monocytogenes serovar 1/2a (strain ATCC BAA-679 / EGD-e) GN=lmo1946 PE=4 SV=1	GO:0047617 (catalytic activity, hydrolase activity)	I	Wall	2	2	64.02	0.00217497	0.0340649	1.41903	0.95679	25	37	19131	46030.9	36619.3	41446.9	42941.7	46804.2	36806.7	24430.5	35474.8	30578.4	22929.8	35814.9
Q8Y5V7_LISMO	Lmo1948	Cytoplasmic	Signal transduction mechanisms	regulatoR	ResD protein OS=Listeria monocytogenes serovar 1/2a (strain ATCC BAA-679 / EGD-e) GN=resD PE=4 SV=1	GO:0003677 (binding, heterocyclic compound binding)	T	Wall	4	4	213.23	0.0109928	0.0814648	1.16736	0.800909	37	25	27436	78583.3	91423.8	90582.6	90889.9	85263.1	86884.2	114007	86699.7	93794.7	101374	111858
PNP_LISMO	Lmo1953	Cytoplasmic	Nucleotide transport and metabolism	RNA(n+1) + phosphate = RNA(n) + a nucleoside diphosphate.	Polyribonucleotide nucleotidyltransferase OS=Listeria monocytogenes serovar 1/2a (strain ATCC BAA-679 / EGD-e) GN=pnp PE=3 SV=1	GO:0046872 (binding, ion binding) GO:0004654 (catalytic activity, transferase activity) GO:0003723 (binding, heterocyclic compound binding)	F	Membrane	15	15	693.85	0.0201518	0.989387	1.20268	0.701412	37	25	79552	11542.3	14432	14636.9	11296.1	13106.3	14267.7	16742	13078.6	17225.5	17374.2	16590.6
DEOB_LISMO	Lmo1954	Cytoplasmic	Carbohydrate transport and metabolism	2-deoxy-alpha-D-ribose 1-phosphate = 2-deoxy-alpha-D-ribose 5-phosphate.	Phosphopentomutase OS=Listeria monocytogenes serovar 1/2a (strain ATCC BAA-679 / EGD-e) GN=deoB PE=3 SV=1	GO:0000287 (binding, ion binding) GO:0008973 (catalytic activity, isomerase activity)	G	Wall	6	6	321.29	0.0114864	0.0820378	1.5164	0.794424	37	25	43718	34137.6	32115.2	30897	44681.6	33506.3	39069	43461.1	36925.4	69929.2	61176.1	70395.7
Q8Y5R3_LISMO	Lmo1993	Cytoplasmic	Nucleotide transport and metabolism		Pdp protein OS=Listeria monocytogenes serovar 1/2a (strain ATCC BAA-679 / EGD-e) GN=pdp PE=3 SV=1	GO:0004645 (catalytic activity, transferase activity) GO:0016154 (catalytic activity, transferase activity) GO:0009032 (catalytic activity, transferase activity)	F	Intracellular	6	6	330.92	0.0228731	0.467638	1.51121	0.6881	25	37	46058	126991	145672	118168	200462	138660	143104	111995	153075	78662.5	72683.7	65018.2
Q8Y5Q0_LISMO	lmo2006	Cytoplasmic	Amino acid transport and metabolism		AlsS protein OS=Listeria monocytogenes serovar 1/2a (strain ATCC BAA-679 / EGD-e) GN=alsS PE=3 SV=1	GO:0003984 (catalytic activity, transferase activity) GO:0000287 (binding, ion binding) GO:0030976 (binding, cofactor binding)	E	Intracellular	23	23	1658.21	0.0131252	0.467638	1.47246	0.785901	37	25	61673	495363	456058	519617	801438	594934	403167	753649	916112	803389	602775	937233			sigmaB
CSPB_LISMO	lmo2016	Cytoplasmic	Transcription	Cold shock protein	Cold shock-like protein CspLB OS=Listeria monocytogenes serovar 1/2a (strain ATCC BAA-679 / EGD-e) GN=cspLB PE=3 SV=1	GO:0003677 (binding, heterocyclic compound binding)	K	Wall	2	2	178.37	0.0020871	0.0340649	1.92461	0.958848	37	25	7294	178117	146536	151194	80510.3	98815.9	105405	327915	251590	242014	184654	169225
Q8Y5M8_LISMO	lmo2029	Membrane	Function unknown		Lmo2029 protein OS=Listeria monocytogenes serovar 1/2a (strain ATCC BAA-679 / EGD-e) GN=lmo2029 PE=4 SV=1		S	Wall	3	3	123.55	0.0260469	0.109776	1.28286	0.653482	25	37	11408	30691.6	19914.6	23652.8	30224.8	18506.8	24936.5	20746	17113.5	19136.1	19400.1	20080.4
MURG_LISMO	Lmo2035	Cytoplasmic	Cell wall/membrane/envelope biogenesis	UDP-N-acetylglucosamine + Mur2Ac(oyl-L-Ala-gamma-D-Glu-L-Lys-D-Ala-D-Ala)-diphosphoundecaprenol = UDP + GlcNAc-(1->4)-Mur2Ac(oyl-L-Ala-gamma-D-Glu-L-Lys-D-Ala-D-Ala)-diphosphoundecaprenol.	UDP-N-acetylglucosamine--N-acetylmuramyl-(pentapeptide) pyrophosphoryl-undecaprenol N-acetylglucosamine transferase OS=Listeria monocytogenes serovar 1/2a (strain ATCC BAA-679 / EGD-e) GN=murG PE=3 SV=1	GO:0051991 (catalytic activity, transferase activity) GO:0050511 (catalytic activity, transferase activity)	M	Intracellular	6	6	293.28	0.00979091	0.467638	1.26548	0.829751	25	37	38991	131381	115286	106562	131314	137864	121019	105659	95207.8	92047	79397.7	117242
MURD_LISMO	Lmo2036	Cytoplasmic	Cell wall/membrane/envelope biogenesis	Cell wall formation. Catalyzes the addition of glutamate to the nucleotide precursor UDP-N-acetylmuramoyl-L-alanine (UMA) (By similarity)	UDP-N-acetylmuramoylalanine--D-glutamate ligase OS=Listeria monocytogenes serovar 1/2a (strain ATCC BAA-679 / EGD-e) GN=murD PE=3 SV=1	GO:0008764 (catalytic activity, ligase activity) GO:0004326 (catalytic activity, ligase activity) GO:0005524 (binding, carbohydrate derivative binding)	M	Wall	2	2	139.09	0.0262892	0.109776	1.24884	0.651699	37	25	50399	74837.3	82867.4	77910.4	94155.8	93040.3	104774	89876.9	98570.3	116762	113549	140843
Q8Y5L8_LISMO	lmo2039	Extracellular	Cell wall/membrane/envelope biogenesis		PbpB protein OS=Listeria monocytogenes serovar 1/2a (strain ATCC BAA-679 / EGD-e) GN=pbpB PE=4 SV=1	GO:0008658 (binding, amide binding)	M	Biotinylation	10	10	364.72	0.031706	0.0591745	2.69082	0.614896	37	25	81848	1839.27	1858.71	2526.92	200.791	578.921	327.184	2968.65	1115.2	3695.47	3660.31	6382.21
Q8Y5K8_LISMO	lmo2051	Membrane	Signal transduction mechanisms		Endopeptidase La OS=Listeria monocytogenes serovar 1/2a (strain ATCC BAA-679 / EGD-e) GN=lmo2051 PE=1 SV=1	GO:0005524 (binding, carbohydrate derivative binding) GO:0004176 (catalytic activity, hydrolase activity) GO:0004252 (catalytic activity, hydrolase activity)	T	Wall	2	2	84.65	0.00891367	0.0758777	1.40409	0.830206	25	37	38092	19654.6	17917.9	18770.2	15656.6	14091.3	19694.8	11860.8	17370.4	14380.2	9147.15	10200.8
CH60_LISMO	lmo2068	Cytoplasmic	Post-translational modification, protein turnover, and chaperones	Prevents misfolding and promotes the refolding and proper assembly of unfolded polypeptides generated under stress conditions (By similarity)	60 kDa chaperonin OS=Listeria monocytogenes serovar 1/2a (strain ATCC BAA-679 / EGD-e) GN=groL PE=3 SV=1	GO:0051082 (binding, protein binding) GO:0044183 (binding, protein binding) GO:0005524 (binding, carbohydrate derivative binding)	O	Intracellular	38	38	3981.56	0.0119141	0.467638	1.63274	0.80102	37	25	57332	1.0756e+06	1.17814e+06	1.08777e+06	1.63222e+06	837529	1.34053e+06	1.20375e+06	1.88263e+06	1.93544e+06	2.07953e+06	2.62948e+06		codY
CH10_LISMO	Lmo2069	Cytoplasmic	Post-translational modification, protein turnover, and chaperones	Binds to cpn60 in the presence of Mg-ATP and suppresses the ATPase activity of the latter (By similarity)	10 kDa chaperonin OS=Listeria monocytogenes serovar 1/2a (strain ATCC BAA-679 / EGD-e) GN=groS PE=3 SV=2	GO:0051087 (binding, protein binding) GO:0051082 (binding, protein binding) GO:0046872 (binding, ion binding) GO:0005524 (binding, carbohydrate derivative binding)	O	Wall	6	6	440.55	0.00086663	0.0337801	1.55391	0.987345	37	25	10058	290847	259858	261128	186484	205974	204153	362459	395818	328625	286080	372690		codY
REX_LISMO	Lmo2072	Cytoplasmic	Transcription	Modulates transcription in response to changes in cellular NADH NAD( ) redox state (By similarity)	Redox-sensing transcriptional repressor Rex OS=Listeria monocytogenes serovar 1/2a (strain ATCC BAA-679 / EGD-e) GN=rex PE=3 SV=1	GO:0048037 (binding, cofactor binding) GO:0003677 (binding, heterocyclic compound binding)	K	Intracellular	13	13	763.79	0.0416436	0.467638	1.2254	0.566143	25	37	24185	655432	529696	583018	449809	634018	451734	492453	486241	431290	397338	439363
Q8Y5H3_LISMO	lmo2089	Membrane	Lipid transport and metabolism		Lmo2089 protein OS=Listeria monocytogenes serovar 1/2a (strain ATCC BAA-679 / EGD-e) GN=lmo2089 PE=4 SV=1	GO:0016787 (catalytic activity, hydrolase activity)	I	Wall	21	21	1891.11	0.0160057	0.0943769	1.5671	0.741676	25	37	38432	513646	584990	561496	922714	1.0195e+06	754372	384459	360692	479578	524559	665420
Q8Y5F4_LISMO	Lmo2110	Cytoplasmic	Carbohydrate transport and metabolism	mannose-6-phosphate isomerase	Lmo2110 protein OS=Listeria monocytogenes serovar 1/2a (strain ATCC BAA-679 / EGD-e) GN=lmo2110 PE=3 SV=1	GO:0004476 (catalytic activity, isomerase activity) GO:0008270 (binding, ion binding)	G	Wall	4	4	254.68	0.00491231	0.0593097	1.25859	0.898162	37	25	35344	39648.5	38432.8	39861.7	50541.7	54063.2	43978.6	52118.2	52536.6	62733.2	56068	52681.3
Q8Y5F0_LISMO	Lmo2114	Cytoplasmic	Defense mechanisms and virulence	(ABC) transporter	Lmo2114 protein OS=Listeria monocytogenes serovar 1/2a (strain ATCC BAA-679 / EGD-e) GN=lmo2114 PE=4 SV=1	GO:0005524 (binding, carbohydrate derivative binding) GO:0016887 (catalytic activity, hydrolase activity)	V	Wall	11	11	998.89	0.0163444	0.0952662	1.2511	0.738134	25	37	28296	369836	436531	424171	449715	359202	328982	350150	355165	291950	242051	314022
Q8Y5E9_LISMO	lmo2115	Membrane	Defense mechanisms				V	Biotinylation	2	2	53.47	0.0243487	0.0591745	2.09844	0.666362	37	25	71596	1460.87	1872.27	1850.46	658.974	1350.88	690.726	2574.39	1139.4	4152.26	2688.99	4092.38
Q8Y5E5_LISMO	lmo2119	Extracellular	Function unknown		Lmo2119 protein OS=Listeria monocytogenes serovar 1/2a (strain ATCC BAA-679 / EGD-e) GN=lmo2119 PE=1 SV=1	Unknown	S	Biotinylation	9	9	411.97	0.0114403	0.0591745	2.87257	0.795023	37	25	48719	4273.19	4173.25	3780.36	1321.72	1901.42	1201	7083.78	2777.73	8484.07	6848.96	16973.4
Q8Y5B4_LISMO	Lmo2153	Cytoplasmic	Energy production and conversion	Low-potential electron donor to a number of redox enzymes (By similarity)	Lmo2153 protein OS=Listeria monocytogenes serovar 1/2a (strain ATCC BAA-679 / EGD-e) GN=lmo2153 PE=4 SV=1	GO:0010181 (binding, carbohydrate derivative binding)	C	Wall	2	2	170.39	0.0230403	0.108182	1.58309	0.676766	37	25	16392	26697.9	20607.1	18079.9	17345.3	14545.6	12958.9	30732.1	26334.8	21703.3	24908.1	21351.7
Q8Y5B3_LISMO	lmo2154	Cytoplasmic	Nucleotide transport and metabolism	Provides the precursors necessary for DNA synthesis. Catalyzes the biosynthesis of deoxyribonucleotides from the corresponding ribonucleotides (By similarity)	Ribonucleoside-diphosphate reductase subunit beta OS=Listeria monocytogenes serovar 1/2a (strain ATCC BAA-679 / EGD-e) GN=lmo2154 PE=3 SV=1	GO:0046872 (binding, ion binding) GO:0004748 (catalytic activity, oxidoreductase activity)	F	Wall	16	16	919.1	0.000843662	0.0337801	1.70725	0.987848	37	25	40192	81312.7	72223	82198.1	98131	81882.2	85220.9	110228	110044	197355	157118	164796
MECA_LISMO	Lmo2190	Cytoplasmic	Post-translational modification, protein turnover, and chaperones		Adapter protein MecA OS=Listeria monocytogenes serovar 1/2a (strain ATCC BAA-679 / EGD-e) GN=mecA PE=3 SV=1		O	Intracellular	5	5	187.09	0.0065736	0.467638	1.51104	0.879917	25	37	25354	157423	129038	118977	106972	119992	105152	112439	88363.4	64363	59747.9	81844.2
Q7AP53_LISMO	Lmo2193	Cytoplasmic	Amino acid transport and metabolism	(ABC) transporter	Lmo2193 protein OS=Listeria monocytogenes serovar 1/2a (strain ATCC BAA-679 / EGD-e) GN=lmo2193 PE=3 SV=1	GO:0016887 (catalytic activity, hydrolase activity) GO:0005524 (binding, carbohydrate derivative binding)	E	Wall	18	18	1512.87	0.0203115	0.104916	1.22856	0.699984	25	37	39688	404684	463113	460504	477060	391355	344390	392931	350642	311656	277591	388739
Q8Y579_LISMO	lmo2195	Membrane	Inorganic ion transport and metabolism		Lmo2195 protein OS=Listeria monocytogenes serovar 1/2a (strain ATCC BAA-679 / EGD-e) GN=lmo2195 PE=3 SV=1	GO:0022857 (transporter, transmembrane transporter activity)	P	Wall	6	6	798.06	0.0205115	0.104916	1.2265	0.698207	25	37	34019	250792	250929	256359	303682	251939	221127	256516	199411	178504	203663	173020
Q7AP52_LISMO	Lmo2196	Membrane	Amino acid transport and metabolism	Peptide transport	Lmo2196 protein OS=Listeria monocytogenes serovar 1/2a (strain ATCC BAA-679 / EGD-e) GN=lmo2196 PE=4 SV=1	GO:0015197 (transporter, substrate-specific transporter activity)	E	Biotinylation	36	36	2105.94	0.0431973	0.0602955	2.12881	0.55169	37	25	62549	429188	342447	456185	14337.3	18964.6	30373.5	608561	319021	609987	391366	383023		codY
FABH_LISMO	Lmo2202	Membrane	Lipid transport and metabolism	Acetyl-CoA + malonyl-[acyl-carrier-protein] = acetoacetyl-[acyl-carrier-protein] + CoA + CO(2).	3-oxoacyl-[acyl-carrier-protein] synthase 3 OS=Listeria monocytogenes serovar 1/2a (strain ATCC BAA-679 / EGD-e) GN=fabH PE=3 SV=1	GO:0004315 (catalytic activity, transferase activity) GO:0033818 (catalytic activity, transferase activity)	I	Intracellular	11	11	938.39	0.0462123	0.467638	1.08438	0.543854	25	37	33949	424184	489471	456854	474891	442128	442280	380413	449031	431594	431080	405706
GPMA_LISMO	Lmo2205	Cytoplasmic	Carbohydrate transport and metabolism	2-phospho-D-glycerate = 3-phospho-D-glycerate.	2,3-bisphosphoglycerate-dependent phosphoglycerate mutase OS=Listeria monocytogenes serovar 1/2a (strain ATCC BAA-679 / EGD-e) GN=gpmA PE=3 SV=1	GO:0046538 (catalytic activity, isomerase activity)	G	Wall	5	5	418.98	0.00159194	0.0337801	1.53138	0.970542	37	25	26401	45904.1	48543.5	38211.5	39392.4	59269.4	40931.4	60046.6	51847.1	79152.5	75541.1	82355.9		codY
CLPB_LISMO	Lmo2206	Cytoplasmic	Post-translational modification, protein turnover, and chaperones	ATP-dependent CLP protease ATP-binding subunit	Chaperone protein ClpB OS=Listeria monocytogenes serovar 1/2a (strain ATCC BAA-679 / EGD-e) GN=clpB PE=1 SV=1	GO:0005524 (binding, carbohydrate derivative binding)	O	Wall	9	9	911.1	0.00137972	0.0337801	1.41854	0.975559	37	25	97503	41085.5	52177.7	41025.5	58738	45255.7	38698.7	64419.4	55530.8	58192.8	73330.4	69541		codY
HEMH_LISMO	Lmo2211	Cytoplasmic	Coenzyme transport and metabolism	Protoheme + 2 H(+) = protoporphyrin + Fe(2+).	Ferrochelatase OS=Listeria monocytogenes serovar 1/2a (strain ATCC BAA-679 / EGD-e) GN=hemH PE=3 SV=1	GO:0004325 (catalytic activity, lyase activity) GO:0046872 (binding, ion binding)	H	Wall	7	7	498.2	0.00843156	0.0737172	1.349	0.837507	37	25	35322	99108.8	89734.5	75414.5	112507	75037.7	90505.6	111706	106735	136279	134809	144791
Q8Y559_LISMO	Lmo2217	Extracellular	Function unknown		Lmo2217 protein OS=Listeria monocytogenes serovar 1/2a (strain ATCC BAA-679 / EGD-e) GN=lmo2217 PE=4 SV=1		S	Wall	7	7	837.79	0.010392	0.0810726	1.35261	0.809035	25	37	13088	279322	249977	254888	326190	355095	304191	179622	210786	221996	207161	308624
PRSA2_LISMO	Lmo2219	Membrane	Post-translational modification, protein turnover, and chaperones	Peptidylproline (omega=180) = peptidylproline (omega=0).	Foldase protein PrsA 2 OS=Listeria monocytogenes serovar 1/2a (strain ATCC BAA-679 / EGD-e) GN=prsA2 PE=3 SV=1	GO:0003755 (catalytic activity, isomerase activity)	O	Wall	30	30	3266.85	0.011117	0.0814648	1.33161	0.799261	25	37	32677	668915	726703	700197	762904	580403	553556	578360	568756	419078	367908	477877
Q929C7_LISMO	lmo2248	Cytoplasmic	Inorganic ion transport and metabolism		Lmo2248 protein OS=Listeria monocytogenes serovar 1/2a (strain ATCC BAA-679 / EGD-e) GN=lmo2248 PE=4 SV=1	GO:0046872 (binding, ion binding)	P	Wall	13	13	903.04	0.036591	0.132536	1.16891	0.585936	37	25	23889	88088.3	95100.6	88284	82157.5	77363.5	82174.1	100991	107531	79465.2	104848	90993.9
Q8Y507_LISMO	lmo2271	Cytoplasmic	Function unknown		Lmo2271 protein OS=Listeria monocytogenes serovar 1/2a (strain ATCC BAA-679 / EGD-e) GN=lmo2271 PE=4 SV=1		S	Wall	2	2	83.8	0.00209611	0.0340649	2.5181	0.958636	37	25	9282	7230.61	4120.39	4502.18	1479.13	4555.15	3314.36	12593	13208.8	8431.43	8839.28	7138.49
Q8Y4U9_LISMO	lmo2331	Membrane	Function unknown		Lmo2331 protein OS=Listeria monocytogenes serovar 1/2a (strain ATCC BAA-679 / EGD-e) GN=lmo2331 PE=4 SV=1	Unknown	S	Biotinylation	4	4	306.63	0.0290924	0.0591745	2.07744	0.631958	37	25	25386	3656.14	3220.79	3847.96	1349.75	1501.07	756.369	7997.18	3035.2	6844.77	4569.61	2719.72
Q8Y4U6_LISMO	lmo2335	Membrane	Carbohydrate transport and metabolism		FruA protein OS=Listeria monocytogenes serovar 1/2a (strain ATCC BAA-679 / EGD-e) GN=fruA PE=4 SV=1	GO:0005351 (transporter, carbohydrate transporter activity) GO:0022877 (catalytic activity, transferase activity) GO:0090563 (catalytic activity, transferase activity)	G	Biotinylation	9	9	472.61	0.0303099	0.0591745	1.8555	0.62386	37	25	66173	2298.6	3068.49	3405.71	1858.14	3489.72	1388.9	6336.51	1856.91	6283.45	4760.46	4847.39			sigmaB
Q8Y4U5_LISMO	Lmo2336	Cytoplasmic	Carbohydrate transport and metabolism	ATP + D-tagatose 6-phosphate = ADP + D-tagatose 1,6-bisphosphate.	Tagatose-6-phosphate kinase OS=Listeria monocytogenes serovar 1/2a (strain ATCC BAA-679 / EGD-e) GN=fruB PE=3 SV=1	GO:0008662 (catalytic activity, transferase activity) GO:0009024 (catalytic activity, transferase activity) GO:0019200 (catalytic activity, transferase activity) GO:0005524 (binding, carbohydrate derivative binding)	G	Wall	2	2	96.52	0.00430966	0.056036	1.29461	0.910106	37	25	33162	8972.04	11980.2	9128.31	11941	10508.1	11987.3	15900	12768.1	14702.7	15025.9	12126.6			sigmaB	prfA	prfA,sigmaB
Q8Y4T9_LISMO	Lmo2343	Cytoplasmic	Function unknown	monooxygenase	Lmo2343 protein OS=Listeria monocytogenes serovar 1/2a (strain ATCC BAA-679 / EGD-e) GN=lmo2343 PE=4 SV=1	GO:0004497 (catalytic activity, oxidoreductase activity) GO:0016705 (catalytic activity, oxidoreductase activity)	S	Wall	7	7	518.43	0.00137518	0.0337801	2.12987	0.975666	25	37	48960	33518.4	39413.4	34653.8	31204.9	25411.5	22703.7	18343.2	18834.1	10540.7	7393.05	20047.1		codY
Q8Y4T3_LISMO	lmo2349	Membrane	Amino acid transport and metabolism	(ABC) transporter	Lmo2349 protein OS=Listeria monocytogenes serovar 1/2a (strain ATCC BAA-679 / EGD-e) GN=lmo2349 PE=1 SV=1	Unknown	E	Wall	7	7	542.38	0.0447048	0.147205	1.90843	0.544535	25	37	29513	160018	162363	171069	71412	73501.8	72714.7	92029.3	97019.6	28402.3	26711.8	40400.6		codY
Q8Y4S4_LISMO	Lmo2358	Cytoplasmic	Carbohydrate transport and metabolism	Catalyzes the reversible isomerization-deamination of glucosamine 6-phosphate (GlcN6P) to form fructose 6-phosphate (Fru6P) and ammonium ion (By similarity)	Glucosamine-6-phosphate deaminase OS=Listeria monocytogenes serovar 1/2a (strain ATCC BAA-679 / EGD-e) GN=lmo2358 PE=3 SV=1	GO:0004342 (catalytic activity, deaminase activity)	G	Wall	4	4	212.36	0.000704358	0.0337801	1.50076	0.990813	37	25	26959	28993.6	26878.9	26234	24921.6	30574.5	25797.5	37568.4	31096.5	40509.8	50198.3	49347.7
Q8Y4R2_LISMO	Lmo2372	Cytoplasmic	Defense mechanisms and virulence	(ABC) transporter	Lmo2372 protein OS=Listeria monocytogenes serovar 1/2a (strain ATCC BAA-679 / EGD-e) GN=lmo2372 PE=4 SV=1	GO:0005524 (binding, carbohydrate derivative binding) GO:0016887 (catalytic activity, hydrolase activity)	V	Wall	10	10	724.93	0.0202266	0.104916	1.14389	0.700743	25	37	24509	140619	129504	132575	149910	140971	111289	112957	118166	106843	120338	123325
Q8Y4P6_LISMO	Lmo2389	Cytoplasmic	Energy production and conversion	Nadh dehydrogenase	Lmo2389 protein OS=Listeria monocytogenes serovar 1/2a (strain ATCC BAA-679 / EGD-e) GN=lmo2389 PE=4 SV=1	GO:0016491 (catalytic activity, oxidoreductase activity)	C	Wall	19	19	1459.48	0.00430912	0.056036	1.19057	0.910117	25	37	44029	334552	343019	368346	343292	348768	317322	323547	260579	302517	244771	311660
Q8Y4N4_LISMO	Lmo2401	Cytoplasmic	Carbohydrate transport and metabolism	Hydrolase	Lmo2401 protein OS=Listeria monocytogenes serovar 1/2a (strain ATCC BAA-679 / EGD-e) GN=lmo2401 PE=4 SV=1		G	Wall	2	2	113.31	0.00593182	0.0668443	1.69158	0.879093	37	25	27877	13883.4	18491.8	11751.9	9534.18	14993.2	10323.3	21455.4	15848	26422.7	19326.6	32832.8
Q8Y4M9_LISMO	Lmo2407	Cytoplasmic	Function unknown		Lmo2407 protein OS=Listeria monocytogenes serovar 1/2a (strain ATCC BAA-679 / EGD-e) GN=lmo2407 PE=4 SV=1		S	Intracellular	2	2	113.04	0.0421942	0.467638	2.04421	0.563343	25	37	12298	17429.1	11623.4	17079.3	16332	21728.7	19490.5	27633.7	7157.3	588.847	745.087	6141.94
Q8Y4M3_LISMO	lmo2414	Cytoplasmic	Post-translational modification, protein turnover, and chaperones	Fe-S assembly protein	Lmo2414 protein OS=Listeria monocytogenes serovar 1/2a (strain ATCC BAA-679 / EGD-e) GN=lmo2414 PE=4 SV=1	Unknown	O	Wall	15	15	1319.04	0.0264105	0.109776	1.14263	0.65081	25	37	48072	167870	185043	161821	196512	179820	167624	152974	151585	149707	144052	188262
Q8Y4M0_LISMO	lmo2417	Membrane	Inorganic ion transport and metabolism	(Lipo)protein	Lipoprotein OS=Listeria monocytogenes serovar 1/2a (strain ATCC BAA-679 / EGD-e) GN=lmo2417 PE=3 SV=1	Unknown	P	Wall	13	13	772.36	0.0224796	0.107411	1.20871	0.681363	25	37	30652	325828	314774	339373	369386	250246	335689	302567	245527	227229	258394	278809
NAMA_LISMO	Lmo2471	Cytoplasmic	Energy production and conversion	NADPH + acceptor = NADP(+) + reduced acceptor.	NADPH dehydrogenase OS=Listeria monocytogenes serovar 1/2a (strain ATCC BAA-679 / EGD-e) GN=namA PE=3 SV=1	GO:0010181 (binding, carbohydrate derivative binding) GO:0018548 (catalytic activity, oxidoreductase activity) GO:0052690 (catalytic activity, oxidoreductase activity) GO:0003959 (catalytic activity, oxidoreductase activity)	C	Wall	7	7	348.12	0.0183996	0.101417	1.19563	0.717647	25	37	36982	55037	55929.8	57839	42587.6	59487.6	51277.4	39975.9	48316	44037.9	43273.3	51679.8
Q7AP49_LISMO	Lmo2505	Membrane	Cell wall/membrane/envelope biogenesis		Peptidoglycan lytic protein P45 OS=Listeria monocytogenes serovar 1/2a (strain ATCC BAA-679 / EGD-e) GN=spl PE=4 SV=1	Cell wall biogenesis	M	Wall	5	5	430.48	0.00976918	0.0799016	1.55584	0.817741	37	25	42686	30824.2	37472.5	27504.5	53647.8	43597.8	34226.5	45392.8	61135	48405.1	52444.8	88604.7
Q8Y4E1_LISMO	lmo2506	Membrane	Cell cycle control, cell division, chromosome partitioning	Part of the ABC transporter FtsEX involved in	Cell division protein FtsX OS=Listeria monocytogenes serovar 1/2a (strain ATCC BAA-679 / EGD-e) GN=ftsX PE=3 SV=1	Cell division	D	Biotinylation	4	4	229.5	0.0219619	0.0591745	1.71455	0.685684	37	25	33138	3637.16	2376.4	2850.3	1454.31	2749.21	1357.54	4792.54	2268.73	5401.88	3862.84	4953.11			sigmaB			sigmaH
SECA1_LISMO	Lmo2510	Cytoplasmic	Intracellular trafficking, secretion, and vesicular transport		Protein translocase subunit SecA 1 OS=Listeria monocytogenes serovar 1/2a (strain ATCC BAA-679 / EGD-e) GN=secA1 PE=3 SV=2	GO:0005524 (binding, carbohydrate derivative binding) GO:0015462 (catalytic activity, hydrolase activity) GO:0046872 (binding, ion binding)	U	Intracellular	24	24	1733.88	0.0287535	0.467638	1.19318	0.643116	25	37	94600	648343	616193	521045	718521	646321	760747	527707	539783	612305	504959	546851
Q8Y4D2_LISMO	lmo2518	Membrane	Transcription		Lmo2518 protein OS=Listeria monocytogenes serovar 1/2a (strain ATCC BAA-679 / EGD-e) GN=lmo2518 PE=4 SV=1	Unknown	K	Wall	12	12	837.94	0.036913	0.132754	1.2789	0.584146	25	37	39094	194164	220692	215286	203903	181660	145466	202382	156523	122670	118432	133920
FABZ_LISMO	Lmo2524	Cytoplasmic	Lipid transport and metabolism	A (3R)-3-hydroxyacyl-[acyl-carrier protein] = a trans-2-enoyl-[acyl-carrier protein] + H(2)O.	3-hydroxyacyl-[acyl-carrier-protein] dehydratase FabZ OS=Listeria monocytogenes serovar 1/2a (strain ATCC BAA-679 / EGD-e) GN=fabZ PE=3 SV=1	GO:0047451 (catalytic activity, lyase activity)	I	Wall	5	5	317.22	0.0301462	0.118822	1.30538	0.624933	25	37	15847	104411	100288	104623	161371	151150	131248	106847	88000.8	94806.8	98488.8	112000
MURA1_LISMO	Lmo2526	Membrane	Cell wall/membrane/envelope biogenesis	Cell wall formation	UDP-N-acetylglucosamine 1-carboxyvinyltransferase 1 OS=Listeria monocytogenes serovar 1/2a (strain ATCC BAA-679 / EGD-e) GN=murA1 PE=1 SV=1	GO:0008760 (catalytic activity, transferase activity)	M	Wall	6	6	359.6	4.98e-05	0.0126367	1.50672	0.999976	37	25	45950	11932.2	11469.6	10635.3	12098.4	9371.41	11161	15403.3	16844.1	19775.1	15929.2	18076.4
ATPB2_LISMO	lmo2529	Cytoplasmic	Energy production and conversion	ATP + H(2)O + H(+)(In) = ADP + phosphate + H(+)(Out).	ATP synthase subunit beta 2 OS=Listeria monocytogenes serovar 1/2a (strain ATCC BAA-679 / EGD-e) GN=atpD2 PE=3 SV=1	GO:0005524 (binding, carbohydrate derivative binding) GO:0046933 (catalytic activity, hydrolase activity)	C	Wall	30	30	3267.92	0.0303883	0.118822	1.25518	0.623347	25	37	51576	856870	1.04808e+06	855700	1.37463e+06	1.17624e+06	902104	899323	800901	755608	789945	912076
ATPG_LISMO	Lmo2530	Cytoplasmic	Energy production and conversion		ATP synthase gamma chain OS=Listeria monocytogenes serovar 1/2a (strain ATCC BAA-679 / EGD-e) GN=atpG PE=3 SV=1	GO:0046933 (catalytic activity, hydrolase activity)	C	Wall	7	7	473.51	0.0206896	0.104916	1.23957	0.696634	25	37	32234	96353.3	119848	114229	143553	107238	107536	90370.1	96102.7	87593.2	75870.2	115247
ATPA2_LISMO	lmo2531	Cytoplasmic	Energy production and conversion	ATP + H(2)O + H(+)(In) = ADP + phosphate + H(+)(Out).	ATP synthase subunit alpha 2 OS=Listeria monocytogenes serovar 1/2a (strain ATCC BAA-679 / EGD-e) GN=atpA2 PE=3 SV=1	GO:0005524 (binding, carbohydrate derivative binding) GO:0046933 (catalytic activity, hydrolase activity)	C	Wall	23	23	1987.9	0.01596	0.0943769	1.53886	0.742158	25	37	55053	436062	566917	490389	1.01772e+06	694169	572964	513735	345057	346918	369157	456108
Q8Y4A4_LISMO	Lmo2547	Cytoplasmic	Amino acid transport and metabolism	L-homoserine + NAD(P)(+) = L-aspartate 4-semialdehyde + NAD(P)H.	Homoserine dehydrogenase OS=Listeria monocytogenes serovar 1/2a (strain ATCC BAA-679 / EGD-e) GN=hom PE=3 SV=1	GO:0004412 (catalytic activity, oxidoreductase activity) GO:0050661 (binding, cofactor binding)	E	Intracellular	4	4	257.95	0.0126119	0.467638	1.53386	0.792205	37	25	46313	98600.8	119893	91754.4	115958	70217.7	71145	96306.1	156899	157271	170640	144360
RL13_LISMO	lmo2597	Cytoplasmic	Translation, ribosomal structure and biogenesis	This protein is one of the early assembly proteins of the 50S ribosomal subunit, although it is not seen to bind rRNA by itself. It is important during the early stages of 50S assembly.	50S ribosomal protein L13 OS=Listeria monocytogenes serovar 1/2a (strain ATCC BAA-679 / EGD-e) GN=rplM PE=3 SV=1	GO:0003735 (structural molecule activity, structural constituent of ribosome) GO:0003729 (binding, heterocyclic compound binding)	J	Membrane	2	2	136.88	0.0348683	0.989387	1.37462	0.595752	37	25	16190	4614.72	5445.1	7531.56	4485.66	7262.8	9198.76	8866.31	9711.7	7408.31	7550.69	11656.3
RS11_LISMO	Lmo2607	Cytoplasmic	Translation, ribosomal structure and biogenesis		30S ribosomal protein S11 OS=Listeria monocytogenes serovar 1/2a (strain ATCC BAA-679 / EGD-e) GN=rpsK PE=3 SV=1	GO:0048027 (binding, heterocyclic compound binding) GO:0070181 (binding, heterocyclic compound binding) GO:0003735 (structural molecule activity, structural constituent of ribosome)	J	Membrane	7	7	517.33	0.0100326	0.989387	1.92339	0.814023	37	25	13777	4626.98	5192.56	6876.23	4661.25	5385.23	5963.79	8219.95	6945.03	14646.6	11775.1	15881.4
KAD_LISMO	Lmo2611	Cytoplasmic	Nucleotide transport and metabolism	ATP + AMP = 2 ADP.	Adenylate kinase OS=Listeria monocytogenes serovar 1/2a (strain ATCC BAA-679 / EGD-e) GN=adk PE=3 SV=1	GO:0004017 (catalytic activity, transferase activity) GO:0005524 (binding, carbohydrate derivative binding) GO:0046872 (binding, ion binding)	F	Shaving	2	2	134.17	0.0231558	0.3783	4.04226	0.675831	37	25	24248	8551.25	11109.1	10467.2	2851.14	6429.06	11719.8	9797.35	14036.7	35250.1	73317.4	64266.1
Q8Y448_LISMO	lmo2612	Membrane	Intracellular trafficking, secretion, and vesicular transport	The central subunit of the protein translocation channel SecYEG. Consists of two halves formed by TMs 1-5 and 6-10. These two domains form a lateral gate at the front which open onto the bilayer between TMs 2 and 7, and are clamped together by SecE at the back. The channel is closed by both a pore ring composed of hydrophobic SecY resides and a short helix (helix 2A) on the extracellular side of …	Protein translocase subunit SecY OS=Listeria monocytogenes serovar 1/2a (strain ATCC BAA-679 / EGD-e) GN=secY PE=3 SV=1	Unknown	U	Biotinylation	3	3	153.99	0.0279167	0.0591745	4.37473	0.640043	37	25	46830	1512.61	455.516	914.634	271.713	910.6	349.855	843.616	1567.89	6448.9	6946.16	2864.79
RL24_LISMO	Lmo2621	Cytoplasmic	Translation, ribosomal structure and biogenesis		50S ribosomal protein L24 OS=Listeria monocytogenes serovar 1/2a (strain ATCC BAA-679 / EGD-e) GN=rplX PE=3 SV=1	GO:0003735 (structural molecule activity, structural constituent of ribosome) GO:0019843 (binding, heterocyclic compound binding)	J	Intracellular	3	3	242.49	0.029941	0.467638	2.40159	0.634929	25	37	11172	236893	332644	438236	200619	769032	538315	387971	63593.7	204426	156637	60313.8
RL29_LISMO	Lmo2624	Cytoplasmic	Translation, ribosomal structure and biogenesis		50S ribosomal protein L29 OS=Listeria monocytogenes serovar 1/2a (strain ATCC BAA-679 / EGD-e) GN=rpmC PE=3 SV=1	GO:0003735 (structural molecule activity, structural constituent of ribosome)	J	Shaving	3	3	198.22	0.0300981	0.3783	2.05003	0.625249	37	25	7397	11106.4	35739.5	33616.1	24881.4	36730.1	47138.4	32908.1	60841.7	56651.7	96479.1	103698
RS3_LISMO	lmo2626	Cytoplasmic	Translation, ribosomal structure and biogenesis	Binds the lower part of the 30S subunit head. Binds mRNA in the 70S ribosome, positioning it for translation.	30S ribosomal protein S3 OS=Listeria monocytogenes serovar 1/2a (strain ATCC BAA-679 / EGD-e) GN=rpsC PE=3 SV=1	GO:0019843 (binding, heterocyclic compound binding) GO:0003735 (structural molecule activity, structural constituent of ribosome)	J	Wall	20	20	1563.96	0.0175052	0.0986312	1.24815	0.726357	37	25	24527	349081	325761	356037	369324	337404	320281	384743	360798	524630	461794	490052
RS10_LISMO	Lmo2633	Cytoplasmic	Translation, ribosomal structure and biogenesis		30S ribosomal protein S10 OS=Listeria monocytogenes serovar 1/2a (strain ATCC BAA-679 / EGD-e) GN=rpsJ PE=3 SV=1	GO:0003723 (binding, heterocyclic compound binding) GO:0003735 (structural molecule activity, structural constituent of ribosome)	J	Shaving	3	3	183.06	0.0362989	0.397759	2.41846	0.587572	37	25	11674	449.36	5491.6	3014.82	583.478	1280.67	2622.2	12147.9	2691.15	3489.31	3404.13	4909.24
Q8Y436_LISMO	lmo2637	Membrane	Function unknown		Lmo2637 protein OS=Listeria monocytogenes serovar 1/2a (strain ATCC BAA-679 / EGD-e) GN=lmo2637 PE=4 SV=1	GO:0010181 (binding, carbohydrate derivative binding)	S	Biotinylation	16	16	1261.74	0.0182537	0.0591745	3.02649	0.719047	37	25	32721	120939	99443	171537	7132.33	14938.8	14308.7	281943	83180.9	267485	271952	233034
RS12_LISMO	Lmo2656	Cytoplasmic	Translation, ribosomal structure and biogenesis		30S ribosomal protein S12 OS=Listeria monocytogenes serovar 1/2a (strain ATCC BAA-679 / EGD-e) GN=rpsL PE=3 SV=1	GO:0019843 (binding, heterocyclic compound binding) GO:0003735 (structural molecule activity, structural constituent of ribosome) GO:0000049 (binding, heterocyclic compound binding)	J	Wall	13	13	685.44	0.00770688	0.0733599	1.18216	0.848889	37	25	15174	481505	422163	401844	404243	437430	396352	551943	477014	455319	498618	453473
Q8Y404_LISMO	Lmo2674	Cytoplasmic	Carbohydrate transport and metabolism		Lmo2674 protein OS=Listeria monocytogenes serovar 1/2a (strain ATCC BAA-679 / EGD-e) GN=lmo2674 PE=4 SV=1	GO:0004751 (catalytic activity, isomerase activity)	G	Intracellular	6	6	387.25	0.0228848	0.467638	1.3042	0.688002	25	37	16171	307867	371337	278476	280574	379321	441830	256702	288619	277232	224747	268578
Y2703_LISMO	Lmo2703	Cytoplasmic	Function unknown		Nucleoid-associated protein lmo2703 OS=Listeria monocytogenes serovar 1/2a (strain ATCC BAA-679 / EGD-e) GN=lmo2703 PE=3 SV=1	GO:0003677 (binding, heterocyclic compound binding)	S	Wall	3	3	123.71	0.0124336	0.0840672	1.3796	0.782421	37	25	11419	18712	17101.7	16197.6	13040.7	16865.4	21423.9	25242.9	25615.1	17948.4	19851.4	22926.2
Q8Y3W6_LISMO	lmo2713	Extracellular	Function unknown		Secreted protein with 1 GW repeat OS=Listeria monocytogenes serovar 1/2a (strain ATCC BAA-679 / EGD-e) GN=lmo2713 PE=4 SV=1	Unknown	S	Biotinylation	2	2	146.41	0.0451548	0.0602955	4.17205	0.542442	37	25	34979	322.173	485.589	379.502	70.05	107.588	92.5642	514.209	320.338	458.821	348.229	3982.71
Q8Y3W5_LISMO	lmo2714	Cell Wall	Function unknown		Peptidoglycan anchored protein (LPXTG motif) OS=Listeria monocytogenes serovar 1/2a (strain ATCC BAA-679 / EGD-e) GN=lmo2714 PE=4 SV=1	Unknown	S	Biotinylation	3	3	123.14	0.026152	0.0591745	2.42893	0.652707	37	25	34648	877.846	531.53	878.49	271.384	485.402	416.432	1370.46	541.371	867.078	1496.13	3212.87
TAL1_LISMO	Lmo2743	Cytoplasmic	Carbohydrate transport and metabolism	Transaldolase is important for the balance of metabolites in the pentose-phosphate pathway (By similarity)	Probable transaldolase 1 OS=Listeria monocytogenes serovar 1/2a (strain ATCC BAA-679 / EGD-e) GN=tal1 PE=3 SV=1	GO:0004801 (catalytic activity, transferase activity) GO:0016832 (catalytic activity, lyase activity)	G	Intracellular	9	9	695.2	0.00794355	0.467638	2.03323	0.857454	25	37	23081	449860	424181	526557	447554	586612	700111	527194	162239	292099	176838	126482
Q8Y3S7_LISMO	lmo2754	Extracellular	Cell wall/membrane/envelope biogenesis	Carboxypeptidase	Lmo2754 protein OS=Listeria monocytogenes serovar 1/2a (strain ATCC BAA-679 / EGD-e) GN=lmo2754 PE=3 SV=1	GO:0009002 (catalytic activity, hydrolase activity) GO:0004175 (catalytic activity, hydrolase activity)	M	Wall	8	8	498.2	0.00385121	0.0527818	1.33596	0.919552	25	37	48057	69663.5	80361.8	78648	78801.3	71219.4	61272.8	61805.4	63186.4	49773.8	40915.9	54870.8
Q926Y9_LISMO	lmo2758	Cytoplasmic	Nucleotide transport and metabolism	Catalyzes the conversion of inosine 5'-phosphate (IMP) to xanthosine 5'-phosphate (XMP), the first committed and rate- limiting step in the de novo synthesis of guanine nucleotides, and therefore plays an important role in the regulation of cell growth (By similarity)	Inosine-5'-monophosphate dehydrogenase OS=Listeria monocytogenes serovar 1/2a (strain ATCC BAA-679 / EGD-e) GN=guaB PE=1 SV=1	GO:0003938 (catalytic activity, oxidoreductase activity) GO:0000166 (binding, heterocyclic compound binding) GO:0046872 (binding, ion binding)	F	Intracellular	36	36	3143.99	0.0325879	0.467638	1.29208	0.617594	37	25	52523	917551	1.24036e+06	1.21624e+06	1.16717e+06	1.16228e+06	706309	1.25518e+06	1.50363e+06	1.36302e+06	1.24663e+06	1.53329e+06			sigmaB			sigmaH
Q926X1_LISMO	Lmo2779	Cytoplasmic	Translation, ribosomal structure and biogenesis		Ribosome-binding ATPase YchF OS=Listeria monocytogenes serovar 1/2a (strain ATCC BAA-679 / EGD-e) GN=ychF PE=3 SV=1	GO:0005525 (binding, carbohydrate derivative binding) GO:0016887 (catalytic activity, hydrolase activity) GO:0043023 (binding, macromolecular complex binding) GO:0005524 (binding, carbohydrate derivative binding) GO:0043022 (binding, macromolecular complex binding)	J	Wall	7	7	470.21	0.00912709	0.0758777	1.18217	0.827039	37	25	40658	40101.4	43293.7	39683.6	41688.7	49575.3	35496.9	48951.3	44301.9	52500.6	49214.5	47195.4
CATA_LISMO	Lmo2785	Cytoplasmic	Inorganic ion transport and metabolism	2 H(2)O(2) = O(2) + 2 H(2)O.	Catalase OS=Listeria monocytogenes serovar 1/2a (strain ATCC BAA-679 / EGD-e) GN=kat PE=3 SV=1	GO:0020037 (binding, heterocyclic compound binding) GO:0004096 (antioxidant activity, peroxidase activity) GO:0046872 (binding, ion binding)	P	Wall	19	19	1646.19	0.00137242	0.0337801	1.52404	0.975731	25	37	55854	220067	231833	194881	296699	281831	272453	190181	175173	133355	127865	175621
Q8Y3P4_LISMO	Lmo2790	Cytoplasmic	Transcription	parb-like partition protein	Partition protein ParB homolg OS=Listeria monocytogenes serovar 1/2a (strain ATCC BAA-679 / EGD-e) GN=parB PE=3 SV=1	GO:0003677 (binding, heterocyclic compound binding)	K	Wall	4	4	179.1	0.0192512	0.10276	1.2514	0.709624	37	25	32149	16329.7	20203.3	20189.1	23726.6	17965.1	17065.4	22082.1	23012.9	23293.7	24847.6	30829.1
Q8Y3K6_LISMO	Lmo2829	Cytoplasmic	Function unknown		Lmo2829 protein OS=Listeria monocytogenes serovar 1/2a (strain ATCC BAA-679 / EGD-e) GN=lmo2829 PE=4 SV=1	GO:0016657 (catalytic activity, oxidoreductase activity)	S	Wall	4	4	314.12	7.77e-06	0.00394124	2.09062	1	37	25	22196	9307.01	7526.21	8060.07	8474.39	7642.09	8327.21	13381.3	13515.3	21571	19884	16905.7		codY
Q8Y3I3_LISMO	Lmo2853	Cytoplasmic	Function unknown		Lmo2853 protein OS=Listeria monocytogenes serovar 1/2a (strain ATCC BAA-679 / EGD-e) GN=lmo2853 PE=4 SV=1	GO:0003676 (binding, heterocyclic compound binding)	S	Intracellular	7	7	470.45	0.0409434	0.467638	1.44718	0.569753	25	37	23063	471847	395803	311718	314938	681924	422276	287359	335264	334065	299467	240148
